# Supplementary material for: Studying weak inter­actions in crystals at high pressures: when hardware matters
Source: Acta Crystallogr E Crystallogr Commun. 2018 Apr 17;74(Pt 5):613–9. doi: 10.1107/S205698901800470X (PMC5947472; doi:10.1107/S205698901800470X)
Supplement: Supplementary file 1 [file e-74-00613-sup1.cif]

##############################################################################
#                                                                            #
# This CIF contains the data in a paper accepted for publication in          #
# Acta Crystallographica Section E. It conforms to the requirements of       #
# Notes for Authors for Acta Crystallographica Section E, and has been       #
# peer reviewed under the auspices of the IUCr Commission on Journals.       #
#                                                                            #
# Full details of the Crystallographic Information File format               #
# are given in the paper "The Crystallographic Information File (CIF):       #
# a New Standard Archive File for Crystallography" by S. R. Hall, F. H.      #
# Allen and I. D. Brown [Acta Cryst. (1991), A47, 655-685].                  #
#                                                                            #
# The current version of the core CIF dictionary is obtainable from          #
# ftp://ftp.iucr.org/pub/cif_core.dic.                                       #
#                                                                            #
# Software is freely available for graphical display of the structure(s)     #
# in this CIF. For information consult the CIF software page                 #
# http://www.iucr.org/resources/cif/software.                                #
#                                                                            #
# This file may be used for bona fide research purposes within the           #
# scientific community so long as proper attribution is given to the journal # 
# article from which it was obtained.                                        #
#                                                                            #
##############################################################################
data_Ag-Absorb7-raw_a
_database_code_depnum_ccdc_archive 'CCDC 1831714'
_audit_creation_method     'SHELXL-2018/1'
_journal_date_recd_electronic     2018-03-20
_journal_date_accepted     2018-03-22
_journal_name_full     'Acta Crystallographica, Section E'
_journal_year     2018
_journal_volume     74
_journal_issue      5
_journal_page_first     613
_journal_page_last     619
_journal_paper_category     GO
_journal_paper_doi     10.1107/S205698901800470X
_journal_coeditor_code     SU5433
_publ_contact_author_name     'Elena Boldyreva'
_publ_contact_author_address
;
Institute of Solid State Chemistry and Mechanochemistry,
Siberian Branch of the Russian Academy of Sciences, Kutateladze Str. 18,
Novosibirsk, 630128, Russian Federation
;
_publ_contact_author_email     eboldyreva@yahoo.com
_publ_contact_author_fax     ?
_publ_contact_author_phone     ?
_publ_section_title
;
Studying weak interactions in crystals at high pressures: when hardware matters
;
_publ_section_title_footnote     .
loop_
    _publ_author_name
    _publ_author_footnote
    _publ_author_address
    'Zakharov, Boris A.' .
;
Institute of Solid State Chemistry and Mechanochemistry,
Siberian Branch of the Russian Academy of Sciences,
Kutateladze Str. 18,
Novosibirsk, 630128,
Russian Federation
Novosibirsk State University,
Pirogova Str. 2,
Novosibirsk, 630090,
Russian Federation
;
    'Gal, Zoltan' .
;
Rigaku Oxford Diffraction, Monument Park, Chalgrove, OX44 7RW, England
;
    'Cruickshank, Dyanne' .
;
Rigaku Oxford Diffraction, Monument Park, Chalgrove, OX44 7RW, England
;
    'Boldyreva, Elena V.' .
;
Institute of Solid State Chemistry and Mechanochemistry,
Siberian Branch of the Russian Academy of Sciences,
Kutateladze Str. 18,
Novosibirsk, 630128,
Russian Federation
Novosibirsk State University,
Pirogova Str. 2,
Novosibirsk, 630090,
Russian Federation
;
_publ_section_synopsis
;
The quality of structural models for 1,2,4,5-tetrabromobenzene (TBB), based on
data collected from a single crystal in a diamond anvil cell at 0.4 GPa <i>in
situ</i> using two different diffractometers belonging to different
generations have been compared, alongside the effects of applying different
data-processing strategies.
;
_chemical_name_systematic     '1,2,4,5-Tetrabromobenzene'
_chemical_name_common     '1,2,4,5-tetrabromobenzene'
_chemical_formula_moiety     'C6 H2 Br4'
_chemical_formula_sum     'C6 H2 Br4'
_chemical_formula_iupac     'C6 H2 Br4'
_chemical_formula_weight     393.72
_chemical_melting_point     ?
_shelx_space_group_comment
;
The symmetry employed for this shelxl refinement is uniquely defined
by the following loop, which should always be used as a source of
symmetry information in preference to the above space-group names.
They are only intended as comments.
;
_space_group_crystal_system     monoclinic
_space_group_name_H-M_alt     'P 21/n'
_space_group_name_Hall     '-P 2yn'
loop_
    _space_group_symop_operation_xyz
    'x, y, z'
    '-x+1/2, y+1/2, -z+1/2'
    '-x, -y, -z'
    'x-1/2, -y-1/2, z-1/2'
_cell_length_a     3.9390(9)
_cell_length_b     10.781(4)
_cell_length_c     9.944(4)
_cell_angle_alpha     90
_cell_angle_beta     100.49(3)
_cell_angle_gamma     90
_cell_volume     415.2(2)
_cell_formula_units_Z     2
_cell_measurement_reflns_used     748
_cell_measurement_theta_min     2.1980
_cell_measurement_theta_max     22.8680
_cell_measurement_temperature     293(2)
_exptl_crystal_description     block
_exptl_crystal_colour     colourless
_exptl_crystal_size_max     0.18
_exptl_crystal_size_mid     0.07
_exptl_crystal_size_min     0.01
_exptl_crystal_density_diffrn     3.149
_exptl_crystal_density_meas     ?
_exptl_crystal_density_method     ?
_exptl_crystal_F_000     356
_exptl_absorpt_coefficient_mu     10.330
_exptl_absorpt_correction_type     gaussian
_exptl_absorpt_process_details
;
[CrysAlis PRO (Rigaku OD, 2016) and <i>ABSORB</i> (Angel <i>et al.</i>,
2007)]
;
_shelx_estimated_absorpt_T_min     ?
_shelx_estimated_absorpt_T_max     ?
_exptl_absorpt_correction_T_min     0.486
_exptl_absorpt_correction_T_max     0.562
_diffrn_ambient_temperature     293(2)
_diffrn_radiation_type     AgK\a
_diffrn_radiation_wavelength     0.56087
_diffrn_measurement_device_type     'XtaLAB Synergy, Dualflex, Pilatus 300K'
_diffrn_measurement_method     '\w-scan'
_diffrn_detector_area_resol_mean     ?
_diffrn_reflns_number     2503
_diffrn_reflns_av_R_equivalents     0.0483
_diffrn_reflns_theta_min     2.219
_diffrn_reflns_theta_max     26.699
_diffrn_reflns_theta_full     19.665
_diffrn_measured_fraction_theta_max     0.499
_diffrn_measured_fraction_theta_full     0.720
_diffrn_reflns_limit_h_min     -5
_diffrn_reflns_limit_h_max     6
_diffrn_reflns_limit_k_min     -14
_diffrn_reflns_limit_k_max     14
_diffrn_reflns_limit_l_min     -11
_diffrn_reflns_limit_l_max     12
_refine_special_details     ?
_reflns_number_total     893
_reflns_number_gt     513
_reflns_threshold_expression     'I > 2\s(I)'
_refine_ls_structure_factor_coef     Fsqd
_refine_ls_matrix_type     full
_refine_ls_R_factor_all     0.1114
_refine_ls_R_factor_gt     0.0470
_refine_ls_wR_factor_gt     0.1329
_refine_ls_wR_factor_ref     0.2059
_refine_ls_goodness_of_fit_ref     1.019
_refine_ls_restrained_S_all     1.019
_refine_ls_number_reflns     893
_refine_ls_number_parameters     46
_refine_ls_number_restraints     0
_refine_ls_hydrogen_treatment     constr
_refine_ls_weighting_scheme     calc
_refine_ls_weighting_details
                      'w=1/[\s^2^(Fo^2^)+(0.1247P)^2^] where P=(Fo^2^+2Fc^2^)/3'
_atom_sites_solution_hydrogens     geom
_atom_sites_solution_primary     ?
_atom_sites_solution_secondary     ?
_refine_ls_shift/su_max     0.014
_refine_ls_shift/su_mean     0.001
_refine_diff_density_max     1.548
_refine_diff_density_min     -1.478
_refine_ls_extinction_method     none
_refine_ls_extinction_coef     .
loop_
    _atom_type_symbol
    _atom_type_description
    _atom_type_scat_dispersion_real
    _atom_type_scat_dispersion_imag
    _atom_type_scat_source
    'Br' 'Br' 0.1811 1.6452
                         'International Tables Vol C Tables 4.2.6.8 and 6.1.1.4'
    'C' 'C' 0.0015 0.0009
                         'International Tables Vol C Tables 4.2.6.8 and 6.1.1.4'
    'H' 'H' 0.0000 0.0000
                         'International Tables Vol C Tables 4.2.6.8 and 6.1.1.4'
_computing_data_collection
;
CrysAlis PRO (Rigaku OD, 2016)
;
_computing_cell_refinement
;
CrysAlis PRO (Rigaku OD, 2016)
;
_computing_data_reduction
;
CrysAlis PRO (Rigaku OD, 2016)
;
_computing_structure_solution     ?
_computing_structure_refinement
;
SHELXL2018 (Sheldrick, 2015)
;
_computing_molecular_graphics
;
Mercury (Macrae <i>et al.</i>,  2008)
;
_computing_publication_material
;
SHELXL2018 (Sheldrick, 2015) and publCIF (Westrip, 2010)
;
loop_
    _atom_site_type_symbol
    _atom_site_label
    _atom_site_fract_x
    _atom_site_fract_y
    _atom_site_fract_z
    _atom_site_U_iso_or_equiv
    _atom_site_adp_type
    _atom_site_calc_flag
    _atom_site_occupancy
    _atom_site_disorder_assembly
    _atom_site_disorder_group
    Br Br1 0.5830(3) 0.79104(12) 0.59419(15) 0.0407(5) Uani d 1 . .
    Br Br2 0.3468(3) 0.57488(12) 0.80180(13) 0.0377(5) Uani d 1 . .
    C C1 0.533(3) 0.6214(13) 0.5426(15) 0.035(3) Uani d 1 . .
    C C2 0.441(3) 0.5314(12) 0.6295(13) 0.029(3) Uani d 1 . .
    C C3 0.402(3) 0.4136(10) 0.5879(15) 0.034(3) Uani d 1 . .
    H H3 0.331794 0.354165 0.644830 0.041 Uiso calc 1 . .
loop_
    _atom_site_aniso_label
    _atom_site_aniso_U_11
    _atom_site_aniso_U_22
    _atom_site_aniso_U_33
    _atom_site_aniso_U_12
    _atom_site_aniso_U_13
    _atom_site_aniso_U_23
    Br1 0.0582(8) 0.0262(10) 0.0386(12) -0.0032(5) 0.0110(6) -0.0034(4)
    Br2 0.0498(7) 0.0380(11) 0.0280(11) 0.0009(5) 0.0142(6) -0.0026(4)
    C1 0.023(5) 0.040(10) 0.038(10) -0.008(5) -0.001(5) -0.009(5)
    C2 0.028(5) 0.041(10) 0.021(10) 0.001(5) 0.011(5) -0.008(4)
    C3 0.023(5) 0.002(8) 0.079(12) -0.008(4) 0.014(5) 0.001(4)
_geom_special_details
;
 All esds (except the esd in the dihedral angle between two l.s. planes)
 are estimated using the full covariance matrix.  The cell esds are taken
 into account individually in the estimation of esds in distances, angles
 and torsion angles; correlations between esds in cell parameters are only
 used when they are defined by crystal symmetry.  An approximate (isotropic)
 treatment of cell esds is used for estimating esds involving l.s. planes.
;
loop_
    _geom_bond_atom_site_label_1
    _geom_bond_atom_site_label_2
    _geom_bond_site_symmetry_2
    _geom_bond_distance
    _geom_bond_publ_flag
    Br1 C1 . 1.900(14) ?
    Br2 C2 . 1.878(12) ?
    C1 C2 . 1.389(19) ?
    C1 C3 3_666 1.419(19) ?
    C2 C3 . 1.336(16) ?
    C3 H3 . 0.9300 ?
loop_
    _geom_angle_atom_site_label_1
    _geom_angle_atom_site_label_2
    _geom_angle_atom_site_label_3
    _geom_angle_site_symmetry_1
    _geom_angle_site_symmetry_3
    _geom_angle
    _geom_angle_publ_flag
    C2 C1 C3 . 3_666 119.5(12) ?
    C2 C1 Br1 . . 122.0(11) ?
    C3 C1 Br1 3_666 . 118.4(10) ?
    C3 C2 C1 . . 120.0(13) ?
    C3 C2 Br2 . . 119.3(10) ?
    C1 C2 Br2 . . 120.7(10) ?
    C2 C3 C1 . 3_666 120.4(11) ?
    C2 C3 H3 . . 119.8 ?
    C1 C3 H3 3_666 . 119.8 ?
loop_
    _geom_torsion_atom_site_label_1
    _geom_torsion_atom_site_label_2
    _geom_torsion_atom_site_label_3
    _geom_torsion_atom_site_label_4
    _geom_torsion_site_symmetry_1
    _geom_torsion_site_symmetry_2
    _geom_torsion_site_symmetry_3
    _geom_torsion_site_symmetry_4
    _geom_torsion
    _geom_torsion_publ_flag
    C3 C1 C2 C3 3_666 . . . -2.6(19) ?
    Br1 C1 C2 C3 . . . . 178.7(8) ?
    C3 C1 C2 Br2 3_666 . . . -179.1(9) ?
    Br1 C1 C2 Br2 . . . . 2.2(14) ?
    C1 C2 C3 C1 . . . 3_666 2.7(19) ?
    Br2 C2 C3 C1 . . . 3_666 179.2(9) ?
_shelx_hkl_file
;
   0   1   1 20.2179 1.08255   8
   0  -1  -1 17.9088 1.09990   6
   0   1   1 20.7393 1.11771   2
   0   1   2 274.718 13.9302   3
   0   1   2 280.011 13.9243   8
   0  -1  -2 272.271 13.9458   3
   0  -2  -1 190.365 9.85841   4
   0  -2  -1 200.083 9.90014   5
   0   2   1 196.176 9.84288   4
   0   2   1 194.692 9.91625   2
   0  -2  -1 190.046 9.87340   6
   0  -2  -2 389.841 20.1431   2
   0   2   2 395.246 20.1343   2
   0  -2  -2 402.553 20.1336   6
   0   2   2 384.847 20.0804   8
   0  -2  -2 405.081 20.0712   8
   0   2   2 392.524 20.1454   5
   0  -2  -2 410.980 20.0328   7
   0  -2  -3 508.147 25.2889   2
   0   2   3 493.205 25.1944   3
   0   2   3 502.894 25.1977   8
   0  -2  -3 500.020 25.1582   7
   0  -2  -3 496.195 25.2040   3
   0  -2  -4 171.927 9.07905   2
   0   2   4 164.120 8.93131   8
   0  -2  -4 180.449 9.01431   3
   0   2   4 173.372 9.00628   3
   0  -2  -5 2.06752 1.57512   3
   0  -2  -5 4.46803 1.50809   2
   0   2   5 2.82503 1.01348   8
   0   3   1 155.993 7.86005   4
   0  -3  -1 151.446 7.92199   5
   0  -3  -1 149.817 7.88539   6
   0  -3  -2 912.093 45.9511   4
   0   3   2 904.881 46.0213   6
   0  -3  -2 914.991 46.0219   6
   0   3   2 920.923 46.0532   2
   0   3   2 921.924 45.8837   7
   0  -3  -2 935.646 46.0459   5
   0   3   2 900.284 46.0201   5
   0   3   3 6.05290 0.93666   3
   0  -3  -3 7.66435 1.15112   2
   0   3   3 6.92250 1.27163   5
   0  -3  -3 7.31665 0.92438   8
   0  -3  -3 7.94240 0.83823   7
   0   3   3 6.01394 1.13613   6
   0   3   3 5.88048 1.04839   2
   0   3   4 76.1927 4.56036   5
   0  -3  -4 73.1370 4.25421   8
   0   3   4 78.1926 4.27728   8
   0   3   4 73.9057 4.28375   3
   0  -3  -4 78.7643 4.44002   2
   0   3   4 78.5708 4.48824   6
   0  -3  -4 75.7218 4.15284   7
   0   3   5 227.455 12.4306   8
   0  -3  -5 244.826 12.6366   2
   0   3   5 233.962 12.5897   6
   0  -3  -5 250.862 12.4162   7
   0   3   5 243.033 12.5223   3
   0  -3  -6 98.4760 6.08155   2
   0  -3  -6 104.115 5.93775   3
   0  -3  -7-1.08862 2.51528   2
   0   4   1 1077.90 53.9917   4
   0  -4  -1 1072.83 54.0539   6
   0  -4  -2 31.3175 2.35005   5
   0  -4  -2 38.0351 2.26673   4
   0   4   2 40.4757 2.45176   2
   0   4   2 34.6084 2.20849   4
   0  -4  -2 34.8873 2.32260   6
   0   4   2 33.4811 2.23131   6
   0  -4  -3 34.2350 2.28523   8
   0  -4  -3 38.6901 2.51932   6
   0   4   3 36.4462 2.56390   2
   0  -4  -3 33.4522 2.56595   5
   0   4   3 34.5875 2.46714   5
   0  -4  -3 34.3470 2.24654   4
   0   4   3 31.4350 2.46215   6
   0   4   4 114.262 6.13466   2
   0   4   4 109.196 6.12311   5
   0  -4  -4 103.377 5.92759   8
   0   4   4 117.977 6.14058   6
   0   4   4 100.411 5.92497   3
   0  -4  -4 111.444 5.80811   7
   0  -4  -4 109.590 6.16155   2
   0  -4  -4 108.526 5.91955   4
   0   4   5-1.70480 1.66062   6
   0  -4  -5-0.63016 1.09040   7
   0  -4  -5 0.12619 1.38623   8
   0   4   5 1.18394 1.82893   5
   0  -4  -5 1.10713 1.70159   2
   0   4   6 45.3388 3.70545   5
   0  -4  -6 44.6417 2.96772   7
   0  -4  -6 45.0585 3.44618   2
   0   4   7 1.26297 2.35011   6
   0   4   7 0.17245 1.83781   8
   0   4   8 18.9556 3.26629   6
   0   5   2 6.75523 1.14893   4
   0  -5  -2 3.91398 1.38834   5
   0  -5  -2 6.14062 1.46685   6
   0   5   2 3.88698 1.40201   6
   0  -5  -3 76.3692 4.28919   4
   0   5   3 69.1295 4.37438   5
   0  -5  -3 75.9867 4.46875   5
   0  -5  -3 73.9550 4.21448   8
   0   5   3 64.5056 4.00624   7
   0   5   3 83.0099 4.48741   2
   0  -5  -3 74.7133 4.36254   6
   0   5   3 79.0012 4.33869   6
   0   5   4 160.843 8.78338   2
   0   5   4 158.143 8.48752   7
   0  -5  -4 152.313 8.54758   4
   0   5   4 170.246 8.83746   5
   0  -5  -4 162.305 8.59691   8
   0  -5  -4 170.275 8.80817   6
   0   5   4 159.858 8.77160   6
   0   5   5 621.069 31.5829   5
   0  -5  -5 620.038 31.3878   4
   0  -5  -5 637.085 31.6631   2
   0   5   5 613.377 31.5861   2
   0  -5  -5 603.790 31.3793   8
   0  -5  -6 147.032 8.31428   2
   0   5   6 136.920 7.94901   3
   0   5   6 159.064 8.36850   5
   0   5   6 141.261 8.18576   6
   0   5   7-0.74924 2.05338   8
   0   5   7 1.63500 2.93663   5
   0  -5  -7 0.48417 1.93856   7
   0   5   7 2.03088 2.51291   3
   0   5   7-1.17964 2.74409   6
   0   5   8 0.41406 2.97227   6
   0   5   8-1.94690 3.23926   5
   0   5   9 7.48544 4.18402   5
   0   5   9 5.62191 3.53839   6
   0   6   2 142.277 7.34786   6
   0   6   2 125.346 7.03007   4
   0  -6  -2 123.845 7.18813   5
   0  -6  -2 133.462 7.18188   6
   0   6   3 338.411 17.7011   2
   0  -6  -3 338.760 17.6830   5
   0  -6  -3 343.338 17.6390   6
   0   6   4 7.68141 1.37771   7
   0  -6  -4 12.1525 2.47444   5
   0   6   4 7.47678 2.21232   2
   0   6   4 8.26512 2.30090   5
   0  -6  -4 6.66432 1.68885   4
   0  -6  -4 7.03580 2.27452   6
   0  -6  -4 7.75319 1.73592   8
   0   6   5 25.1941 3.00881   2
   0   6   5 25.7458 2.86613   6
   0  -6  -5 27.3470 2.45690   4
   0   6   5 28.7391 3.02650   5
   0   6   6 4.26634 2.56937   2
   0   6   6 8.88048 2.85393   5
   0   6   6 7.22505 2.18702   3
   0   6   6 8.82841 2.83362   6
   0   6   7 79.6634 5.82361   5
   0  -6  -7 88.9773 5.14246   7
   0   6   7 86.2330 5.80449   6
   0   6   7 80.5027 5.48807   3
   0   6   8 54.3666 4.96621   5
   0   6   8 54.8957 4.72864   6
   0   6   8 60.5252 4.67683   3
   0   6   9 16.4399 3.91131   5
   0   6   9 8.68727 3.65816   6
   0   6  10 52.2191 5.28951   6
   0   6  10 51.9872 5.69624   5
   0  -7  -2 41.2933 3.25430   6
   0  -7  -2 33.3039 2.99395   5
   0   7   3 210.525 10.3914   7
   0  -7  -3 184.772 10.7339   5
   0   7   3 197.085 10.8765   2
   0  -7  -3 190.029 10.7211   6
   0  -7  -4-1.69828 2.21084   6
   0   7   4-0.77563 2.36677   2
   0   7   4-1.06485 1.42862   7
   0   7   4 1.00471 2.29573   6
   0  -7  -4 3.35874 2.39143   5
   0   7   5 0.67091 2.63046   6
   0   7   5 1.17324 2.49497   2
   0   7   5 1.61959 2.86136   5
   0   7   5-0.21598 1.82760   7
   0   7   6 0.12630 2.55806   6
   0   7   6-0.78106 2.63429   2
   0   7   6-1.76548 2.18352   3
   0  -7  -6 0.60255 2.20376   8
   0   7   6-2.94418 2.85597   5
   0   7   7 119.619 7.27003   3
   0   7   7 127.862 7.84436   5
   0   7   7 131.141 7.73041   6
   0  -7  -7 117.690 7.15693   8
   0   7   8 13.2433 3.56322   5
   0   7   8 7.92489 3.10125   3
   0   7   8 7.66724 3.45987   6
   0   7   9 23.4768 4.46897   5
   0   7   9 30.7758 4.23966   3
   0   7   9 22.3304 4.37237   6
   0   7  10 3.74111 4.22569   5
   0   7  10 0.20035 4.34058   6
   0   7  11 32.1112 5.60873   6
   0   8   3 334.146 16.0174   2
   0   8   3 316.948 15.8406   6
   0   8   4 3.06846 1.77414   7
   0   8   4 5.91188 3.04229   2
   0   8   4 4.50893 2.74993   6
   0  -8  -5 0.29843 2.22168   8
   0   8   5 1.58805 2.86372   6
   0   8   5 0.43773 1.91539   7
   0   8   5 4.92885 2.76927   2
   0   8   6-0.26915 3.05101   6
   0  -8  -6 0.76521 2.34893   8
   0   8   6-0.88528 2.34356   3
   0   8   6 3.30527 3.24938   2
   0   8   7 91.7914 6.25207   3
   0   8   7 97.5142 6.94343   5
   0   8   7 116.547 7.00962   6
   0   8   7 104.811 6.95030   2
   0   8   8 24.4184 4.13073   5
   0   8   8 25.3875 3.54313   3
   0   8   8 23.2497 4.07052   6
   0   8   9 1.17613 3.57531   3
   0   8   9 0.89095 3.69419   6
   0   8   9 0.18088 3.88663   5
   0   8  10 44.6618 5.47545   6
   0   8  11 3.15551 5.22550   6
   0   9   3 0.36334 3.59671   2
   0   9   3 1.70786 4.74039   6
   0   9   3 2.32248 2.38991   4
   0   9   4 150.002 9.72672   6
   0   9   4 158.008 9.76587   2
   0   9   4 179.076 9.23419   7
   0   9   5 140.132 7.33918   7
   0   9   5 116.455 7.94237   2
   0   9   5 119.476 7.91227   6
   0  -9  -5 123.946 7.45567   8
   0   9   6 61.1848 5.36983   6
   0   9   6 65.5497 4.67990   3
   0   9   6 68.5546 5.42937   2
   0   9   7-2.34688 2.86683   3
   0   9   7-1.01685 3.82445   2
   0   9   7 2.36821 3.59121   6
   0   9   8-0.12733 3.16358   3
   0   9   8 4.86071 4.19067   5
   0   9   8 1.02397 3.96026   6
   0  -9  -8 0.26415 2.89615   8
   0   9   9 9.32624 4.01235   6
   0   9   9 3.73176 3.44925   3
   0   9  10-1.66282 4.53196   6
   0   9  10 9.05271 4.38941   3
   0  10   3 0.96996 4.29493   2
   0  10   4 21.1046 4.08641   2
   0  10   4 32.6129 4.19927   7
   0  10   4 22.9123 3.09295   4
   0  10   4 33.5059 5.56217   6
   0  10   5 0.81024 2.93241   7
   0  10   5 1.15043 3.55757   2
   0  10   5 1.63199 3.85343   6
   0  10   6 55.0367 4.66697   6
   0  10   6 47.5381 4.60917   2
   0 -10  -7 0.41442 3.07632   8
   0  10   7 0.34157 3.98837   6
   0  10   7 1.63421 3.89078   2
   0  10   7 3.24257 2.99721   3
   0 -10  -8-0.84597 3.15496   8
   0  10   8 5.27647 4.02638   6
   0  10   8 1.89571 3.26535   3
   0  10   9 45.7243 5.40013   6
   0  10   9 40.2796 4.71074   3
   0  10  10 10.0715 4.36020   3
   0  11   4-7.19689 4.76617   2
   0  11   4-2.33330 7.01997   7
   0  11   4-0.56641 2.85829   4
   0  11   5 25.4973 4.40663   2
   0  11   5 35.7145 5.53085   6
   0 -11  -6 4.45383 2.90457   8
   0  11   6-1.65816 3.79243   2
   0  11   6 6.89857 4.46876   6
   0  11   7-3.45417 4.43592   6
   0 -11  -7-0.14280 3.23320   8
   0  11   7-2.35861 4.00334   2
   0  11   7 6.05785 3.36523   3
   0 -11  -8 31.1560 4.25670   8
   0  11   8 41.1628 5.25645   6
   0  11   8 30.3819 4.94960   2
   0  11   8 37.4117 4.57348   3
   0  11   9-5.61734 4.95199   6
   0 -11  -9-2.78147 3.85043   8
   0  11   9 0.48076 3.82870   3
   0  11  10-3.60879 4.44907   3
   0  11  11 3.30788 4.99883   3
   0 -12  -5-1.67689 2.89777   8
   0  12   5-0.68295 4.57985   2
   0  12   6 19.0897 4.75142   2
   0  12   6 37.7572 6.63055   6
   0 -12  -6 31.1844 3.62356   8
   0  12   7 1.94721 4.50822   2
   0 -12  -7 10.0667 3.48764   8
   0  12   7 5.95313 4.33120   3
   0  12   7 6.52188 5.00750   6
   0  12   8 5.09872 4.22007   3
   0 -12  -8 1.62601 3.60582   8
   0  12   9 5.92048 4.57846   3
   0 -12  -9 3.10527 3.94772   8
   0  12  10-0.98622 4.74414   3
   0 -13  -6 7.04435 3.16457   8
   0  13   6-2.16158 4.80315   2
   0  13   7 9.08223 5.65377   3
   0 -13  -7 0.30722 3.38676   8
   0 -13  -8 14.4309 4.12020   8
   0  13   8 21.6609 5.78284   3
   0  13   9-0.91856 5.24718   3
   0 -13  -9 0.18009 4.08549   8
   0  14   7 6.87218 8.59154   3
   0 -14  -7 5.78289 3.51940   8
   0 -14  -8 0.35781 3.98031   8
   0  14   8 2.50773 7.86558   3
  -1   0   3 653.593 32.9093   8
  -1   0   2-0.03050 0.50887   8
   1   0  -1 58.2866 2.97668   2
   1   0  -1 57.3739 3.03663   8
   1   0  -1 56.6489 2.98412   4
  -1   0   1 57.1971 3.03525   8
   1   0   0 0.18175 0.40627   3
   1   0   0-0.11112 0.43129   7
   1   0   1 1360.38 66.9257   7
  -1   0  -1 1326.38 66.8935   3
  -1   0  -1 1330.44 66.9271   1
   1   0   1 1354.86 66.9053   3
  -1   0  -1 1310.55 66.9095   7
  -1   0  -2-0.22997 0.68846   3
   1   0   2-0.04583 0.68285   1
  -1   0  -2-0.05053 0.92820   1
  -1   1   4 202.911 10.5544   8
   1  -1  -3 635.103 31.9214   2
   1  -1  -3 626.098 31.8985   8
  -1   1   3 638.664 31.9108   8
   1  -1  -2 13.1416 1.03700   8
  -1   1   2 14.5603 1.01553   6
   1  -1  -2 12.6361 0.98012   2
  -1   1   2 9.61250 0.98593   8
  -1   1   2 15.5995 1.07459   2
   1   1  -1 16.1497 1.01660   4
   1  -1  -1 13.7733 0.91431   6
  -1   1   1 12.6157 0.91805   2
   1  -1  -1 14.2333 0.87008   7
  -1   1   1 11.4915 1.03283   1
  -1   1   1 13.8553 0.91038   6
  -1   1   0 277.744 14.3262   7
  -1  -1   0 282.247 14.3592   4
  -1   1   0 285.145 14.3054   3
   1  -1   0 273.051 15.4043   6
  -1  -1   0 288.557 14.3236   5
   1  -1   0 269.288 14.3432   7
  -1   1   0 301.302 14.4470   1
   1   1   0 288.817 14.3208   5
   1   1   1 1096.76 16.5061   3
   1   1   1 1074.12 16.4910   5
  -1  -1  -1 1068.18 16.0388   2
  -1  -1  -2 180.391 8.91507   1
   1   1   2 170.354 8.99431   7
  -1  -1  -2 175.571 8.96197   3
   1   1   2 163.562 8.99106   3
  -1  -1  -3 35.2957 2.15975   1
   1   1   3 29.6534 2.22483   3
  -1   2   6 4.72609 1.58475   8
   1  -2  -5 19.2699 2.01582   2
  -1   2   5 19.4127 1.75181   8
   1  -2  -4 21.4567 1.35720   3
  -1   2   4 18.0690 1.83798   6
   1  -2  -4 19.1726 1.77355   2
  -1   2   4 14.3201 1.58547   8
  -1   2   3 11.4583 1.20092   6
  -1   2   3 10.1628 1.15858   8
  -1   2   3 8.36141 1.24315   2
  -1   2   3 8.64824 0.94520   1
  -1   2   3 9.46240 0.98544   5
   1  -2  -3 9.57152 1.18829   2
  -1   2   2 732.537 37.1584   1
   1  -2  -2 737.404 37.2222   2
  -1   2   2 716.460 37.1635   6
  -1   2   2 753.275 37.0519   5
   1  -2  -2 752.095 37.1835   8
   1  -2  -2 734.763 37.1723   6
   1  -2  -1 1113.94 56.4208   6
  -1   2   1 1129.62 56.2975   7
   1  -2  -1 1139.55 56.5037   1
  -1   2   1 1121.36 56.4302   6
  -1  -2   0 380.462 18.8988   6
  -1  -2   0 374.014 19.0280   5
  -1  -2   0 368.742 19.0596   4
   1   2   1 11.6643 1.09474   5
  -1  -2  -1 12.3396 0.88635   6
  -1  -2  -1 11.3619 1.14972   5
   1   2   1 12.8438 0.88587   6
   1   2   1 12.8144 0.88996   2
  -1  -2  -1 12.1542 1.09745   4
   1   2   1 14.4739 1.18867   7
  -1  -2  -2 11.0002 1.21504   7
   1   2   2 13.5656 1.25793   3
   1   2   2 11.5298 1.30631   5
   1   2   2 12.6072 0.99364   6
   1   2   2 9.09681 1.09393   7
  -1  -2  -2 12.8880 1.03775   2
   1   2   3 120.226 6.55103   3
  -1  -2  -3 119.408 6.47602   7
  -1  -2  -3 126.057 6.33688   1
   1   2   3 112.504 6.56440   7
  -1  -2  -4 7.91504 1.45523   7
  -1  -2  -4 8.93769 1.26514   1
   1   2   4 9.17581 1.76336   3
   1   2   5 24.2615 2.68240   3
  -1   3   7 370.017 19.2252   8
  -1   3   6 46.6968 3.34240   8
  -1   3   5 485.814 24.6436   6
  -1   3   5 475.998 24.5537   8
   1  -3  -5 481.345 24.6393   2
  -1   3   4 64.5810 4.02254   2
   1  -3  -4 64.6881 4.01913   2
  -1   3   4 71.7132 3.97760   8
  -1   3   4 63.7424 3.99638   6
   1  -3  -3 50.8127 2.68083   4
  -1   3   3 48.4439 2.86968   5
   1  -3  -3 53.2079 3.15807   2
  -1   3   3 50.1117 3.04368   6
  -1   3   3 46.7020 3.01847   2
   1  -3  -3 48.4741 3.01901   6
   1  -3  -2 97.0444 5.02553   5
  -1   3   2 95.1531 5.15649   6
   1  -3  -2 90.3480 5.08510   1
   1  -3  -2 97.6037 5.13548   6
  -1   3   2 95.0377 5.20066   2
  -1   3   1 17.5468 1.51244   6
   1  -3  -1 17.8905 1.39032   6
   1   3   0 234.805 12.0889   4
   1   3   1 24.9798 1.62336   6
   1   3   1 28.5473 1.77169   2
  -1  -3  -1 25.0531 1.87806   5
  -1  -3  -1 29.1162 1.71231   6
   1   3   1 26.3463 1.88049   4
   1   3   2 34.2735 2.16492   6
  -1  -3  -2 34.8012 1.89960   8
   1   3   2 36.5563 2.39833   5
   1   3   2 31.7207 2.27302   7
   1   3   3 708.047 36.0306   5
   1   3   3 710.175 35.9326   7
   1   3   3 715.916 35.8629   6
   1   3   3 712.313 35.6966   8
   1   3   3 709.764 35.9538   3
  -1  -3  -3 707.610 35.9563   7
   1   3   4 98.2516 5.31669   8
  -1  -3  -4 100.651 5.61937   7
   1   3   4 104.375 5.72621   3
   1   3   4 96.3194 5.56961   6
   1   3   4 88.7312 5.73818   5
  -1  -3  -4 105.464 5.32398   1
   1   3   5 192.554 10.3233   3
   1   3   5 188.689 9.97162   8
  -1  -3  -5 194.947 10.2639   7
   1   3   6 39.7274 2.91982   8
  -1  -3  -6 50.8927 3.89299   2
   1   3   6 47.5539 3.97329   3
  -1   4   9 3.13298 2.90941   6
  -1   4   8 105.741 6.75724   6
  -1   4   7 17.5702 2.90702   6
  -1   4   6 4.49604 1.88580   8
   1  -4  -6 2.41249 1.30979   7
  -1   4   5 13.6394 1.53472   3
  -1   4   5 15.4321 2.12734   6
  -1   4   5 13.8686 2.35867   2
   1  -4  -4 663.840 33.2809   4
   1  -4  -4 705.851 33.7700   2
  -1   4   4 678.364 33.6431   6
   1  -4  -4 647.336 33.1406   7
  -1   4   4 671.711 33.2733   3
  -1   4   4 662.415 33.6022   2
   1  -4  -3 20.8833 1.89752   6
   1  -4  -3 15.0066 1.42120   1
  -1   4   3 19.0740 1.76951   6
  -1   4   3 19.6713 1.92935   2
   1  -4  -3 22.1385 1.76025   5
  -1   4   2 73.7117 4.26296   2
   1  -4  -2 70.4527 4.04371   5
   1  -4  -2 76.5583 4.18789   6
  -1   4   2 71.1915 4.13776   6
   1   4   0 52.3176 3.34994   4
   1   4   1 1.94341 1.09254   4
   1   4   1 3.41647 1.29386   6
  -1  -4  -1 3.88136 1.38851   5
   1   4   2 502.923 25.2894   6
   1   4   2 493.730 25.3234   2
  -1  -4  -2 499.237 25.1332   8
  -1  -4  -2 504.042 25.4913   5
   1   4   2 512.515 25.3955   7
   1   4   2 484.943 25.4190   5
   1   4   3 74.3069 4.17102   6
   1   4   3 67.3858 4.37196   5
  -1  -4  -3 75.8029 4.26393   4
  -1  -4  -3 71.1905 3.86312   8
   1   4   3 70.2127 4.15197   2
   1   4   3 69.1001 4.14104   7
   1   4   4 57.5000 3.70847   7
   1   4   4 53.8034 3.79881   3
  -1  -4  -4 57.1665 3.68350   7
   1   4   4 61.2852 3.66757   6
  -1  -4  -5 17.3101 2.23369   2
   1   4   5 19.2185 2.27231   6
   1   4   5 14.0148 1.62149   8
   1   4   5 18.5053 2.47525   3
   1   4   6 345.916 17.9125   3
   1   4   6 335.371 18.0891   5
   1   4   6 332.597 17.5403   8
  -1  -4  -6 356.053 17.9106   2
   1   4   7 3.44284 2.88491   6
   1   4   7 4.14891 3.17788   3
   1   4   7 2.23124 1.96361   8
   1   4   8 6.65128 3.96909   6
  -1   5   9 43.8285 4.15986   6
  -1   5   9 34.4876 4.08945   5
  -1   5   8 131.898 6.73430   6
  -1   5   8 124.526 6.59265   5
   1  -5  -7 41.9433 2.69564   7
  -1   5   7 38.5870 3.74148   6
  -1   5   7 38.0824 3.61596   5
   1  -5  -7 38.3339 3.34648   8
   1  -5  -7 38.6610 2.85240   4
   1  -5  -6 16.2604 1.50056   7
   1  -5  -6 19.4675 1.83490   4
  -1   5   6 20.9133 2.93162   6
  -1   5   6 13.8942 2.01128   3
   1  -5  -6 21.8231 2.65396   8
  -1   5   5 73.7123 4.06978   3
  -1   5   5 64.2735 4.71052   2
  -1   5   4 116.470 6.71367   2
  -1   5   4 120.022 6.70443   6
   1  -5  -4 119.472 6.68621   6
  -1   5   2 249.025 12.8503   4
   1  -5  -2 265.212 13.1692   6
   1  -5  -2 255.373 13.0272   5
  -1   5   2 238.427 13.1229   6
  -1  -5  -2 116.374 6.14659   4
   1   5   2 108.582 6.08351   4
   1   5   2 116.623 6.07401   2
  -1  -5  -2 104.934 6.23244   5
  -1  -5  -1 208.927 11.3585   5
   1   5   1 220.732 11.2974   4
   1   5   2 99.8490 5.95249   6
   1   5   3 63.4197 3.75269   2
   1   5   3 57.3391 3.73705   6
  -1  -5  -3 69.3901 4.25239   5
  -1  -5  -3 59.6556 3.82589   4
  -1  -5  -3 58.1741 3.39768   8
   1   5   3 56.7442 3.71765   7
   1   5   4 5.03866 1.94464   3
  -1  -5  -4 6.70375 1.23321   8
   1   5   4 9.35568 2.07263   6
   1   5   4 7.78226 2.01544   2
   1   5   5 8.68339 2.40409   5
  -1  -5  -5 10.8022 2.09350   4
   1   5   5 11.4110 2.44047   3
  -1  -5  -5 10.7161 2.30255   2
   1   5   6 123.578 7.33427   6
  -1  -5  -6 121.027 7.39878   2
  -1  -5  -6 123.131 6.61661   1
  -1  -5  -6 137.417 7.30056   7
   1   5   6 126.425 7.64102   5
   1   5   6 127.322 7.42102   3
   1   5   7 20.8517 3.68975   5
   1   5   7 28.3650 3.66158   3
   1   5   7 26.3100 3.31409   6
   1   5   7 24.3096 2.63386   8
   1   5   8 1.22456 3.29284   6
   1   5   8 2.88765 2.44895   8
   1   5   8 7.73860 4.37970   5
   1   5   9 8.73248 5.52188   5
   1   5   9 1.97179 4.53349   6
  -1   6  10 47.8781 5.17685   6
  -1   6  10 49.9680 5.06814   5
   1  -6  -9 39.8849 3.38968   7
  -1   6   9 40.9867 4.36140   5
  -1   6   9 36.6800 4.38401   6
   1  -6  -9 42.2253 3.45518   4
  -1   6   8 21.8806 3.60826   6
   1  -6  -8 32.4668 2.48544   7
  -1   6   8 28.7707 3.63136   5
  -1   6   7 0.81342 2.13238   3
  -1   6   7 3.84774 2.97888   6
   1  -6  -7 3.38597 2.49700   8
  -1   6   7 5.90390 2.74734   5
   1  -6  -7 1.13164 1.72511   4
   1  -6  -6 15.2129 1.82971   4
  -1   6   6 12.0675 2.93671   6
  -1   6   6 10.0106 3.05794   2
  -1   6   6 9.70354 2.69123   5
  -1   6   6 12.6660 1.91703   3
   1  -6  -6 13.9210 2.67431   8
  -1   6   5 66.8347 4.90687   6
   1  -6  -5 66.5695 4.53550   8
  -1   6   5 70.4069 4.18089   3
   1  -6  -5 72.1018 4.23557   4
  -1   6   5 79.5926 4.82439   2
  -1   6   4 131.266 7.93887   2
   1  -6  -4 141.748 7.93317   6
   1  -6  -4 146.418 7.78623   5
  -1   6   3 178.987 9.26733   2
   1  -6  -3 149.065 9.09325   6
   1  -6  -3 163.074 8.97440   5
  -1   6   3 177.801 8.75778   4
  -1   6   3 165.918 8.46947   7
   1   6   1 89.4893 5.02147   4
  -1  -6  -1 76.4393 4.92457   5
   1   6   2 167.413 9.71309   4
   1   6   2 184.592 9.80645   2
  -1  -6  -2 177.803 9.88561   5
   1   6   2 198.488 9.85979   6
  -1  -6  -3 0.85260 1.89940   6
   1   6   3-0.07918 1.74583   6
  -1  -6  -3 0.41890 1.29219   8
  -1  -6  -3-1.56392 2.38786   5
   1   6   3-0.50690 1.95411   2
   1   6   4 6.34817 2.57731   5
   1   6   4 4.21740 2.23587   2
  -1  -6  -4 4.83071 2.17286   4
   1   6   5 41.5525 3.62096   3
   1   6   5 48.7054 3.78630   2
   1   6   5 41.1841 3.35190   7
   1   6   5 50.1125 4.10323   5
   1   6   6 11.9718 2.91866   3
   1   6   6 11.4409 2.78819   6
   1   6   6 7.16585 3.06803   5
   1   6   7 53.1665 4.32775   3
   1   6   7 56.0112 4.58720   6
   1   6   7 46.9196 4.89817   5
   1   6   8 54.0289 4.70206   6
   1   6   8 56.2736 5.35164   5
   1   6   9 28.9774 4.44346   3
   1   6   9 35.7264 4.93845   6
   1   6   9 30.9148 5.27729   5
   1   6  10 7.17464 6.19513   5
   1  -7 -11 2.23807 3.10083   7
  -1   7  11 1.24246 4.29970   6
  -1   7  11-2.56964 3.90011   5
  -1   7  10-0.75938 4.45526   6
  -1   7  10 3.33572 4.17571   5
   1  -7 -10 1.35832 2.30682   7
  -1   7   9-4.56032 3.51608   5
  -1   7   9-0.17481 3.64336   6
   1  -7  -8 9.66263 3.13942   8
  -1   7   8 19.3581 3.70418   6
  -1   7   8 12.3483 2.91471   3
  -1   7   8 14.8947 3.40597   5
   1  -7  -7 14.3802 2.26615   4
  -1   7   7 11.9509 3.15070   5
  -1   7   7 8.14387 3.25174   2
   1  -7  -7 13.0447 2.97952   8
  -1   7   7 8.64761 2.26959   3
  -1   7   7 11.3102 3.54716   6
  -1   7   6 416.675 20.7170   6
  -1   7   6 386.057 20.1335   3
   1  -7  -6 379.084 20.1757   4
   1  -7  -6 390.875 20.4955   8
  -1   7   6 403.813 20.7166   2
  -1   7   6 392.741 20.5006   5
   1  -7  -5 1.01348 1.29373   1
  -1   7   5-0.45866 2.44242   6
  -1   7   5 3.77377 2.71080   2
   1  -7  -5 0.20409 2.19634   8
   1  -7  -4 30.5630 2.93305   5
   1  -7  -4 29.8499 2.93185   8
  -1   7   4 28.6092 3.25981   6
  -1   7   4 35.0590 3.21469   2
  -1   7   3 13.3981 1.81103   4
  -1   7   3 8.29125 2.88353   2
   1  -7  -3 12.0840 2.50406   6
   1  -7  -3 9.84474 2.21398   5
  -1   7   3 12.6824 2.64521   6
  -1   7   3 12.0305 1.11420   7
   1   7   1 1.22303 2.03684   4
  -1  -7  -1 0.86849 1.77156   5
  -1  -7  -2 97.0742 5.41541   6
   1   7   2 89.0494 5.59849   2
   1   7   2 95.4259 5.48874   4
  -1  -7  -2 78.3065 5.54213   5
  -1  -7  -3 22.8858 2.78042   4
   1   7   3 29.2001 2.75257   2
  -1  -7  -3 24.5808 2.64177   6
   1   7   3 20.5058 2.61907   7
   1   7   4 447.232 22.2754   2
  -1  -7  -4 463.502 22.3571   6
   1   7   4 390.196 22.0921   7
   1   7   5 4.47789 2.10497   7
   1   7   5 5.46008 3.11434   5
   1   7   5 2.94468 2.44220   2
  -1  -7  -5 4.14033 1.82135   8
   1   7   5 3.13092 2.58963   3
   1   7   5 4.90233 2.49773   6
   1   7   6 0.14579 3.26454   5
   1   7   6 7.41364 2.74565   3
   1   7   6-1.10327 2.58866   7
   1   7   6 0.59655 2.63743   6
   1   7   7 1.47487 2.85766   6
  -1  -7  -7 4.49656 1.09057   1
   1   7   8 12.6997 3.55225   3
   1   7   8 17.2270 3.53055   6
   1   7   8 15.7605 4.25975   5
   1   7   9 1.85206 4.39880   5
   1   7   9-0.85659 3.79565   3
   1   7  10-3.92075 5.33162   5
  -1   8  12 10.1630 4.62945   5
  -1   8  11 2.83856 4.54675   6
  -1   8  11 6.10136 4.10632   5
  -1   8  10 28.2598 5.03929   6
  -1   8  10 32.3678 4.86489   5
   1  -8  -9 15.7263 3.71670   8
  -1   8   9 15.8530 4.25542   6
  -1   8   9 16.7137 3.99218   5
  -1   8   8 26.4743 3.90304   5
   1  -8  -8 22.8692 3.03199   4
  -1   8   8 19.3266 4.19657   6
   1  -8  -8 19.9328 3.67797   8
  -1   8   8 18.4374 3.31554   3
  -1   8   7 22.0057 3.76212   6
  -1   8   7 21.5335 2.83160   3
  -1   8   7 19.5459 4.02638   2
   1  -8  -7 19.9914 3.49294   8
   1  -8  -6-1.19710 2.56853   8
   1  -8  -6-0.66569 1.51970   1
  -1   8   6-0.13827 2.92698   6
  -1   8   6-0.14185 3.19898   2
  -1   8   6-0.38483 2.08527   3
  -1   8   5 79.4978 5.32278   2
  -1   8   5 62.3877 5.07395   6
   1  -8  -5 69.8653 4.93387   8
  -1   8   4 15.8605 1.58515   7
  -1   8   4 21.8865 3.21093   6
  -1   8   4 23.2989 3.32716   2
  -1   8   4 21.3916 2.20898   4
   1  -8  -4 22.3029 2.94817   5
  -1  -8  -2 84.9944 5.58796   6
   1   8   2 104.211 5.84304   4
   1   8   3 14.1145 2.62405   7
   1   8   3 10.3323 2.51455   2
   1   8   3 14.0556 2.38496   4
  -1  -8  -3 12.6592 2.65075   6
   1   8   3 18.5600 3.53028   6
   1   8   4 0.78313 2.25019   7
   1   8   4-0.58361 2.76611   6
   1   8   4-0.45379 2.41275   2
  -1  -8  -4 2.13534 1.76554   8
   1   8   5 71.2526 5.33930   6
   1   8   5 88.7794 5.78204   2
   1   8   5 82.3034 5.15962   7
   1   8   6 11.1892 3.24875   2
   1   8   6 7.92887 3.18495   6
   1   8   6 9.29125 3.78507   5
   1   8   6 12.3486 2.89487   7
   1   8   7 23.2278 4.24088   5
   1   8   7 24.8707 3.73447   6
   1   8   7 15.5174 3.54943   3
   1   8   8 63.8311 6.01447   5
   1   8   8 60.5375 5.21865   3
   1   8   9 1.02573 4.28540   5
   1   8   9 4.53688 4.01777   3
   1   8  10 4.43256 4.44999   3
   1   8  10 6.57647 5.58614   5
   1   8  11 20.1517 6.79321   6
  -1   9  11-6.01357 4.62262   5
  -1   9  10 8.63523 4.47340   6
  -1   9  10 3.72759 4.39756   5
  -1   9   9 71.2317 5.78343   3
   1  -9  -9 64.4347 5.74736   8
  -1   9   9 63.9387 6.32626   6
  -1   9   9 83.5621 6.28130   5
  -1   9   8 19.5933 4.48764   6
  -1   9   8 18.3625 3.19757   3
   1  -9  -8 18.5059 3.75863   8
  -1   9   8 16.7568 4.64796   2
  -1   9   7 36.9565 4.29183   6
  -1   9   7 23.4250 4.51458   2
   1  -9  -7 26.8464 3.68138   8
  -1   9   7 22.2455 3.14389   3
  -1   9   6 4.87504 2.22624   3
  -1   9   6 4.04128 3.46024   6
   1  -9  -6 3.59248 2.76832   8
  -1   9   6 8.89165 3.49382   2
  -1   9   5 2.42164 3.42153   6
   1  -9  -5 4.93996 2.70956   8
  -1   9   5 6.12585 3.46578   2
  -1   9   4 33.8277 3.05922   4
  -1   9   4 36.2899 4.49851   2
  -1   9   4 31.5425 4.02295   6
  -1   9   4 27.1970 2.19096   7
  -1   9   3 57.3963 8.23185   2
   1   9   3 17.6196 2.84421   7
   1   9   3 20.0122 2.98163   4
   1   9   3 17.0753 3.08699   2
   1   9   4 10.0151 2.88590   7
   1   9   4 9.34029 3.88361   6
   1   9   4 8.40946 2.94215   2
   1   9   5 9.69014 2.79405   7
   1   9   5 7.93748 3.30281   6
   1   9   5 3.63833 2.92337   2
   1   9   6 12.8888 3.58155   2
   1   9   6 12.2007 2.95491   7
   1   9   6 19.9695 3.68560   6
   1   9   6 15.3486 3.48121   3
  -1  -9  -6 11.8025 2.54721   8
   1   9   7 25.5850 4.64489   5
   1   9   7 30.9679 4.04385   6
   1   9   7 29.9176 4.00392   3
   1   9   8 7.99939 4.41716   5
   1   9   8 7.74987 3.74325   3
   1   9   9 2.51074 3.96246   3
   1   9   9 4.45009 4.61603   5
   1   9  10 17.8270 4.77179   3
   1   9  10 13.9676 4.91934   6
  -1  10   9 1.84747 3.74712   3
  -1  10   9-2.03794 4.24810   6
   1 -10  -8 34.3065 4.24692   8
  -1  10   8 23.5892 4.86006   6
  -1  10   8 29.5029 3.77613   3
  -1  10   8 27.3289 4.85236   2
   1 -10  -7 25.4089 3.63086   8
   1 -10  -7 15.4583 2.23732   1
  -1  10   7 25.7121 4.39904   6
  -1  10   7 22.7412 4.53981   2
  -1  10   7 20.7182 3.10111   3
  -1  10   6 0.17826 3.70926   2
  -1  10   6 4.38006 4.00096   6
   1 -10  -6 2.95367 3.19731   8
   1 -10  -5 36.5631 4.14005   8
  -1  10   5 36.5545 4.82118   6
  -1  10   5 22.4240 4.47296   2
   1  10   3 16.4345 3.39336   2
   1  10   4 1.29854 3.11828   2
  -1 -10  -4 1.12111 2.07755   8
   1  10   4 3.35139 3.47555   7
   1  10   5 35.5051 4.13606   7
   1  10   5 32.5372 4.00338   2
   1  10   5 27.4640 4.68703   6
  -1 -10  -5 29.9781 3.26358   8
   1  10   6 66.4997 5.25720   3
  -1 -10  -6 58.9258 4.64779   8
   1  10   6 62.3983 5.35022   7
   1  10   7-0.32532 3.54358   3
  -1 -10  -7 0.69331 2.82124   8
  -1 -10  -8 2.05126 0.93823   1
   1  10   8 5.55315 4.07243   3
   1  10   9 8.96595 4.25455   6
   1  10   9 1.42112 4.16071   3
   1  10  10 4.94855 4.88241   6
   1  10  10 6.20458 4.76794   3
   1 -11 -10 5.98898 4.38950   8
  -1  11  10 7.52161 4.94006   3
  -1  11   9 3.33074 3.66216   3
  -1  11   8 5.87152 4.84489   2
  -1  11   8 5.58536 4.78572   6
  -1  11   8 4.67228 3.32005   3
  -1  11   7 44.7867 4.38761   3
   1 -11  -7 42.0876 4.62678   8
  -1  11   7 45.2673 5.60614   2
  -1  11   7 50.4895 5.70101   6
   1 -11  -6 8.98304 4.57385   8
  -1  11   6 6.98465 4.70510   2
  -1  11   6 0.19724 4.99074   6
   1  11   4 8.82020 4.24270   7
  -1 -11  -4-0.50849 2.18272   8
   1  11   4 0.48519 3.45757   2
   1  11   5 44.1340 5.60997   7
  -1 -11  -5 18.8424 3.08942   8
  -1 -11  -6 2.12630 3.06829   8
   1  11   6 8.09207 4.92232   7
  -1 -11  -7 12.8313 3.44501   8
   1  11   7 15.6823 4.45116   3
   1  11   7 24.1118 6.10426   7
   1  11   8 0.38611 4.25980   6
   1  11   8 1.84829 4.12922   3
   1  11   9 4.03849 4.63227   6
   1  11   9-1.34759 4.58963   3
   1 -12  -9 1.11633 4.05523   8
  -1  12   9 7.20175 4.24173   3
  -1  12   8 3.26922 3.90891   3
  -1  12   7 13.4115 5.58338   6
  -1  12   7 19.4994 5.71937   2
  -1  12   7 13.9183 4.34887   3
  -1  12   6 1.08557 5.90393   6
   1 -12  -6-2.49896 4.01975   8
  -1  12   6 10.1511 6.41704   2
  -1  12   5 6.13421 9.04218   2
   1 -12  -5 8.87960 5.31367   8
  -1 -12  -4 0.76264 2.33606   8
  -1 -12  -5 8.38208 2.78889   8
  -1 -12  -6 1.92474 3.17082   8
   1  12   6 10.8412 9.81245   7
   1  12   7 5.65517 4.22472   2
   1  12   7 5.53323 4.55506   3
   1  12   7 12.4963 5.52508   6
  -1 -12  -7 1.68371 3.58787   8
   1  12   8-1.09681 5.02214   6
   1  12   8 2.07597 4.63121   3
  -1  13   8 16.8191 5.57750   3
  -1  13   7 5.38286 6.36995   3
  -1 -13  -5 0.77581 2.86501   8
   1  13   6-1.45428 4.16293   2
  -1 -13  -6 4.95438 3.56121   8
  -1 -13  -7 8.17025 4.27119   8
  -1 -13  -8-1.03023 4.63429   8
  -2   0   5-0.08080 1.40134   8
  -2   0   4 209.570 11.0010   8
   2   0  -3 1.26189 0.91998   4
  -2   0   3-0.37599 1.02274   8
   2   0  -3-1.18097 1.00062   2
   2   0  -2 923.079 46.4175   2
  -2   0   2 928.503 46.4154   6
  -2   0   2 926.925 46.5291   8
   2   0  -1 0.42769 1.13598   7
   2   0  -1-0.25179 0.84457   3
  -2   0   1-0.14379 0.52012   6
   2   0   0 42.0348 2.63572   3
   2   0   0 45.0966 2.43342   5
   2   0   0 36.1034 2.73201   7
  -2   0  -1-1.38722 1.30528   7
   2   0   1 0.56460 1.26646   3
  -2   0  -1 0.43160 1.58052   1
   2   0   1-0.57219 1.33668   7
   2   0   2 90.1682 5.10695   3
   2   0   2 88.5001 5.12353   7
  -2   0  -2 82.6033 4.87513   3
  -2   0  -2 88.4270 5.15700   1
  -2   0  -2 85.2693 5.00142   7
  -2   0  -3 0.79351 2.08669   7
  -2   0  -3 0.41878 1.51852   3
  -2   0  -3 0.63696 2.46033   1
  -2   1   6 157.335 8.63453   8
  -2   1   5 46.9052 3.29786   8
   2  -1  -5 51.4785 3.40361   2
   2  -1  -4 196.237 10.4448   2
  -2   1   4 196.464 10.5379   8
   2  -1  -4 208.212 10.5471   8
  -2   1   3 3.18869 1.18509   8
  -2  -1   3 3.90593 1.12403   8
   2  -1  -3 4.11751 1.28096   8
   2  -1  -3 2.08635 1.11273   2
   2   1  -2 5.82041 1.07241   4
  -2   1   2 5.86069 0.95035   6
   2  -1  -2 6.13191 0.76133   3
   2  -1  -2 4.31453 1.16610   8
  -2  -1   2 5.91241 1.00440   8
  -2   1   1 230.820 12.0069   4
   2  -1  -1 236.066 12.0057   6
   2  -1  -1 228.756 12.0315   3
  -2   1   1 244.694 12.0694   6
  -2  -1   1 234.744 12.0066   5
  -2   1   1 240.269 12.3408   1
  -2   1   1 237.497 12.0069   2
   2  -1  -1 242.705 12.1426   7
   2  -1   0 64.0173 3.34373   6
   2  -1   0 65.6860 3.69286   3
   2   1   0 62.2736 3.32341   8
  -2   1   0 61.6332 3.84340   1
   2   1   0 61.1403 3.46208   5
   2  -1   0 60.0018 3.68658   7
   2   1   0 64.4359 3.77902   7
   2   1   1 374.065 18.8951   3
  -2   1  -1 371.888 19.0632   1
   2   1   1 365.174 18.8013   5
   2   1   1 372.124 18.9358   7
  -2   1  -1 365.295 18.8954   7
   2   1   2 356.889 18.1621   3
  -2   1  -2 307.122 18.4110   1
   2   1   2 348.845 18.1714   7
  -2  -1  -2 336.528 18.1554   1
  -2   1  -2 399.536 18.3924   7
  -2  -1  -2 368.061 18.2039   7
   2   1   3 25.8509 2.64448   3
  -2  -1  -3 19.5345 2.27646   1
   2   1   4 34.7612 3.32649   3
  -2  -1  -4 46.1389 3.58214   1
  -2  -1  -4 31.8485 2.82737   3
   2  -2  -7 44.6684 3.98917   2
  -2   2   6 229.913 12.2445   8
   2  -2  -5 248.098 13.0478   2
  -2   2   5 242.322 13.0910   8
   2  -2  -5 256.528 13.0878   8
  -2   2   4 204.144 10.7450   5
   2  -2  -4 210.285 11.0622   8
   2  -2  -4 224.741 11.0708   2
   2  -2  -3 69.3642 4.00718   8
   2  -2  -3 71.4822 4.02200   2
  -2   2   3 62.1043 3.98527   1
   2  -2  -2 53.5658 3.29087   8
   2   2  -2 70.5407 3.62400   4
   2  -2  -2 54.7162 3.24113   6
  -2   2   2 52.2516 2.87030   4
  -2  -2   2 56.7748 3.15704   8
  -2   2   2 55.1245 3.51148   1
   2  -2  -2 57.1363 3.10372   7
   2   2  -1 41.4135 2.69947   4
   2  -2  -1 40.4330 2.55915   6
  -2   2   1 44.7572 2.60069   2
  -2   2   1 44.0225 2.94269   1
  -2  -2   1 41.7005 2.39178   8
  -2  -2   1 41.4897 2.57428   5
   2  -2  -1 45.1460 2.58024   7
  -2   2   0 80.7112 4.49594   3
   2  -2   0 100.418 4.64242   6
  -2   2   0 75.1187 5.04482   1
  -2  -2   0 79.1079 4.56796   5
  -2  -2   0 74.5049 4.60817   4
  -2  -2  -1 28.2797 2.17648   4
   2   2   1 23.3168 2.03438   5
   2   2   1 24.9986 2.22736   7
   2   2   2 45.2982 2.65011   6
  -2  -2  -2 47.0364 2.66323   2
   2   2   2 54.6554 3.27048   3
   2   2   2 45.0887 3.16643   5
   2   2   2 48.6744 3.26575   7
   2   2   3 48.0287 3.46528   7
  -2  -2  -3 48.8670 2.87710   2
   2   2   3 48.7489 3.56907   3
  -2  -2  -3 42.7540 3.28934   1
   2   2   3 50.3074 3.47922   5
   2   2   4 208.576 11.6140   3
  -2  -2  -4 194.684 11.3536   1
  -2  -2  -4 238.543 11.3484   2
   2   2   5 136.876 8.19682   3
  -2   3   8 34.9865 3.73423   6
  -2   3   7 62.3331 4.80515   6
   2  -3  -7 72.2155 3.98153   3
  -2   3   6 26.2981 2.47592   1
  -2   3   6 26.9771 2.40893   5
   2  -3  -6 30.5986 2.82006   8
  -2   3   5 3.65549 1.79439   1
  -2   3   5 6.46190 1.48573   5
   2  -3  -5 3.69523 1.82413   8
   2  -3  -5 3.75399 1.87164   2
   2  -3  -4 110.249 6.46854   2
   2  -3  -4 115.978 6.38432   8
  -2   3   4 112.988 5.98456   5
   2  -3  -3 29.5778 2.44131   6
  -2   3   3 32.1587 2.71382   1
   2  -3  -3 33.4168 2.56582   8
   2  -3  -2 97.8887 5.38231   6
  -2   3   2 123.289 5.88575   1
  -2  -3   1 46.6425 3.00012   5
   2   3  -1 49.2514 3.10336   4
   2  -3  -1 48.0851 2.89403   6
   2  -3  -1 46.2091 3.26643   1
  -2   3   1 43.9223 2.73706   7
  -2  -3   0 506.348 25.6435   4
  -2  -3   0 514.948 25.2669   6
   2   3   0 466.170 25.2640   2
  -2  -3   0 490.471 25.5423   5
   2   3   0 517.066 25.5874   4
  -2   3   0 569.679 25.5640   7
   2   3   1 8.27060 1.73592   7
  -2  -3  -1 4.22137 1.43390   4
   2   3   1 5.85093 1.62717   5
   2   3   2 59.4834 3.84815   3
   2   3   2 58.0728 3.76505   5
  -2  -3  -2 56.2376 3.80410   4
   2   3   2 57.4406 3.95224   7
   2   3   3 101.074 6.23039   7
  -2  -3  -3 107.252 5.77696   2
   2   3   3 113.025 6.20036   3
   2   3   3 103.271 6.18635   5
  -2  -3  -3 104.797 6.13415   4
  -2  -3  -4 14.2354 2.05458   1
   2   3   4 11.0956 1.05675   8
   2   3   4 8.46485 2.45397   3
  -2  -3  -4 14.4858 1.70356   2
   2   3   4 8.83135 2.56152   7
  -2  -3  -5 23.4234 2.55895   2
   2   3   5 25.7602 3.44281   5
   2   3   5 25.8732 2.03309   8
   2   3   5 24.7265 3.00823   3
   2   3   6 28.8967 3.92016   3
  -2  -3  -6 30.4224 3.55862   2
  -2   4   9 8.09809 2.93744   5
  -2   4   9 13.3789 3.35776   6
  -2   4   8 2.88727 2.57566   5
  -2   4   8 3.54067 2.76573   6
  -2   4   7 35.3593 3.56747   6
  -2   4   7 41.2387 3.15680   5
   2  -4  -7 39.8711 3.46509   8
   2  -4  -6 44.2047 2.58754   4
  -2   4   6 50.8098 3.80201   6
   2  -4  -6 44.1477 3.77009   2
  -2   4   6 50.9707 3.32768   5
   2  -4  -6 54.8571 3.71906   8
  -2   4   5 5.34540 2.14925   6
   2  -4  -5 3.76408 1.98434   8
  -2   4   5 4.25865 1.56467   5
   2  -4  -4 20.6919 2.29231   8
   2  -4  -3 446.819 23.0452   6
   2  -4  -3 452.942 23.0509   8
   2  -4  -2 3.19241 1.43308   6
   2  -4  -2 1.60744 1.46789   1
   2  -4  -1 222.642 12.2877   6
  -2   4   1 223.109 12.0273   7
  -2  -4   0 12.6334 1.22380   6
   2   4   0 16.3476 1.96159   4
  -2  -4  -1 147.836 8.27436   4
  -2  -4  -1 148.173 7.84203   6
   2   4   1 160.070 8.35335   7
   2   4   2 18.3008 2.49864   7
  -2  -4  -2 20.4623 2.43675   4
   2   4   2 21.3497 2.53008   5
  -2  -4  -3 7.65747 2.22085   4
   2   4   3 6.12400 2.09920   7
   2   4   3 6.80295 2.07909   3
  -2  -4  -4 75.2050 4.48263   2
   2   4   4 69.3772 4.78678   3
   2   4   4 70.7307 4.95944   5
   2   4   4 73.1142 4.87489   7
  -2  -4  -5 1.57166 1.99623   2
   2   4   5 3.91400 1.86979   6
  -2  -4  -5 4.62572 2.01718   1
   2   4   5 1.38879 2.62449   3
   2   4   5 2.53290 2.67828   5
  -2  -4  -6 4.88482 2.45763   1
   2   4   6 4.97078 3.15367   3
   2   4   6 4.48545 3.13374   5
   2   4   6 8.93138 1.65645   8
  -2  -4  -6 10.8462 2.67454   2
  -2   5  10 10.0245 3.60938   6
  -2   5  10 6.39289 3.22053   5
   2  -5  -9 14.4929 2.07094   4
  -2   5   9 12.5447 3.60604   6
  -2   5   9 10.9566 2.91846   5
   2  -5  -8 56.7178 3.42119   4
  -2   5   8 57.9068 4.75901   6
  -2   5   8 53.3513 4.17696   5
   2  -5  -7 215.664 11.0265   4
  -2   5   7 236.941 11.9968   6
  -2   5   7 221.100 11.5260   5
   2  -5  -7 206.778 10.8719   7
   2  -5  -7 222.538 11.7785   8
  -2   5   6 43.7995 3.86719   6
   2  -5  -6 45.3359 3.87400   8
  -2   5   6 44.4337 3.33067   5
  -2   5   5 2.23097 2.14898   6
  -2   5   5 0.42197 2.31026   2
   2  -5  -5 0.70060 2.01070   8
   2  -5  -4-0.09475 2.14682   6
   2  -5  -4 1.12390 2.01404   8
   2  -5  -2 21.7816 2.38158   6
   2   5  -1 0.23185 4.56005   4
   2  -5  -1 25.5157 3.30016   6
   2   5   0 48.4924 3.49356   4
  -2  -5   0 40.7258 2.62532   6
  -2  -5  -1 78.0135 4.98695   4
  -2  -5  -2 108.426 6.44441   4
   2   5   2 113.279 6.56715   7
  -2  -5  -2 108.804 6.04874   6
   2   5   3 212.365 11.7675   5
   2   5   3 221.377 11.7711   7
   2   5   4 29.0083 3.11811   7
   2   5   4 28.5699 2.59313   6
   2   5   4 26.7719 3.31073   3
   2   5   4 34.3285 3.60635   5
  -2  -5  -5 8.72393 2.48798   2
   2   5   5 11.3448 2.82969   3
   2   5   5 8.85377 3.10341   5
   2   5   5 9.46084 2.91621   7
  -2  -5  -6 11.7466 2.70801   2
   2   5   6 10.3222 3.21631   3
  -2  -5  -6 10.9808 2.21773   1
   2   5   6 10.2451 3.28002   5
   2   5   7 8.70634 3.87256   5
   2   5   7 10.8229 2.91804   6
   2   5   7 12.4619 3.88020   3
   2   5   8 3.88564 4.78293   5
   2   5   8 3.95868 3.29107   6
   2   5   8 13.4909 4.48121   3
   2   5   8 3.59108 2.48225   8
  -2   6  11 1.55387 4.16668   6
  -2   6  11 3.85623 3.57971   5
   2  -6 -10 2.64859 1.95864   7
  -2   6  10-2.08264 3.49123   5
   2  -6 -10 4.02371 2.26544   4
  -2   6  10 4.88554 3.91854   6
   2  -6  -9 39.1704 2.93591   4
  -2   6   9 49.1474 4.69961   6
  -2   6   9 37.6030 3.89887   5
   2  -6  -9 36.7456 2.45551   7
   2  -6  -8 1.02815 1.66648   4
  -2   6   8 1.98572 3.56039   6
  -2   6   8 2.30926 2.80076   5
   2  -6  -8 0.26722 2.91549   8
  -2   6   7-1.39658 3.22335   6
   2  -6  -7 4.94934 2.75620   8
  -2   6   7 1.26761 2.51167   5
  -2   6   6 46.3354 3.86961   6
   2  -6  -6 39.3263 3.69438   8
  -2   6   6 40.4954 3.83888   2
  -2   6   5 202.571 10.3426   2
  -2   6   5 198.412 10.2842   6
   2  -6  -5 212.909 10.3233   8
  -2   6   5 167.190 9.54215   3
  -2   6   4 128.116 7.56118   2
   2  -6  -4 134.746 7.58263   6
  -2   6   4 132.981 7.60181   6
   2  -6  -4 127.412 7.48100   8
  -2   6   3 22.6764 1.64076   4
   2  -6  -3 20.4849 2.59869   6
   2  -6  -3 21.0336 2.15514   5
   2  -6  -2 110.370 6.59934   6
  -2   6   2 103.550 5.46342   7
   2   6   0 19.7049 3.17475   4
   2   6   1 158.824 9.28552   4
  -2  -6  -1 172.593 8.96294   6
   2   6   2 6.14989 2.26891   7
  -2  -6  -2 5.06234 1.81477   6
  -2  -6  -2 6.38371 0.83659   8
   2   6   3 24.8102 3.04862   7
   2   6   3 25.6190 2.64069   6
   2   6   3 24.4149 2.51167   2
   2   6   4 53.8145 3.80270   6
   2   6   4 56.6926 4.54882   3
   2   6   4 54.5373 4.22208   7
   2   6   4 53.5779 4.51765   5
   2   6   5 63.0039 5.05568   3
   2   6   5 58.0578 5.09899   5
   2   6   6 33.7600 4.22641   5
   2   6   6 31.2358 3.48465   6
  -2  -6  -6 27.8190 2.87287   1
   2   6   6 35.8959 4.03352   3
  -2  -6  -7 4.13720 2.37516   1
   2   6   7 30.2192 4.62242   3
   2   6   7 8.94950 3.14802   6
   2   6   7 21.1925 4.19455   5
   2   6   8 15.9780 3.73573   6
   2   6   8 11.2864 4.57095   3
   2   6   8 6.68020 4.27672   5
   2   6   9 3.38824 5.44153   5
   2   6   9 4.17455 4.14861   6
   2   6   9-8.71284 4.74728   3
  -2   7  11 30.3097 5.04005   6
  -2   7  11 24.7856 4.25091   5
  -2   7  10 0.96114 4.17733   6
   2  -7 -10 8.68167 2.51302   4
  -2   7  10 4.38726 3.59721   5
  -2   7   9 85.9621 6.30326   5
  -2   7   9 85.9965 6.89070   6
   2  -7  -9 103.132 5.67727   4
   2  -7  -9 92.9219 6.55257   8
  -2   7   8-0.11955 2.98805   5
  -2   7   8 4.43910 3.42604   6
   2  -7  -8 2.56805 3.32036   8
  -2   7   7-4.64284 3.40209   2
  -2   7   7 1.30783 3.09004   6
   2  -7  -7 4.23918 3.10835   8
  -2   7   6 1.88590 1.86511   3
  -2   7   6 1.32799 3.02123   6
  -2   7   6 2.87132 2.91688   2
   2  -7  -6-1.22596 2.64268   8
  -2   7   5 35.3689 2.35526   3
  -2   7   5 35.0948 3.67097   6
  -2   7   5 30.6310 3.46376   2
   2  -7  -5 36.9506 3.33081   8
  -2   7   4 0.85254 2.65157   2
  -2   7   4 3.22612 2.70729   6
   2  -7  -4 1.02710 2.48286   8
   2  -7  -4-0.82713 2.16628   5
  -2   7   3 65.9494 3.91963   4
  -2   7   3 52.7644 4.98162   2
  -2   7   3 46.8801 5.29256   6
   2   7   0-0.23453 4.55667   4
   2   7   1 146.379 7.44675   4
  -2  -7  -1 103.961 6.55322   6
   2   7   2 1.92669 1.95288   2
   2   7   2-1.12539 2.52126   7
  -2  -7  -2 0.99684 2.04712   6
  -2  -7  -2 1.08535 1.17451   8
   2   7   3 1.89352 2.29037   7
  -2  -7  -3 3.07730 2.34516   6
   2   7   3 2.62358 2.05344   2
   2   7   4 2.70285 2.48779   2
   2   7   5 37.1072 3.50902   6
   2   7   5 38.2221 3.98115   3
   2   7   5 30.0392 4.47918   5
   2   7   6 7.24255 3.02093   6
   2   7   6 2.75913 3.65605   3
   2   7   6 11.6050 3.96462   5
   2   7   6 7.46198 3.33085   7
   2   7   7 2.72582 3.10239   6
   2   7   7 3.12240 3.74005   3
  -2  -7  -7 2.04465 2.15013   1
   2   7   7 3.38087 4.00123   5
   2   7   8 4.41407 3.59351   6
   2   7   8 2.50459 4.17494   3
   2   7   8 6.42437 4.59239   5
   2   7   9 50.8483 5.24739   6
   2   7   9 40.2497 6.29543   5
   2   7   9 48.7124 5.93969   3
   2   7  10 5.58469 5.40988   6
  -2   8  12 16.1365 4.68716   5
  -2   8  11 4.23695 4.21556   5
  -2   8  10 2.85929 4.32571   6
  -2   8  10 2.93352 3.84883   5
  -2   8   9 16.2298 4.32542   6
   2  -8  -9 14.5359 3.83027   8
  -2   8   8 9.93761 4.06029   6
   2  -8  -8 8.33599 3.47295   8
  -2   8   7 5.19323 3.50919   2
  -2   8   7 9.56277 3.71346   6
   2  -8  -7 10.3407 3.37842   8
  -2   8   6 4.45166 3.34548   6
   2  -8  -6-3.03501 2.69128   8
  -2   8   6 4.07704 1.83300   3
  -2   8   6 6.66565 3.18456   2
  -2   8   5 96.5404 6.70645   2
  -2   8   5 101.686 6.78045   6
   2  -8  -5 103.802 6.47441   8
  -2   8   4 55.0210 4.97287   2
  -2   8   4 54.5830 5.02962   6
   2  -8  -4 53.0921 4.18216   5
  -2   8   3 0.91469 4.80377   2
   2  -8  -3-0.50497 4.03408   5
   2   8   1 67.1066 4.87032   4
  -2  -8  -1 43.0382 3.57097   6
   2   8   2 21.9949 2.73372   2
  -2  -8  -2 22.4132 2.94818   6
   2   8   3 30.9908 3.14646   2
  -2  -8  -3 28.9501 3.31312   6
  -2  -8  -3 29.2158 2.30927   8
   2   8   4 6.68869 3.02115   7
   2   8   4-0.89736 2.56525   2
  -2  -8  -4-0.14401 1.42768   8
   2   8   4 4.32211 3.17840   6
   2   8   5 51.6742 4.39905   6
   2   8   5 57.5737 4.91650   3
   2   8   5 46.7794 4.55780   7
   2   8   6 25.8506 3.64477   6
   2   8   6 25.2807 4.30162   3
   2   8   6 23.2587 3.77507   7
   2   8   6 30.0256 4.54449   5
  -2  -8  -7-0.60281 2.24731   1
   2   8   7-1.87850 4.10693   5
   2   8   7 0.27778 3.29116   6
   2   8   7 0.17457 3.85973   3
   2   8   8 17.0351 4.01301   6
   2   8   8 21.9834 4.65833   3
  -2  -8  -8 11.3327 2.63530   1
   2   8   8 11.8245 4.61863   5
   2   8   9 2.82912 4.15407   6
   2   8  10 0.43428 4.99048   6
  -2   9  12 1.97633 4.67556   5
  -2   9  10 0.21010 4.39687   6
   2  -9 -10 1.69615 4.02882   8
  -2   9   9 5.31174 4.19771   6
   2  -9  -9 3.05811 3.85446   8
  -2   9   8 62.5231 5.49765   6
  -2   9   8 42.9984 5.36077   2
   2  -9  -8 47.7619 4.94049   8
  -2   9   7 51.8641 5.32498   6
  -2   9   7 61.4840 4.27585   3
   2  -9  -7 50.7714 4.68047   8
  -2   9   7 46.6363 5.16302   2
  -2   9   6 52.6751 5.16707   2
  -2   9   6 53.3246 5.16790   6
  -2   9   6 61.9400 3.90866   3
   2  -9  -6 52.6881 4.85234   8
  -2   9   5-0.17019 3.70008   2
  -2   9   5 3.38212 3.65170   6
   2  -9  -5 0.77516 3.02897   8
  -2   9   4 44.3337 3.53511   4
  -2   9   4 28.2147 5.31517   2
  -2   9   4 42.3706 6.14648   6
   2   9   2 102.154 6.48627   4
   2   9   2 84.6614 5.95475   2
   2   9   3 68.0028 4.90579   2
  -2  -9  -3 66.4144 4.14026   8
   2   9   3 60.4539 5.08394   7
   2   9   4 24.6322 3.68226   7
   2   9   4 26.7592 3.45713   2
   2   9   4 33.4432 5.07113   6
  -2  -9  -4 22.7088 2.50188   8
   2   9   5 3.45263 3.39511   7
   2   9   5 1.52808 3.29101   2
   2   9   5 6.76578 3.58459   6
   2   9   5 0.47908 3.46207   3
   2   9   6 16.5979 3.71096   6
   2   9   6 20.4194 4.11926   3
   2   9   6 15.0049 3.84709   7
   2   9   7 6.85322 3.62414   6
   2   9   7 10.5936 4.36764   3
  -2  -9  -8 1.40033 2.17415   1
   2   9   8-0.16572 3.98174   6
   2   9   8 4.10510 4.70732   5
   2   9   9-0.55868 4.48165   6
   2   9  10-3.21387 5.25144   6
  -2  10   9 2.09784 4.68152   6
   2 -10  -9 2.72670 3.89052   8
  -2  10   8 19.1276 4.63312   2
  -2  10   8 18.9473 4.79468   6
   2 -10  -8 13.2143 3.93757   8
  -2  10   7 4.09627 4.31070   6
  -2  10   7 7.37286 4.50775   2
  -2  10   7 9.42994 3.05278   3
   2 -10  -7 6.13170 3.56841   8
   2 -10  -6 2.97887 2.38592   1
  -2  10   6 18.6355 4.47868   6
  -2  10   6 17.7409 4.40373   2
   2 -10  -6 16.0884 4.00212   8
  -2  10   6 21.1344 2.61654   3
  -2  10   5 11.8278 4.91367   6
   2 -10  -5 3.77599 4.35986   8
  -2  10   5 9.28579 4.97425   2
  -2  10   4-3.04133 4.77463   4
  -2  10   4 1.53262 7.66905   2
   2  10   3 14.0083 3.33159   7
  -2 -10  -3 15.5125 2.43884   8
   2  10   3 16.7198 3.57245   2
   2  10   4 15.4896 3.51985   2
  -2 -10  -4 17.1737 2.69783   8
   2  10   4 13.3461 3.83204   7
   2  10   5 0.84283 3.66262   7
  -2 -10  -5 1.10530 2.32191   8
   2  10   5 4.20277 3.51352   2
   2  10   5 1.07062 5.04063   6
   2  10   6 0.16608 3.90847   6
   2  10   6 1.27594 3.85439   3
   2  10   6 5.99372 4.13552   7
   2  10   7 28.2398 4.86991   6
   2  10   7 30.9839 5.25431   7
   2  10   8 0.54241 4.41942   6
   2  10   9 2.76204 4.60284   6
   2  10  10 0.22137 5.01197   6
  -2  11   8 3.72349 4.88954   6
   2 -11  -8 3.60772 4.02356   8
  -2  11   7 14.0886 5.19272   6
  -2  11   7 11.7760 5.02676   2
   2 -11  -7 9.74328 4.00999   8
  -2  11   6-5.20392 5.20192   6
   2 -11  -6 12.6450 5.10340   8
  -2  11   6-0.77680 5.26200   2
  -2  11   6 2.18401 2.77381   3
   2 -11  -5-4.16422 6.98076   8
  -2  11   5 2.70164 7.78337   2
   2  11   3-1.44496 3.34745   7
   2  11   3 5.40405 3.84147   2
   2  11   4-2.11793 3.98536   7
   2  11   4 3.06856 4.01012   2
   2  11   5 0.38983 4.14197   7
   2  11   5-2.37130 4.24608   2
   2  11   6 13.1181 6.09001   6
   2  11   6 12.4702 5.32425   7
   2  11   7-1.03355 5.14721   6
   2  11   7-2.62096 6.03206   7
   2  11   8 10.7876 5.05899   6
   2  11   9 1.09546 5.08715   6
   2  12   5 6.81910 5.22354   7
   2  12   5 6.78221 5.00871   2
  -2 -12  -5-1.08947 4.52429   8
   2  12   6 4.35112 5.06640   2
   2  12   6 2.38492 6.43617   7
   2  12   7-2.27047 7.07602   6
   2  12   7 2.99940 8.21424   7
   2  12   8 5.87756 6.29127   6
   2  13   5-2.38842 5.51150   2
   3   0  -6 2.13975 2.43278   2
   3   0  -5 180.484 9.80510   2
   3   0  -5 188.382 9.55878   4
  -3   0   5 172.668 9.82362   6
  -3   0   5 189.359 10.0318   8
  -3   0   4-0.75501 1.49377   6
   3   0  -4-0.41078 1.43467   2
   3   0  -2-0.24086 1.84427   7
   3   0  -2-0.77537 1.39872   8
  -3   0   2-0.62952 0.92606   6
  -3   0   1 33.8294 2.53727   4
   3   0  -1 36.9053 2.48124   8
   3   0  -1 34.9482 2.94204   7
   3   0   0 1.44225 1.89650   7
  -3   0   0-1.22633 1.50426   4
   3   0   0 0.13312 1.28396   8
   3   0   0 1.67424 1.78286   3
   3   0   0 0.71875 1.15840   5
  -3   0   0-2.06763 2.69452   1
  -3   0  -1 6.51423 2.60302   1
   3   0   1 3.97550 2.12629   3
   3   0   1 6.40833 1.65493   5
   3   0   1 8.53370 2.42841   7
  -3   0  -2-1.97509 3.04616   1
   3   0   2 3.96049 2.50106   7
  -3   0  -3 203.596 11.6312   1
  -3   1   7 11.9890 2.71536   6
   3  -1  -7-1.84378 2.76271   2
   3  -1  -6-0.57114 0.95214   4
  -3   1   6 2.88095 2.19945   6
   3  -1  -5 61.8196 4.16585   2
  -3   1   5 64.5424 4.24887   6
  -3   1   5 68.3690 4.43152   8
   3   1  -4 46.4858 3.11875   4
  -3   1   4 45.8214 3.18496   6
   3  -1  -4 50.0745 3.39035   2
   3  -1  -4 42.3887 3.32206   8
   3   1  -4 48.8224 3.11622   2
   3   1  -3 35.0115 2.28518   2
  -3  -1   3 38.8839 2.31018   6
  -3   1   3 34.2197 2.42145   6
   3  -1  -3 34.9660 2.24361   3
   3  -1  -3 38.7179 2.78015   8
  -3  -1   3 31.5915 2.08100   5
  -3   1   2 31.1310 2.11918   4
  -3  -1   2 24.1661 1.64863   6
   3  -1  -2 31.4066 2.13660   3
  -3   1   2 36.4341 2.33263   6
  -3   1   2 32.8707 3.00552   1
   3  -1  -2 30.6377 2.46534   8
   3  -1  -2 31.2823 2.55748   7
  -3   1   1 176.330 9.04076   4
  -3  -1   1 166.014 9.18890   4
   3   1  -1 168.722 9.17511   3
  -3   1   1 174.390 9.69586   1
   3  -1  -1 182.549 9.14439   8
   3  -1  -1 167.583 9.27026   7
  -3   1   1 166.318 8.81431   2
   3   1  -1 187.720 9.49728   7
  -3  -1   0 66.6494 4.04678   4
   3  -1   0 57.7153 3.38437   6
  -3   1   0 61.7003 3.44286   2
   3   1   0 63.7471 4.06189   3
  -3   1   0 67.3699 4.72165   1
   3  -1   0 63.7251 3.53505   5
   3   1   0 69.1871 3.59869   8
   3  -1   0 70.2615 4.26016   7
   3   1   0 74.3037 4.38378   7
   3   1   1 23.8635 2.72545   7
  -3  -1  -1 20.3026 2.29541   4
   3  -1   1 19.1100 1.40607   6
  -3   1  -1 12.9751 3.03363   1
   3   1   1 19.4512 2.53074   3
   3   1   1 20.5414 1.46848   8
   3   1   1 24.3926 2.17275   5
  -3  -1  -1 17.9618 2.78522   1
   3   1   2 75.7674 5.18161   3
  -3   1  -2 97.1792 6.18373   1
  -3  -1  -2 72.4825 5.41471   1
   3   1   2 80.1328 5.25613   7
  -3  -1  -3-0.19224 1.15622   2
   3   1   3-0.12199 2.86064   3
  -3  -1  -3 1.72690 2.96659   1
  -3  -1  -4 3.56531 3.69040   1
  -3   2   8 10.7668 2.87455   6
  -3   2   7 0.90095 2.57869   6
  -3   2   6 28.9767 3.01616   6
  -3   2   5 29.9524 2.81783   6
   3  -2  -5 26.8335 2.92827   2
  -3   2   4 103.750 6.12388   6
  -3  -2   4 114.623 6.23996   8
   3  -2  -4 106.312 6.30319   8
   3  -2  -4 107.535 5.98321   7
  -3   2   3 194.199 10.3603   6
  -3   2   3 184.192 10.8153   1
  -3  -2   3 193.673 10.3939   8
   3  -2  -3 204.301 10.6189   8
  -3  -2   3 205.616 10.3145   5
   3   2  -3 197.130 10.1874   2
  -3   2   1 22.8483 1.89477   2
  -3  -2   1 27.3558 2.46595   4
   3  -2  -1 20.0104 1.86215   6
   3  -2  -1 23.7099 2.38561   7
  -3   2   1 24.1715 3.37074   1
   3  -2  -1 25.8404 2.23705   8
   3   2  -1 25.9627 2.79688   7
  -3   2   1 23.0870 1.83137   4
   3   2   0 27.8392 3.04604   7
  -3  -2   0 30.5786 2.72515   4
  -3   2   0 34.9799 3.73852   1
   3  -2   0 24.7347 1.96752   6
   3   2   0 29.9306 2.67424   3
  -3  -2  -1 71.3336 4.73674   4
   3   2   1 72.7799 4.77563   3
  -3   2  -1 72.9566 6.01086   1
  -3   2  -1 83.5351 4.79350   3
   3   2   1 72.7227 4.86501   7
  -3   2  -1 75.4308 4.96846   7
   3   2   2 30.0161 3.28877   3
  -3  -2  -2 30.1880 3.09974   1
   3   2   2 37.6671 3.23428   7
  -3  -2  -3 3.82341 1.10747   2
   3   2   3 3.80527 1.02439   6
  -3  -2  -3 6.56325 2.85339   1
   3   2   3 5.45772 2.90949   3
   3   2   3 4.97570 2.75604   7
   3   2   4 6.92269 1.69660   6
  -3  -2  -4 8.13634 2.98948   1
   3   2   4 3.53216 3.21006   3
  -3  -2  -4 5.38302 1.62057   2
   3   2   5 14.2635 2.20236   6
   3   2   5 17.2181 3.83125   3
  -3  -2  -5 3.42852 1.98982   2
  -3   3   9 84.8867 5.78744   6
  -3   3   9 70.9823 4.99029   5
  -3   3   8 12.5665 3.09226   6
  -3   3   8 9.62080 2.17600   5
  -3   3   7 27.0028 3.21013   6
  -3   3   7 24.2798 2.37073   5
   3  -3  -6 4.92025 2.68080   2
  -3   3   6 3.63171 2.45069   6
  -3   3   6 3.38791 2.57817   1
   3  -3  -6 7.10110 2.61815   8
  -3   3   6 4.13262 1.37804   5
  -3   3   5 45.6782 3.67509   6
  -3   3   5 39.6684 3.85165   1
   3  -3  -5 47.8616 2.94654   7
   3  -3  -4 9.94262 1.59790   7
  -3   3   4 4.81583 2.09629   6
   3   3  -3 56.8275 4.30745   4
  -3   3   3 41.0751 3.36900   6
  -3   3   3 47.1631 4.07995   1
   3  -3  -3 48.0844 3.58118   8
  -3  -3   3 50.2275 3.21158   8
   3  -3  -3 46.0180 3.10868   7
  -3   3   3 47.0076 3.31144   2
   3   3  -2 35.2117 3.04130   4
  -3   3   2 31.9250 2.06730   4
  -3   3   2 34.0571 2.69555   2
   3  -3  -2 33.5470 2.64162   6
  -3   3   2 35.3909 3.62254   1
   3  -3  -2 38.2196 2.98763   8
  -3  -3   2 32.7113 2.32653   8
  -3  -3   2 38.3905 2.67789   5
   3  -3  -2 36.5898 2.76796   7
   3  -3  -1 21.7533 2.08247   6
  -3   3   1 22.9264 2.21026   2
  -3  -3   1 22.4182 2.43535   5
  -3   3   1 24.7117 3.57868   1
   3   3   0 1.19153 2.51286   7
  -3   3   0 1.86356 2.09028   7
  -3  -3   0 2.04814 2.12017   4
   3  -3   0 2.32542 1.50133   6
  -3   3   0 3.26764 1.73285   3
  -3  -3  -1 110.966 5.76638   4
   3   3   1 113.136 5.77117   3
   3   3   1 126.105 6.12382   7
   3   3   2 16.7818 2.91410   7
   3   3   2 9.99559 2.80009   3
   3   3   3 19.3121 1.55060   6
   3   3   3 25.0051 3.33479   3
  -3  -3  -3 29.4675 3.21857   1
   3   3   3 27.4521 3.35637   7
  -3  -3  -4 12.3702 2.02531   2
   3   3   4 12.7317 1.79435   6
   3   3   4 12.5397 3.22947   3
   3   3   4 12.3191 3.54424   7
  -3  -3  -5 33.5222 2.84136   2
   3   3   5 31.4063 2.89528   6
  -3  -3  -5 34.3082 3.91594   1
   3   3   5 29.1685 4.35341   3
   3   3   6-0.74983 1.25669   8
   3   3   6-1.14555 2.49749   6
   3   3   6 0.18083 3.84235   3
  -3  -3  -6 0.27875 2.32613   2
  -3   4   9 16.2125 3.55250   6
  -3   4   9 8.99221 2.69715   5
  -3   4   8 17.8776 3.48224   6
  -3   4   8 17.4632 2.52499   5
  -3   4   7 5.29589 2.86471   6
   3  -4  -7 0.90509 3.00483   8
  -3   4   7 0.06284 1.89104   5
  -3   4   6 215.383 11.3501   6
  -3   4   6 242.354 11.7695   1
   3  -4  -6 215.056 11.3850   8
   3  -4  -6 192.597 10.4874   7
   3  -4  -5 3.74731 1.10944   7
  -3   4   5 3.81337 3.18802   1
  -3   4   5 2.57148 2.34898   6
   3  -4  -5 6.75807 2.56757   8
  -3   4   4 7.75405 2.33998   2
  -3   4   4 6.06592 2.39579   6
  -3   4   4 8.72467 3.61593   1
  -3   4   3 27.0245 2.59755   2
   3  -4  -3 22.4018 2.59777   6
  -3   4   3 25.2472 2.91155   6
  -3   4   2 4.57169 2.02292   2
   3   4  -2 2.52986 2.92501   4
   3  -4  -2 1.52252 1.83813   6
   3  -4  -2 1.30798 0.54038   5
  -3  -4   2 1.47362 1.33293   8
  -3  -4   2 2.96654 2.47470   5
   3   4  -1 1.18893 0.72853   2
   3  -4  -1 0.78630 1.80551   6
  -3  -4   1 2.38971 0.77313   6
  -3  -4   1 2.45515 0.87621   8
  -3  -4   1 2.26535 2.01213   5
  -3   4   1 2.57144 1.52154   3
  -3   4   0 26.4690 3.09081   7
   3   4   0 30.6317 3.42988   7
   3   4   1 21.5896 3.34376   7
   3   4   2 78.4895 5.46401   3
   3   4   2 94.8053 5.98854   7
   3   4   3 0.79631 2.81017   7
   3   4   3 4.62600 2.99028   3
   3   4   4 71.8951 4.31393   6
   3   4   4 88.4833 5.73041   3
   3   4   4 74.7093 5.62018   7
   3   4   5 6.20077 2.08216   6
   3   4   5 7.38581 3.57748   3
  -3  -4  -5 2.35428 2.73566   1
  -3  -4  -6-1.68622 3.42507   1
  -3  -4  -6 0.58270 2.49354   2
   3   4   6-3.26491 4.17149   3
   3   4   6 2.91050 3.93732   5
  -3  -4  -7 6.40605 2.78353   2
   3   4   7 10.5599 3.03493   6
   3   4   7 4.25107 4.75215   3
   3   4   7 9.91109 4.65377   5
  -3   5  10 29.8724 4.58522   6
  -3   5  10 22.1951 3.61643   5
  -3   5   9 11.4049 3.52111   6
  -3   5   9 7.60610 3.04011   5
   3  -5  -8 1.30754 0.64960   7
  -3   5   8 3.27586 3.17408   6
   3  -5  -8-0.88244 3.33924   8
  -3   5   8 1.03785 2.43946   5
  -3   5   7 0.82235 2.99007   6
   3  -5  -7-0.40607 3.10291   8
  -3   5   6 8.93649 2.95173   6
   3  -5  -6 11.6437 3.24546   8
  -3   5   5-0.11422 2.80146   2
  -3   5   5 0.86384 2.67213   6
   3  -5  -5-0.73214 2.81882   8
  -3   5   4 3.63857 2.61859   6
  -3   5   4 0.31144 2.36049   2
   3  -5  -4 4.84405 2.65248   8
   3  -5  -3 21.2366 2.72230   6
  -3   5   3 33.0368 4.13087   6
  -3   5   3 23.8039 2.99031   2
   3   5  -2 150.218 11.5775   4
   3  -5  -2 175.681 9.63303   6
  -3   5   2 197.113 9.83680   2
  -3   5   2 173.643 9.03908   3
   3  -5  -2 174.091 9.10039   5
   3   5  -1 58.7271 4.52303   4
   3  -5  -1 60.5753 4.01294   6
  -3  -5   1 52.4513 3.13440   6
  -3  -5   1 57.7094 4.19005   5
  -3  -5   1 46.1424 2.84246   8
   3   5   0 27.2509 1.82551   2
  -3  -5   0 23.2396 1.79954   6
  -3  -5   0 23.7357 3.05787   5
   3   5   1 10.2692 2.85715   7
   3   5   2 3.53883 2.91924   7
   3   5   3-1.49935 3.09480   7
   3   5   3 3.89447 2.89885   3
   3   5   4 7.08975 1.67966   6
   3   5   4 13.7649 3.39420   3
   3   5   4 6.87529 3.15301   5
   3   5   4 4.69828 3.34141   7
   3   5   5-0.21782 1.97736   6
   3   5   5 0.46453 3.53141   3
  -3  -5  -5-2.65935 2.97204   1
   3   5   5 0.15216 3.47250   5
   3   5   5-2.13290 3.72464   7
   3   5   6-1.34978 3.90763   3
  -3  -5  -6-0.47333 3.22958   1
   3   5   6-0.17377 4.10762   5
   3   5   7 11.9363 3.36422   6
   3   5   7 7.83194 4.53779   3
  -3  -5  -7 8.30549 4.20898   1
   3   5   7 14.5218 4.54970   5
   3   5   8 6.74685 3.73502   6
   3   5   8 13.0430 5.27979   5
  -3   6  11 1.67870 4.45033   6
  -3   6  11 3.02407 3.61477   5
  -3   6  10 16.9237 4.42117   6
  -3   6  10 10.5048 3.42242   5
  -3   6   9 4.66914 3.76906   6
  -3   6   8 0.93138 3.44395   6
   3  -6  -8-1.21914 3.41349   8
  -3   6   7 35.0617 3.99358   6
   3  -6  -7 32.4021 4.04858   8
  -3   6   6 18.7225 3.65505   2
  -3   6   6 23.6335 3.44843   6
   3  -6  -6 19.9624 3.51905   8
  -3   6   5 53.9445 4.30162   6
   3  -6  -5 42.8761 4.22176   8
  -3   6   5 52.1112 4.34288   2
  -3   6   4 67.0011 5.23252   2
  -3   6   4 81.8937 5.54447   6
   3  -6  -4 78.6633 5.20344   8
  -3   6   3 29.1796 3.46987   2
   3  -6  -3 28.7473 2.26437   5
  -3   6   2 23.3098 3.83885   2
   3  -6  -2 22.0423 3.17083   6
   3  -6  -2 32.5362 3.35157   5
   3   6  -1 0.21911 4.47566   4
  -3  -6   1-4.54493 3.82875   5
  -3  -6   0 86.0517 5.19823   6
   3   6   0 97.9906 5.28548   2
   3   6   1 6.99100 3.06212   7
   3   6   1 12.5009 1.85471   2
   3   6   2 5.12631 3.23906   7
   3   6   3 17.7801 3.78835   7
   3   6   3 22.4327 3.50650   3
   3   6   4 2.95735 3.59327   7
   3   6   4 2.69267 2.03612   6
   3   6   4-0.92551 3.41044   3
   3   6   4 5.33435 3.46642   5
  -3  -6  -5 25.4324 3.56661   1
   3   6   5 19.4137 3.95545   3
   3   6   5 24.4120 4.28273   5
   3   6   5 26.6306 4.35431   7
  -3  -6  -6 14.4282 3.50739   1
   3   6   6 17.6700 4.32405   3
   3   6   6 17.8953 4.50473   5
  -3  -6  -7 3.64328 3.50669   1
   3   6   7 2.37964 3.26670   6
   3   6   7 5.67482 4.59191   3
   3   6   7 2.42222 4.36887   5
   3   6   8 4.93193 4.14273   6
   3   6   8 4.94817 5.16094   5
  -3   7  11-1.71104 3.96585   5
  -3   7  10 1.56695 4.23395   6
  -3   7   9 7.79545 3.93310   6
   3  -7  -9-1.72015 3.72022   8
  -3   7   8 90.0730 6.46050   6
   3  -7  -8 81.3345 6.38520   8
  -3   7   7-5.65064 3.57809   6
   3  -7  -7-0.47043 3.44143   8
  -3   7   6 1.78816 3.18290   2
  -3   7   6 0.42417 3.45009   6
   3  -7  -6-1.73182 3.10774   8
  -3   7   5-1.54056 3.31061   6
  -3   7   5 0.13813 2.91958   2
   3  -7  -5 2.22995 2.83407   8
  -3   7   4 72.3081 5.74072   2
   3  -7  -4 75.8710 5.64376   8
  -3   7   3-0.73351 3.26871   2
   3  -7  -3 1.97839 2.03764   5
  -3   7   2-0.60670 4.11568   2
   3   7   1 3.65637 3.03103   7
  -3  -7  -1 0.14050 1.96981   6
   3   7   1-1.13729 2.08519   2
   3   7   2 81.4526 5.01569   2
   3   7   2 81.1369 5.80577   7
   3   7   3 0.91524 3.18747   7
   3   7   4 12.3392 3.74689   7
   3   7   4 11.4745 3.74261   3
   3   7   5-1.92119 3.69875   3
   3   7   5-2.51305 3.80724   7
  -3  -7  -6 14.7836 3.49934   1
   3   7   6 11.7843 2.97032   6
   3   7   6 15.9369 4.55717   3
   3   7   6 13.3361 4.41317   5
   3   7   7 3.26155 3.62235   6
  -3  -7  -7 0.24013 3.31469   1
   3   7   7 1.19799 4.74321   3
   3   7   7 1.64463 4.60236   5
   3   7   8-1.20851 4.17322   6
   3   7   8-4.05084 5.31690   5
  -3   8  10 10.8164 4.66712   6
  -3   8   9-2.46660 4.18596   6
   3  -8  -9-3.35259 3.80536   8
  -3   8   8 4.23514 4.20444   6
   3  -8  -8 5.82563 3.56975   8
  -3   8   7 32.5910 4.48753   2
  -3   8   7 30.3029 4.51114   6
   3  -8  -7 35.4427 4.30524   8
  -3   8   6 1.64865 3.42951   2
   3  -8  -6-3.89049 3.13408   8
  -3   8   5 27.3780 4.59122   6
  -3   8   5 23.7651 4.05794   2
   3  -8  -5 23.8984 3.82626   8
   3  -8  -4 28.0695 3.15101   5
   3  -8  -4 28.7497 4.16313   8
  -3   8   3 6.77788 4.33911   2
   3  -8  -3 2.99887 3.42036   5
   3   8   1-0.17487 3.59646   7
  -3  -8  -1-2.14309 2.65002   6
  -3  -8  -1 0.35050 0.50228   8
   3   8   1 0.68864 2.92406   2
   3   8   2 4.55620 3.59634   7
   3   8   2 2.79633 2.76796   2
   3   8   3 28.1313 3.95197   7
   3   8   4 2.92697 3.61018   7
   3   8   4-2.51624 3.70628   3
   3   8   5 4.97420 3.22853   6
   3   8   5 3.70016 4.14171   3
   3   8   6 16.7546 3.48228   6
   3   8   6 16.8578 4.87473   3
  -3  -8  -7 2.76321 3.32335   1
   3   8   7 0.14385 3.62045   6
   3   8   7-3.25835 4.83933   5
   3   8   8-1.64450 4.61135   6
  -3  -8  -8-4.10371 3.80727   1
   3   8   9 1.54470 5.00991   6
  -3   9   9 2.41785 4.56639   6
  -3   9   8-2.28357 4.53136   6
   3  -9  -8-0.36691 3.88685   8
  -3   9   7 5.23815 3.99705   2
  -3   9   7 3.34934 4.33487   6
   3  -9  -7-1.38274 3.47523   8
  -3   9   6 10.0921 4.59361   6
  -3   9   6 7.41253 4.12315   2
   3  -9  -6 9.62527 3.95084   8
   3  -9  -5 13.1234 4.10595   8
  -3   9   5 20.8155 6.18215   6
  -3   9   5 7.55338 4.07614   2
  -3   9   4-1.07609 4.61070   2
   3  -9  -4 0.87235 4.22197   8
   3  -9  -4 0.24664 3.17939   5
   3   9   1-0.17973 4.34557   2
  -3  -9  -1-0.55139 3.47690   6
   3   9   2-0.17171 3.83098   7
  -3  -9  -2 7.35874 3.23882   6
   3   9   2 7.17191 3.65868   2
   3   9   3 0.55669 3.56797   2
   3   9   4 5.27441 4.09886   3
   3   9   5 7.27595 4.22139   7
   3   9   5-0.58205 4.17188   3
   3   9   6-6.21798 4.16393   6
   3   9   6-2.01861 4.21650   7
   3   9   7 9.29816 4.19141   6
  -3  -9  -7 2.01315 3.55487   1
   3   9   8 9.11392 5.11490   6
   3   9   9 3.66276 5.58971   6
  -3  10   8 9.35068 4.68498   2
  -3  10   8 10.6079 4.99379   6
  -3  10   7 9.53374 4.41011   2
  -3  10   7 3.21771 5.01227   6
   3 -10  -7 5.53699 4.04309   8
  -3  10   6 48.3067 7.03743   6
  -3  10   6 35.6555 5.43521   2
   3 -10  -6 37.5578 5.46112   8
   3 -10  -5 3.56363 5.49039   8
  -3  10   5 5.76278 5.27337   2
   3  10   2 6.97661 5.28705   2
   3  10   3 7.59476 5.11332   2
   3  10   4 27.8978 4.62113   7
   3  10   5 3.53516 4.33980   7
   3  10   7 15.8168 5.92800   6
  -3 -10  -7 1.39420 3.54173   1
   3  10   8-3.95303 5.85054   6
   3  10   9-4.37579 6.50696   6
  -3  11   7 13.3784 6.49598   6
  -3  11   6 3.05578 5.66005   2
   3 -11  -5 14.0206 8.42199   8
  -3  11   5 6.62080 7.37176   2
   3  11   3-2.33946 3.95116   7
   3  11   3 12.4328 8.70735   2
   3  11   4 3.33531 4.18841   7
   3  11   4 4.53125 6.93617   2
   3  11   8 4.30637 9.35688   6
   3  12   4 1.98372 14.2081   2
   4   0  -7 2.18764 1.47645   4
  -4   0   7 2.09713 3.00840   6
   4   0  -7 1.31697 2.79379   2
   4   0  -6 9.54764 2.46021   2
  -4   0   6 9.70634 2.54807   6
  -4   0   5 2.95400 1.95249   6
  -4   0   4 76.1367 4.50119   6
   4   0  -4 75.1872 4.54635   3
   4   0  -4 81.5651 5.23512   7
   4   0  -3-0.89254 2.47365   7
   4   0  -3-0.26602 1.87293   3
   4   0  -2 12.0575 2.29364   3
  -4   0   2 12.4136 3.61534   1
  -4   0   1-0.14980 3.24705   1
  -4   0   1-3.33298 2.40863   4
   4   0  -1 0.97929 2.30348   3
   4   0  -1 0.55498 1.67528   8
  -4   0   0 46.5146 3.71549   4
   4   0   0 49.5779 4.06963   3
  -4   0   0 42.7693 4.89076   1
   4   0   0 44.0646 3.13765   8
   4   0   0 46.1971 4.13589   7
  -4   0  -1-2.21205 3.56307   1
   4   0   1 0.26955 1.56424   8
   4   0   1 0.73917 1.76303   5
   4   0   1 0.96391 3.30995   7
  -4   0  -2 5.30015 4.10542   1
   4   0   2 1.27692 1.63716   8
   4   0   2 0.68053 2.05066   5
  -4   0  -3 0.87164 0.78616   2
  -4   0  -3 4.45780 4.99971   1
  -4   1   8 1.18362 3.33984   6
  -4   1   8 1.92926 1.46844   5
   4  -1  -7 2.42611 2.92222   2
  -4   1   7 2.86543 2.86950   6
  -4  -1   6 43.2645 3.36773   6
   4   1  -6 15.6877 2.33073   4
  -4   1   6 38.3502 3.24712   6
   4  -1  -6 34.6159 2.04345   3
   4   1  -6 14.2494 2.75779   2
   4  -1  -5 21.7037 2.87681   7
   4   1  -5 21.4654 2.40925   2
  -4  -1   5 22.2479 2.31278   6
   4  -1  -5 17.0070 1.82534   3
  -4   1   5 20.2704 2.48057   6
   4  -1  -4 3.65907 2.47697   7
  -4   1   4 3.39985 3.36582   1
  -4  -1   4 1.37940 1.41430   6
   4  -1  -4 0.95950 1.69227   3
  -4   1   4 1.17050 2.01933   6
   4  -1  -3 63.9367 3.85521   3
  -4   1   3 37.5856 4.77020   1
   4   1  -3 51.8878 3.74487   3
   4  -1  -3 56.0285 4.11086   7
   4  -1  -2 1.21660 2.39710   7
   4   1  -2 3.54051 2.74014   7
  -4   1   2 7.04159 3.55360   1
   4   1  -2 2.82213 2.21838   3
   4  -1  -2-0.65614 2.07213   8
   4   1  -1 11.6817 3.06276   7
  -4   1   1 12.5598 2.32292   4
  -4  -1   1 15.3755 2.62510   4
   4   1  -1 13.3130 2.52877   3
   4  -1  -1 11.2430 2.15288   8
  -4   1   1 17.1426 3.78714   1
   4   1   0 35.7824 3.84701   7
  -4   1   0 34.7723 3.24224   4
  -4   1   0 44.4402 4.72299   1
   4   1   0 31.2238 3.43029   3
   4  -1   0 41.2832 2.95446   8
  -4  -1   0 36.0684 4.35563   1
  -4   1  -1 3.22018 4.33039   1
  -4  -1  -1 5.05050 3.65271   1
   4   1   1-1.05238 2.86625   3
   4  -1   1-0.90729 1.73445   8
   4  -1   1-0.46202 1.56050   5
   4   1   1 2.52783 3.16586   7
   4  -1   2-0.70074 0.50632   6
  -4  -1  -2-4.38011 3.74475   1
   4  -1   2 1.96608 2.27600   5
   4   1   2-0.70122 1.01076   8
   4   1   2 1.06556 3.33282   7
  -4  -1  -3-0.50664 3.92349   1
   4   1   3-0.09039 0.93683   8
   4   1   3 0.10615 2.63985   5
   4   1   4 4.97537 1.02730   6
  -4  -1  -4 12.1819 5.27531   1
   4   1   4 9.92083 4.08044   5
  -4   2   8 43.7912 4.74060   6
  -4   2   7 35.0428 3.92686   6
   4  -2  -6 7.59376 2.43362   7
  -4   2   6 6.87202 2.75451   6
  -4   2   6 5.71275 3.28783   1
   4  -2  -5 2.13937 2.19015   7
   4   2  -5 3.41692 1.98109   4
  -4  -2   5 6.61350 2.05579   6
  -4   2   5 6.26854 2.24228   6
  -4  -2   5 5.04594 2.28358   8
   4   2  -5 3.60581 1.71660   2
  -4   2   5 2.30660 3.38079   1
  -4  -2   5 1.27314 1.25486   5
   4  -2  -4 2.96197 2.16777   7
   4   2  -4 6.50842 1.55281   2
  -4  -2   4 6.34855 1.34464   6
  -4   2   4 4.13355 2.44152   6
   4  -2  -4 5.32674 2.51415   8
   4  -2  -3 0.81006 2.20253   7
   4  -2  -3 0.40317 2.43408   8
  -4   2   3-2.22375 3.64831   1
   4   2  -2 11.8105 3.05925   7
  -4   2   2 8.26538 1.92840   4
  -4   2   2 8.30029 3.87662   1
   4   2  -2 11.0977 2.53656   3
   4  -2  -2 9.08571 2.40704   7
   4   2  -1 0.79817 2.87552   7
  -4   2   1 1.11122 1.90078   4
  -4   2   1-1.16366 4.12548   1
   4   2  -1 2.34116 2.42990   3
   4  -2  -1 0.98791 2.01975   8
   4  -2  -1 0.22923 2.83207   7
   4   2   0-4.36188 3.17877   7
  -4   2   0-0.34675 2.14767   4
   4   2   0-3.68594 2.59669   3
  -4   2   0 3.03908 1.17676   2
   4  -2   0 1.59201 1.89372   8
   4  -2   0-0.26596 0.91965   5
  -4   2   0-2.87436 4.49652   1
   4   2   1 14.6064 3.58701   7
  -4  -2  -1 23.4367 3.89725   1
  -4   2  -1 11.4681 1.86008   2
   4  -2   1 8.33051 1.13857   6
   4  -2   1 13.0416 1.89680   5
  -4  -2  -2 46.0582 4.77989   1
   4   2   2 46.7807 4.64468   7
  -4  -2  -3 27.0175 4.41814   1
   4   2   3 23.5749 3.33202   5
   4   2   3 32.3481 4.55349   7
   4   2   4 2.15500 3.49530   5
   4   2   5-0.63164 4.76070   5
  -4   3   9 12.9989 4.32903   6
  -4   3   8-1.80627 3.71154   6
   4  -3  -7 0.36342 2.07247   7
  -4   3   7 4.18309 3.24205   6
   4  -3  -6-0.28105 1.97097   7
  -4   3   6-0.94627 2.73000   6
   4  -3  -6-1.35030 3.02868   8
  -4   3   6 3.30396 3.23937   1
   4  -3  -5 10.2411 2.12274   7
  -4   3   5 6.65615 2.47467   6
  -4   3   5 6.83949 3.74766   1
   4  -3  -5 5.02293 2.73555   8
   4   3  -4 21.7013 1.90616   2
  -4  -3   4 26.8577 2.14366   6
  -4   3   4 40.2931 3.80718   6
  -4  -3   4 32.2143 2.76088   8
  -4  -3   4 29.7901 2.45530   5
   4  -3  -4 36.2951 3.49079   8
   4  -3  -4 30.8040 2.85673   7
  -4   3   3-0.97040 3.72234   1
   4  -3  -3 3.29609 2.41279   8
   4  -3  -3 0.26195 2.16639   7
  -4   3   2 75.8117 4.43422   4
  -4   3   2 80.3687 6.53830   1
   4  -3  -2 62.1978 4.78637   8
  -4   3   2 75.6219 4.47262   2
   4   3  -2 80.2008 5.77084   7
   4   3  -1 0.14417 3.11822   7
  -4   3   1-0.57231 1.90570   4
  -4   3   1 1.68664 1.64779   2
   4  -3  -1-0.35332 2.08940   8
  -4   3   1 2.60475 4.71516   1
   4   3  -1 0.78706 2.72019   3
   4   3   0 2.56292 3.46106   7
  -4   3   0 1.73385 2.06853   2
   4  -3   0 1.78065 1.38681   6
   4  -3   0 0.89544 0.90325   5
   4   3   1 9.29375 3.50283   7
  -4  -3  -2 7.78150 3.81682   1
   4   3   2 4.41643 3.63980   7
  -4  -3  -3 2.18512 3.62751   1
   4   3   3 8.16635 3.54324   3
   4   3   3 1.32249 2.70330   5
   4   3   3 2.70454 3.66219   7
   4   3   4 6.82639 4.01409   3
   4   3   4 6.88539 3.58115   5
  -4  -3  -5-3.35184 4.63020   1
   4   3   5 9.56352 4.31235   3
   4   3   5 0.93526 4.42865   5
   4   3   6 8.07720 5.97102   5
  -4   4  10-0.40913 4.67119   6
  -4   4   9 16.1754 4.35553   6
   4  -4  -8 10.5892 1.90727   7
  -4   4   8 17.4555 4.07343   6
   4  -4  -7 2.88790 1.76294   7
  -4   4   7 5.80998 3.33346   6
   4  -4  -7 3.87101 3.66892   8
  -4   4   6 5.96237 3.95925   1
  -4   4   6-0.56902 3.03061   6
   4  -4  -6 1.41172 3.32279   8
   4  -4  -6 2.87386 1.82985   7
  -4   4   5 46.3248 5.58913   1
  -4   4   5 50.7649 4.22666   6
   4  -4  -5 47.1046 4.44521   8
   4  -4  -5 44.1044 3.32320   7
  -4   4   4-1.79394 4.70966   6
   4  -4  -4 1.49332 2.80313   8
  -4   4   4 3.44089 4.67557   1
  -4  -4   3 1.50588 0.67194   6
  -4   4   3 1.28089 2.27593   2
   4  -4  -3 3.29017 2.50794   8
  -4  -4   3 1.60752 2.18003   5
  -4   4   2 0.42826 1.43475   4
  -4   4   2-0.96870 2.14300   2
   4  -4  -2-0.83471 2.33080   8
   4   4  -1 40.1048 4.27084   7
  -4   4   1 39.6435 3.33472   2
   4  -4  -1 27.3445 2.58828   6
   4  -4  -1 30.4197 3.03131   8
   4   4   0 4.74997 3.48343   7
  -4   4   0 1.43149 3.26714   2
   4  -4   0 0.44155 1.67977   6
   4   4   1 5.48769 3.64607   7
   4   4   2 11.3843 3.98056   7
   4   4   2 7.09520 3.64525   3
   4   4   3 0.31544 3.67348   3
   4   4   3 0.17110 3.91456   7
  -4  -4  -4-2.22935 3.99487   1
   4   4   4-3.88977 3.83910   3
   4   4   4 3.35199 3.44090   5
   4   4   4 2.92492 4.45262   7
  -4  -4  -5 9.57647 4.30400   1
   4   4   5 10.2827 4.57495   3
   4   4   5 8.58815 4.37644   5
   4   4   6-9.59722 5.37166   3
  -4  -4  -6 1.47995 5.28806   1
   4   4   6-10.3247 5.44399   5
  -4   5  11-0.91971 4.99836   6
  -4   5  10 8.92414 4.88424   6
  -4   5   9 15.6210 4.53534   6
  -4   5   8 5.42246 3.85694   6
   4  -5  -8 1.50643 0.98839   7
  -4   5   7 3.35768 3.45083   6
   4  -5  -7 3.36994 3.60570   8
  -4   5   6 0.63060 3.14015   6
  -4   5   5 38.2607 4.27343   6
   4  -5  -5 26.4686 3.99074   8
  -4   5   4 13.0445 3.02465   2
   4  -5  -4 13.4272 3.12121   8
   4   5  -3 2.81218 3.73311   4
  -4   5   3-1.26439 2.73305   2
  -4  -5   3-0.05518 1.45058   8
   4  -5  -3 0.85316 2.59169   8
  -4  -5   3-1.18969 2.91126   5
  -4   5   2 5.08258 1.43919   4
   4  -5  -2 3.77090 2.07264   6
   4  -5  -2 5.52351 2.59391   8
  -4  -5   2 10.0842 2.84588   5
  -4   5   2 5.89929 2.74681   2
   4   5  -1 13.9889 4.34060   7
  -4   5   1 11.1810 3.37648   2
   4  -5  -1 11.2565 2.15767   6
   4   5   0 5.43200 3.95550   7
   4   5   1 17.7558 3.73373   7
   4   5   1 17.0092 3.83256   3
   4   5   2 2.65391 3.60422   7
   4   5   2 0.95915 3.72437   3
   4   5   3 11.5424 3.98371   3
   4   5   3 9.98303 4.25394   7
   4   5   4-2.14695 4.21982   3
  -4  -5  -4 3.42131 4.10798   1
   4   5   4 4.68161 4.45519   7
   4   5   5-4.29214 4.54885   3
  -4  -5  -5 2.65235 4.25408   1
   4   5   5 9.70240 4.30669   5
  -4  -5  -6 6.07603 4.79848   1
   4   5   6 0.89391 4.99199   5
   4   5   7-3.11016 6.47494   5
  -4   6  10 3.48576 5.04895   6
  -4   6   9 1.49074 4.19995   6
  -4   6   8 16.7310 4.21693   6
  -4   6   7 16.1133 3.90191   6
   4  -6  -7 21.4368 4.17766   8
  -4   6   6 11.0777 3.81356   6
   4  -6  -6 15.3738 3.83193   8
  -4   6   5 9.77097 3.27963   2
  -4   6   5 5.57216 4.69560   6
   4  -6  -5 5.85830 3.24132   8
  -4   6   4 4.15867 3.30728   2
   4  -6  -4 3.81924 3.07467   8
   4  -6  -3-1.07625 3.01979   8
  -4   6   3-0.53378 3.44587   2
  -4   6   2-0.15204 3.54621   2
   4   6  -2 0.68374 1.33566   2
  -4  -6   2 2.84579 1.51617   6
   4  -6  -2-0.90601 2.66259   8
   4   6  -1 15.6170 5.44664   7
   4   6   0 13.8093 4.22337   7
   4   6   1 7.80193 4.03157   7
   4   6   1 17.8056 3.95463   3
   4   6   2 9.97034 4.14037   7
   4   6   2 19.0244 4.08043   3
   4   6   3 9.50980 4.35863   7
   4   6   3 8.78711 4.02901   3
  -4  -6  -4 2.28673 4.25435   1
   4   6   4 4.14639 4.21789   3
   4   6   4 5.84715 4.47246   7
  -4  -6  -5 1.86226 4.19015   1
   4   6   5 1.00171 4.44233   3
  -4  -6  -6-4.90348 4.50152   1
   4   6   6-3.49817 5.02294   5
  -4  -6  -7 0.86250 5.64212   1
   4   6   7 4.30730 6.20417   5
  -4   7  10-2.13744 5.06282   6
  -4   7   9 7.78882 4.76459   6
  -4   7   8 1.42339 4.14722   6
  -4   7   7 0.33652 3.97009   6
  -4   7   6-1.05382 4.17451   6
   4  -7  -6 2.05886 3.65124   8
  -4   7   5 0.16128 3.88360   2
   4  -7  -5-0.64595 3.53805   8
  -4   7   4-1.27674 3.76354   2
   4  -7  -4 2.65249 3.31064   8
  -4   7   3 72.6158 6.06271   2
   4  -7  -3 60.5721 5.24423   8
   4   7   0-0.24398 5.01782   7
   4   7   1 6.41535 4.34784   7
   4   7   2 2.29222 4.07758   7
   4   7   2-4.39400 4.00601   3
   4   7   3 0.75613 4.14562   7
   4   7   3 3.46194 4.39862   3
   4   7   4-2.79024 4.56495   3
  -4  -7  -5-0.17157 4.27396   1
  -4  -7  -6 2.09134 4.41096   1
  -4  -7  -7 6.91522 5.07412   1
  -4   8   9 3.92434 4.86843   6
  -4   8   8 3.36712 4.62772   6
  -4   8   7 15.8532 5.07430   6
  -4   8   6 10.5671 4.65986   2
  -4   8   6 9.72623 5.93506   6
  -4   8   5-6.29884 4.57157   2
   4  -8  -5-0.89364 3.62241   8
   4  -8  -4 4.44021 3.77917   8
  -4   8   4 10.9268 4.52136   2
   4  -8  -3 3.96856 3.64571   8
  -4   8   3-0.44474 4.75823   2
   4   8   0 10.9228 7.44458   7
   4   8   1 0.23993 4.93457   7
   4   8   2 4.06610 4.13155   7
   4   8   2-1.29208 4.88927   3
   4   8   3 16.5115 4.83398   3
  -4  -8  -5 2.76508 4.33068   1
  -4  -8  -6-1.24018 4.59362   1
  -4  -8  -7-1.07891 4.73002   1
  -4   9   8 4.29362 5.27092   6
  -4   9   7-0.22509 5.13699   2
  -4   9   7 3.60225 6.13771   6
  -4   9   6 14.8446 5.22282   2
  -4   9   5 4.91783 4.86194   2
   4  -9  -4 2.56144 4.26200   8
  -4   9   4-6.71605 5.14301   2
  -4  -9  -6-4.66495 4.54101   1
  -4  10   7 6.43609 5.75599   2
  -4  10   6 5.51878 5.88500   2
  -4  10   5 0.27074 5.62150   2
  -4 -10  -6-1.44489 4.27769   1
   5   0  -6 2.15529 3.21154   7
   5   0  -5 8.51137 3.44311   7
  -5   0   5 11.2910 4.47144   1
   5   0  -4-0.86258 3.25986   7
  -5   0   4 5.03691 4.22685   1
   5   0  -3 2.12056 3.17762   7
   5   0  -3 3.34696 3.45691   3
  -5   0   3-5.09797 4.43359   1
   5   0  -2 0.59952 3.35399   7
  -5   0   2-5.93805 4.48236   1
  -5   0   1-5.01976 4.59093   1
   5   0  -1 3.36336 3.59398   7
  -5   0   0 1.68539 4.75771   1
   5   0   0 1.38602 4.00549   7
  -5   0  -1 18.8412 5.61835   1
  -5   0  -2 4.54346 6.39790   1
   5  -1  -7-1.33039 3.29841   7
   5  -1  -6 5.35248 3.30649   7
  -5   1   6 7.22450 4.31052   1
   5   1  -6-0.09889 2.68182   3
   5  -1  -5 13.6221 3.36911   7
   5   1  -5 3.30901 3.67507   7
   5   1  -5 5.55765 2.84061   3
   5  -1  -4 7.29838 3.17528   7
   5   1  -4 7.61894 3.68327   7
  -5   1   4 7.96528 4.58882   1
   5   1  -4 13.1455 2.93324   3
   5   1  -3 5.22880 3.74563   7
   5   1  -3 11.2594 3.02151   3
  -5  -1   3 13.2126 4.65955   1
   5  -1  -3 7.76006 3.26950   7
  -5   1   3 5.62410 4.54341   1
   5   1  -2 4.51871 3.60790   7
  -5  -1   2 10.8408 4.43804   1
   5   1  -2 2.32067 3.03914   3
  -5   1   2 5.85874 4.65438   1
   5  -1  -2 7.45490 3.36476   7
   5   1  -1-3.62867 3.80841   7
  -5   1   1-3.17662 5.13553   1
   5   1  -1 4.38396 3.54260   3
  -5  -1   1 2.42115 4.51989   1
   5  -1  -1 4.18777 2.51820   8
   5  -1  -1-0.78898 3.82240   7
  -5  -1   0 2.62453 4.73554   1
  -5   1   0-0.70415 5.52561   1
   5   1   0 2.42716 3.88430   3
   5  -1   0 2.49641 2.78489   8
  -5  -1  -1 1.47766 4.73519   1
  -5   1  -1 0.84133 6.68557   1
  -5  -1  -2 7.68792 5.61491   1
  -5  -1  -3 2.94734 6.32214   1
   5   1   3-1.23595 2.43628   5
   5  -2  -9 0.67804 3.29596   7
   5  -2  -8 0.12287 3.00149   7
   5  -2  -7 0.11594 2.96765   7
   5  -2  -6 4.00666 2.86689   7
  -5   2   6 2.88514 4.40730   1
   5  -2  -5 2.79725 2.84505   7
   5   2  -5 2.48223 4.00334   7
  -5   2   5 7.36644 4.49454   1
   5   2  -5 1.19954 2.79618   3
   5   2  -4 1.22473 3.74452   7
   5  -2  -4-4.62631 3.07762   7
   5   2  -3 0.86354 3.68099   7
  -5   2   3 6.75907 4.83415   1
   5   2  -3 7.73500 3.14593   3
   5  -2  -3 1.66654 2.95297   8
   5  -2  -3 4.71235 3.11278   7
   5   2  -2 12.0482 3.93541   7
  -5   2   2 9.94068 5.26005   1
   5   2  -2 7.91703 3.27810   3
   5  -2  -2 5.88997 2.94647   8
  -5  -2   1 3.85522 4.49590   1
   5   2  -1 6.90950 3.39888   3
   5  -2  -1 2.55815 2.98324   8
  -5   2   1 10.2139 6.17993   1
   5   2   0 4.42594 3.51575   3
  -5  -2   0 1.85771 4.91919   1
  -5   2   0-6.41218 7.35346   1
   5  -2   0 3.17929 2.87122   8
  -5  -2  -1 0.81949 4.90502   1
   5   2   1-0.65346 3.98506   3
   5   2   1 5.15040 4.11840   7
   5   2   2 0.74667 4.24589   3
  -5  -2  -2-2.34572 4.86315   1
   5   2   2-0.41927 4.61883   7
  -5  -2  -4 12.8170 6.55199   1
   5  -3  -8 3.47445 2.84327   7
   5  -3  -7 11.2778 2.79252   7
  -5   3   6-1.19174 4.39159   1
   5  -3  -6-0.40339 2.65013   7
  -5   3   5 8.02797 4.89234   1
   5  -3  -5-0.57051 3.39645   8
   5  -3  -5 9.95469 2.88084   7
   5   3  -4 5.71640 4.59580   7
   5  -3  -4 1.30688 3.05279   8
   5  -3  -4 4.98841 3.21955   7
   5   3  -3-0.13033 3.19988   3
   5  -3  -3 3.81085 3.08714   8
  -5   3   3 10.1268 5.75303   1
   5   3  -2 7.72089 3.41816   3
  -5   3   2 6.45262 6.62181   1
   5  -3  -2 0.12107 2.83050   8
   5   3  -1 9.73009 3.67192   3
   5  -3  -1 5.80352 2.87203   8
   5   3   0-1.49122 4.05576   7
   5   3   0 0.60539 3.56547   3
  -5  -3   0 6.42453 4.71451   1
   5  -3   0 2.11109 2.58756   8
   5   3   1 0.15994 3.77806   3
   5   3   1 5.21141 4.13072   7
  -5  -3  -2-2.28639 4.85625   1
   5   3   2 2.55289 4.31304   3
   5   3   2 0.21182 4.59133   7
   5   3   3 10.6099 4.97563   3
  -5  -3  -4-1.93975 5.81184   1
   5  -4  -7-0.36418 2.59224   7
   5  -4  -6-0.15847 3.68001   8
  -5   4   6 4.65265 5.31598   1
   5  -4  -5 1.15254 3.42094   8
  -5   4   5 8.10557 5.87916   1
  -5   4   4-15.0091 6.89357   1
   5  -4  -4-2.62537 3.27225   8
   5  -4  -3-2.45565 2.95187   8
   5   4  -2-2.17702 4.76633   7
   5  -4  -2-0.23746 2.79982   8
   5   4  -2-0.14736 3.65295   3
   5   4  -1-4.68132 4.44672   7
   5   4  -1 2.69622 3.72399   3
   5  -4  -1 1.58337 2.62769   8
   5   4   0 6.78912 4.42452   7
   5   4   0 10.2288 4.02834   3
   5   4   1-2.82216 4.43339   7
  -5  -4  -1-0.62727 4.80052   1
   5   4   1-2.62958 4.14026   3
   5   4   2-2.56142 4.44841   3
   5   4   3-1.45068 4.81323   3
  -5  -4  -3-3.40544 4.96182   1
  -5   5   8-2.00825 3.80933   6
   5  -5  -7-3.20256 4.10271   8
   5  -5  -6 0.32199 3.78948   8
   5  -5  -5 8.13527 3.64002   8
   5  -5  -4 11.6415 3.55282   8
   5   5  -3 3.77524 7.31911   7
   5  -5  -3 5.05774 3.12483   8
   5   5  -2-3.66229 5.69536   7
   5  -5  -2 0.86033 2.80280   8
   5   5  -1 8.54080 5.10723   7
   5   5  -1 6.69082 4.09176   3
   5   5   0 9.41934 4.42490   3
   5   5   1 3.19264 4.30806   3
   5   5   2 1.59326 4.71122   3
  -5   6   9-0.18802 4.48483   6
  -5   6   8 4.21056 4.28611   6
  -5   6   7 8.55736 5.64734   6
   5  -6  -6 3.24778 3.92939   8
   5  -6  -5-5.53258 3.65040   8
   5  -6  -4-2.94909 3.43964   8
   5  -6  -3-1.24651 3.39555   8
   5  -6  -2 4.23907 2.95872   8
   5   6  -1 7.35073 4.62311   3
   5   6   0 7.63582 4.69270   3
   5   6   1-2.05962 4.44285   3
  -5   7   9-1.47535 5.05175   6
  -5   7   8 4.13879 5.34956   6
   5  -7  -5-0.34060 3.62953   8
   5  -7  -4 1.26693 3.46778   8
   5  -7  -3-0.45360 3.17151   8
   5   7   0 1.85830 5.44472   3
  -5   8   8 0.93641 6.60752   6
   6   0  -7-0.91414 4.05089   7
   6   0  -6-4.76706 4.17708   7
   6   0  -5 1.43406 4.16261   7
   6   0  -4 1.84034 4.20880   7
   6   0  -3-4.98228 4.20450   7
   6   0  -2-1.42541 4.54008   7
   6  -1  -6-1.33701 3.85703   7
   6   1  -6-2.62705 4.19289   7
   6   1  -5 1.16885 4.32033   7
   6  -1  -5-4.70167 3.97545   7
   6   1  -4-2.91933 4.42963   7
   6  -1  -4 2.17626 3.83257   7
   6   1  -3-1.81765 4.53001   7
   6  -1  -3 0.55523 4.39884   7
   6  -2  -5-0.32585 3.95284   7
   6   2  -2 0.20578 4.67443   3
   6   2  -1 4.18092 4.99954   3
   6   3  -3 2.54972 4.21710   3
   6   3  -2 3.87506 4.35554   3
   6   3  -1 1.80677 4.78645   3
   6   3   0-4.15516 5.38280   3
   6   4  -2 1.13456 4.26735   3
   6   4  -1 2.73714 4.53853   3
   6   5  -2 0.37748 4.03148   3
  -1   8   3 96.5355 7.04804   6
   1  -8  -3 104.073 6.55113   5
  -1   8   3 96.2168 6.01479   4
   0  -1  -3 0.73057 0.59365   3
  -1   7   2 143.732 6.34644   6
   1  -7  -2 235.326 7.18034   6
   1   9   2 3.11014 2.34714   4
   2  12   4 9.91794 4.58071   2
  -2 -12  -4 3.34211 3.55959   8
  -1   5  10 23.1505 3.95882   5
  -1   5  10 16.8993 3.68202   6
   3   8   0-1.83771 6.77186   4
   3   8   0 1.15149 3.80008   2
   0  -8  -2 17.3191 2.91721   6
   0  -8  -2 15.4120 2.36046   5
  -1  10   4 150.015 8.83942   4
  -1  10   4 139.463 9.93735   6
  -1  10   4 156.935 10.9174   2
  -1   4   1 258.870 13.8467   6
   1  -4  -1 267.003 13.7442   6
   1 -11  -5 100.470 7.61878   8
  -1  11   5 112.099 9.04439   2
  -1  11   5 104.981 8.80242   6
   4   7  -1-0.07901 1.11722   2
   2  10   2-2.50540 3.73769   4
   2  10   2 1.77847 2.89242   2
   1  -5  -1 8.77119 3.18559   6
   3  -4 -10 1.65132 1.28079   4
  -3   4  10 3.56810 3.44002   6
  -3   4  10 5.46700 2.79698   5
   3   7   0 63.3307 5.96723   4
  -3  -7   0 59.4729 4.31773   6
   3   7   0 66.5244 4.67097   2
   0  -5  -1 297.625 15.4873   6
  -2  12   6 36.9262 8.92328   6
   2 -12  -6 64.8680 8.42489   8
  -2  12   6 64.2659 10.3008   2
   2   4   7 164.936 10.0897   3
   2   4   7 165.563 9.69392   6
   2   4   7 165.087 10.5343   5
   2   4   7 172.822 9.24030   8
  -2   5   3 120.741 6.27363   4
   2  -5  -3 136.722 7.00049   6
   2  -5  -3 129.444 6.85712   1
  -1   5   3 67.6877 4.14664   6
   1  -5  -3 70.9182 3.96784   5
  -1   5   3 68.9573 3.67013   4
   1  -5  -3 58.2352 4.11509   6
  -1   5   3 62.2422 4.17419   2
  -3   2   2 21.3991 2.80503   1
  -3   2   2 21.9695 1.57901   4
  -3  -2   2 16.0565 1.15943   6
  -3  -2   2 21.3314 1.86151   5
   3  -2  -2 23.2493 2.24750   8
  -3   2   2 21.8192 1.85641   2
  -1   6   2 213.175 11.9832   6
   1  -6  -2 238.393 11.9431   6
   1  -6  -2 213.209 11.6648   5
   0   0   0    0.00    0.00   0
;
_shelx_hkl_checksum     76388
_shelx_res_file
;
TITL
    Ag-Absorb7-raw.res
    created by SHELXL-2018/1 at 17:01:41 on 11-Mar-2018
CELL 0.56087   3.938975  10.780531   9.944418  90.0000 100.4864  90.0000
ZERR    2.00   0.000915   0.003738   0.004067   0.0000   0.0288   0.0000
LATT 1
SYMM -X+ 0.50000, Y+ 0.50000, -Z+ 0.50000
SFAC Br C H
UNIT 8 12 4
LIST 4
L.S. 50
FMAP 2
PLAN 20
CONF
BOND
BOND $H
ACTA
WGHT    0.124700
FVAR       0.21958
BR1   1    0.583021    0.791037    0.594192    11.00000    0.05817    0.02623 =
         0.03863   -0.00344    0.01103   -0.00317
BR2   1    0.346847    0.574877    0.801801    11.00000    0.04979    0.03804 =
         0.02804   -0.00258    0.01420    0.00093
C1    2    0.532520    0.621446    0.542587    11.00000    0.02347    0.03968 =
         0.03818   -0.00915   -0.00062   -0.00848
C2    2    0.441217    0.531423    0.629460    11.00000    0.02755    0.04139 =
         0.02060   -0.00846    0.01058    0.00056
C3    2    0.402183    0.413591    0.587903    11.00000    0.02347    0.00179 =
         0.07863    0.00136    0.01361   -0.00758
AFIX  43
H3    3    0.331794    0.354165    0.644830    11.00000   -1.20000
AFIX   0
HKLF 4
REM
REM R1 =  0.0470 for     513 Fo > 4sig(Fo)  and  0.1114 for all     893 data
REM     46 parameters refined using      0 restraints
END
WGHT      0.1247      0.0000
REM Highest difference peak  1.548,  deepest hole -1.478,  1-sigma level  0.466
Q1    1   0.8013  0.5149  0.6437  11.00000  0.05    1.55
Q2    1   0.2116  0.4801  0.9782  11.00000  0.05    1.52
Q3    1   0.7392  0.9255  0.5143  11.00000  0.05    1.30
Q4    1   0.3812  0.5704  0.6554  11.00000  0.05    1.27
Q5    1   0.0958  0.5416  0.6709  11.00000  0.05    1.22
Q6    1   0.6190  0.9932  0.5336  11.00000  0.05    1.20
Q7    1   0.1979  0.4592  0.6610  11.00000  0.05    1.17
Q8    1   0.4987  0.5638  1.0169  11.00000  0.05    1.12
Q9    1   0.7659  0.3896  0.6639  11.00000  0.05    1.11
Q10   1   0.4059  0.7930  0.5198  11.00000  0.05    1.10
Q11   1   0.2175  0.3604  0.6666  11.00000  0.05    1.09
Q12   1   0.2089  0.8286  0.5236  11.00000  0.05    1.05
Q13   1   0.4212  0.4232  0.6671  11.00000  0.05    1.04
Q14   1   0.4709  0.6241  0.7196  11.00000  0.05    1.04
Q15   1   0.5946  0.4835  0.6921  11.00000  0.05    1.03
Q16   1   0.8912  0.8356  0.4827  11.00000  0.05    1.01
Q17   1   0.6596  0.4654  0.6702  11.00000  0.05    0.99
Q18   1   0.3791  0.9236  0.4343  11.00000  0.05    0.97
Q19   1   0.6103  0.6204  0.6799  11.00000  0.05    0.97
Q20   1   0.2447  0.5935  0.7019  11.00000  0.05    0.97
;
_shelx_res_checksum     13389
data_Ag-Absorb7_b
_database_code_depnum_ccdc_archive 'CCDC 1831715'
_audit_creation_method     'SHELXL-2018/1'
_chemical_name_systematic     '1,2,4,5-tetrabromobenzene'
_chemical_name_common     '1,2,4,5-tetrabromobenzene'
_chemical_formula_moiety     'C6 H2 Br4'
_chemical_formula_sum     'C6 H2 Br4'
_chemical_formula_weight     393.72
_chemical_melting_point     ?
_shelx_space_group_comment
;
The symmetry employed for this shelxl refinement is uniquely defined
by the following loop, which should always be used as a source of
symmetry information in preference to the above space-group names.
They are only intended as comments.
;
_space_group_crystal_system     monoclinic
_space_group_name_H-M_alt     'P 21/n'
_space_group_name_Hall     '-P 2yn'
loop_
    _space_group_symop_operation_xyz
    'x, y, z'
    '-x+1/2, y+1/2, -z+1/2'
    '-x, -y, -z'
    'x-1/2, -y-1/2, z-1/2'
_cell_length_a     3.9390(9)
_cell_length_b     10.781(4)
_cell_length_c     9.944(4)
_cell_angle_alpha     90
_cell_angle_beta     100.49(3)
_cell_angle_gamma     90
_cell_volume     415.2(2)
_cell_formula_units_Z     2
_cell_measurement_reflns_used     748
_cell_measurement_theta_min     2.1980
_cell_measurement_theta_max     22.8680
_cell_measurement_temperature     293(2)
_exptl_crystal_description     block
_exptl_crystal_colour     colourless
_exptl_crystal_size_max     0.18
_exptl_crystal_size_mid     0.07
_exptl_crystal_size_min     0.01
_exptl_crystal_density_diffrn     3.149
_exptl_crystal_density_meas     ?
_exptl_crystal_density_method     ?
_exptl_crystal_F_000     356
_exptl_absorpt_coefficient_mu     10.330
_exptl_absorpt_correction_type     gaussian
_exptl_absorpt_process_details
;
(CrysAlisPro; Rigaku OD, 2016) and (<i>ABSORB</i>; Angel <i>et al.</i>,
2007)
;
_shelx_estimated_absorpt_T_min     ?
_shelx_estimated_absorpt_T_max     ?
_exptl_absorpt_correction_T_min     0.486
_exptl_absorpt_correction_T_max     0.562
_diffrn_ambient_temperature     293(2)
_diffrn_radiation_type     AgK\a
_diffrn_radiation_wavelength     0.56087
_diffrn_measurement_device_type     'XtaLAB Synergy, Dualflex, Pilatus 300K'
_diffrn_measurement_method     '\w-scan'
_diffrn_detector_area_resol_mean     ?
_diffrn_reflns_number     2445
_diffrn_reflns_av_R_equivalents     0.0477
_diffrn_reflns_theta_min     2.219
_diffrn_reflns_theta_max     26.699
_diffrn_reflns_theta_full     19.665
_diffrn_measured_fraction_theta_max     0.486
_diffrn_measured_fraction_theta_full     0.695
_diffrn_reflns_limit_h_min     -5
_diffrn_reflns_limit_h_max     6
_diffrn_reflns_limit_k_min     -14
_diffrn_reflns_limit_k_max     14
_diffrn_reflns_limit_l_min     -11
_diffrn_reflns_limit_l_max     12
_refine_special_details     ?
_reflns_number_total     870
_reflns_number_gt     496
_reflns_threshold_expression     'I > 2\s(I)'
_refine_ls_structure_factor_coef     Fsqd
_refine_ls_matrix_type     full
_refine_ls_R_factor_all     0.0953
_refine_ls_R_factor_gt     0.0369
_refine_ls_wR_factor_gt     0.0618
_refine_ls_wR_factor_ref     0.0726
_refine_ls_goodness_of_fit_ref     0.930
_refine_ls_restrained_S_all     0.930
_refine_ls_number_reflns     870
_refine_ls_number_parameters     46
_refine_ls_number_restraints     0
_refine_ls_hydrogen_treatment     constr
_refine_ls_weighting_scheme     calc
_refine_ls_weighting_details
                      'w=1/[\s^2^(Fo^2^)+(0.0230P)^2^] where P=(Fo^2^+2Fc^2^)/3'
_atom_sites_solution_hydrogens     geom
_atom_sites_solution_primary     ?
_atom_sites_solution_secondary     ?
_refine_ls_shift/su_max     0.001
_refine_ls_shift/su_mean     0.000
_refine_diff_density_max     0.540
_refine_diff_density_min     -0.540
_refine_ls_extinction_method     none
_refine_ls_extinction_coef     .
loop_
    _atom_type_symbol
    _atom_type_description
    _atom_type_scat_dispersion_real
    _atom_type_scat_dispersion_imag
    _atom_type_scat_source
    'Br' 'Br' 0.1811 1.6452
                         'International Tables Vol C Tables 4.2.6.8 and 6.1.1.4'
    'C' 'C' 0.0015 0.0009
                         'International Tables Vol C Tables 4.2.6.8 and 6.1.1.4'
    'H' 'H' 0.0000 0.0000
                         'International Tables Vol C Tables 4.2.6.8 and 6.1.1.4'
_computing_data_collection
;
CrysAlisPro (Rigaku OD, 2016)
;
_computing_cell_refinement
;
CrysAlisPro (Rigaku OD, 2016)
;
_computing_data_reduction
;
CrysAlisPro (Rigaku OD, 2016)
;
_computing_structure_solution     ?
_computing_structure_refinement
;
SHELXL-2018/1 (Sheldrick, 2015)
;
_computing_molecular_graphics
;
Mercury (Macrae <i>et al.</i>,  2008)
;
_computing_publication_material
;
SHELXL-2018/1 (Sheldrick, 2015) and publCIF (Westrip, 2010)
;
loop_
    _atom_site_type_symbol
    _atom_site_label
    _atom_site_fract_x
    _atom_site_fract_y
    _atom_site_fract_z
    _atom_site_U_iso_or_equiv
    _atom_site_adp_type
    _atom_site_calc_flag
    _atom_site_occupancy
    _atom_site_disorder_assembly
    _atom_site_disorder_group
    Br Br1 0.58340(14) 0.79093(6) 0.59432(7) 0.0409(2) Uani d 1 . .
    Br Br2 0.34699(14) 0.57466(6) 0.80194(7) 0.0380(2) Uani d 1 . .
    C C1 0.5332(12) 0.6218(6) 0.5414(7) 0.0314(15) Uani d 1 . .
    C C2 0.4386(12) 0.5325(5) 0.6290(6) 0.0276(14) Uani d 1 . .
    C C3 0.4002(12) 0.4113(5) 0.5857(7) 0.0297(14) Uani d 1 . .
    H H3 0.329328 0.351372 0.641933 0.036 Uiso calc 1 . .
loop_
    _atom_site_aniso_label
    _atom_site_aniso_U_11
    _atom_site_aniso_U_22
    _atom_site_aniso_U_33
    _atom_site_aniso_U_12
    _atom_site_aniso_U_13
    _atom_site_aniso_U_23
    Br1 0.0583(4) 0.0255(5) 0.0399(6) -0.0036(3) 0.0115(3) -0.0034(2)
    Br2 0.0502(3) 0.0372(5) 0.0291(5) 0.0015(3) 0.0139(3) -0.0027(2)
    C1 0.026(2) 0.020(5) 0.046(6) 0.003(2) 0.001(3) -0.004(2)
    C2 0.027(3) 0.036(5) 0.022(6) 0.004(3) 0.010(3) -0.002(2)
    C3 0.033(3) 0.017(5) 0.041(6) -0.004(3) 0.013(3) 0.005(2)
_geom_special_details
;
 All esds (except the esd in the dihedral angle between two l.s. planes)
 are estimated using the full covariance matrix.  The cell esds are taken
 into account individually in the estimation of esds in distances, angles
 and torsion angles; correlations between esds in cell parameters are only
 used when they are defined by crystal symmetry.  An approximate (isotropic)
 treatment of cell esds is used for estimating esds involving l.s. planes.
;
loop_
    _geom_bond_atom_site_label_1
    _geom_bond_atom_site_label_2
    _geom_bond_site_symmetry_2
    _geom_bond_distance
    _geom_bond_publ_flag
    Br1 C1 . 1.899(6) ?
    Br2 C2 . 1.876(6) ?
    C1 C3 3_666 1.382(8) ?
    C1 C2 . 1.394(7) ?
    C2 C3 . 1.377(8) ?
    C3 H3 . 0.9300 ?
loop_
    _geom_angle_atom_site_label_1
    _geom_angle_atom_site_label_2
    _geom_angle_atom_site_label_3
    _geom_angle_site_symmetry_1
    _geom_angle_site_symmetry_3
    _geom_angle
    _geom_angle_publ_flag
    C3 C1 C2 3_666 . 120.7(6) ?
    C3 C1 Br1 3_666 . 118.2(4) ?
    C2 C1 Br1 . . 121.0(5) ?
    C3 C2 C1 . . 119.1(6) ?
    C3 C2 Br2 . . 119.2(4) ?
    C1 C2 Br2 . . 121.6(5) ?
    C2 C3 C1 . 3_666 120.2(5) ?
    C2 C3 H3 . . 119.9 ?
    C1 C3 H3 3_666 . 119.9 ?
loop_
    _geom_torsion_atom_site_label_1
    _geom_torsion_atom_site_label_2
    _geom_torsion_atom_site_label_3
    _geom_torsion_atom_site_label_4
    _geom_torsion_site_symmetry_1
    _geom_torsion_site_symmetry_2
    _geom_torsion_site_symmetry_3
    _geom_torsion_site_symmetry_4
    _geom_torsion
    _geom_torsion_publ_flag
    C3 C1 C2 C3 3_666 . . . -2.3(9) ?
    Br1 C1 C2 C3 . . . . 179.1(4) ?
    C3 C1 C2 Br2 3_666 . . . 180.0(4) ?
    Br1 C1 C2 Br2 . . . . 1.3(6) ?
    C1 C2 C3 C1 . . . 3_666 2.2(9) ?
    Br2 C2 C3 C1 . . . 3_666 -179.9(4) ?
_shelx_hkl_file
;
   0   1   1 20.2179 1.08255   8
   0  -1  -1 17.9088 1.09990   6
   0   1   1 20.7393 1.11771   2
   0   1   2 274.718 13.9302   3
   0   1   2 280.011 13.9243   8
   0  -1  -2 272.271 13.9458   3
   0  -2  -1 190.365 9.85841   4
   0  -2  -1 200.083 9.90014   5
   0   2   1 196.176 9.84288   4
   0   2   1 194.692 9.91625   2
   0  -2  -1 190.046 9.87340   6
   0  -2  -2 389.841 20.1431   2
   0   2   2 395.246 20.1343   2
   0  -2  -2 402.553 20.1336   6
   0   2   2 384.847 20.0804   8
   0  -2  -2 405.081 20.0712   8
   0   2   2 392.524 20.1454   5
   0  -2  -2 410.980 20.0328   7
   0  -2  -3 508.147 25.2889   2
   0   2   3 493.205 25.1944   3
   0   2   3 502.894 25.1977   8
   0  -2  -3 500.020 25.1582   7
   0  -2  -3 496.195 25.2040   3
   0  -2  -4 171.927 9.07905   2
   0   2   4 164.120 8.93131   8
   0  -2  -4 180.449 9.01431   3
   0   2   4 173.372 9.00628   3
   0  -2  -5 2.06752 1.57512   3
   0  -2  -5 4.46803 1.50809   2
   0   2   5 2.82503 1.01348   8
   0   3   1 155.993 7.86005   4
   0  -3  -1 151.446 7.92199   5
   0  -3  -1 149.817 7.88539   6
   0  -3  -2 912.093 45.9511   4
   0   3   2 904.881 46.0213   6
   0  -3  -2 914.991 46.0219   6
   0   3   2 920.923 46.0532   2
   0   3   2 921.924 45.8837   7
   0  -3  -2 935.646 46.0459   5
   0   3   2 900.284 46.0201   5
   0   3   3 6.05290 0.93666   3
   0  -3  -3 7.66435 1.15112   2
   0   3   3 6.92250 1.27163   5
   0  -3  -3 7.31665 0.92438   8
   0  -3  -3 7.94240 0.83823   7
   0   3   3 6.01394 1.13613   6
   0   3   3 5.88048 1.04839   2
   0   3   4 76.1927 4.56036   5
   0  -3  -4 73.1370 4.25421   8
   0   3   4 78.1926 4.27728   8
   0   3   4 73.9057 4.28375   3
   0  -3  -4 78.7643 4.44002   2
   0   3   4 78.5708 4.48824   6
   0  -3  -4 75.7218 4.15284   7
   0   3   5 227.455 12.4306   8
   0  -3  -5 244.826 12.6366   2
   0   3   5 233.962 12.5897   6
   0  -3  -5 250.862 12.4162   7
   0   3   5 243.033 12.5223   3
   0  -3  -6 98.4760 6.08155   2
   0  -3  -6 104.115 5.93775   3
   0  -3  -7-1.08862 2.51528   2
   0   4   1 1077.90 53.9917   4
   0  -4  -1 1072.83 54.0539   6
   0  -4  -2 31.3175 2.35005   5
   0  -4  -2 38.0351 2.26673   4
   0   4   2 40.4757 2.45176   2
   0   4   2 34.6084 2.20849   4
   0  -4  -2 34.8873 2.32260   6
   0   4   2 33.4811 2.23131   6
   0  -4  -3 34.2350 2.28523   8
   0  -4  -3 38.6901 2.51932   6
   0   4   3 36.4462 2.56390   2
   0  -4  -3 33.4522 2.56595   5
   0   4   3 34.5875 2.46714   5
   0  -4  -3 34.3470 2.24654   4
   0   4   3 31.4350 2.46215   6
   0   4   4 114.262 6.13466   2
   0   4   4 109.196 6.12311   5
   0  -4  -4 103.377 5.92759   8
   0   4   4 117.977 6.14058   6
   0   4   4 100.411 5.92497   3
   0  -4  -4 111.444 5.80811   7
   0  -4  -4 109.590 6.16155   2
   0  -4  -4 108.526 5.91955   4
   0   4   5-1.70480 1.66062   6
   0  -4  -5-0.63016 1.09040   7
   0  -4  -5 0.12619 1.38623   8
   0   4   5 1.18394 1.82893   5
   0  -4  -5 1.10713 1.70159   2
   0   4   6 45.3388 3.70545   5
   0  -4  -6 44.6417 2.96772   7
   0  -4  -6 45.0585 3.44618   2
   0   4   7 1.26297 2.35011   6
   0   4   7 0.17245 1.83781   8
   0   4   8 18.9556 3.26629   6
   0   5   2 6.75523 1.14893   4
   0  -5  -2 3.91398 1.38834   5
   0  -5  -2 6.14062 1.46685   6
   0   5   2 3.88698 1.40201   6
   0  -5  -3 76.3692 4.28919   4
   0   5   3 69.1295 4.37438   5
   0  -5  -3 75.9867 4.46875   5
   0  -5  -3 73.9550 4.21448   8
   0   5   3 64.5056 4.00624   7
   0   5   3 83.0099 4.48741   2
   0  -5  -3 74.7133 4.36254   6
   0   5   3 79.0012 4.33869   6
   0   5   4 160.843 8.78338   2
   0   5   4 158.143 8.48752   7
   0  -5  -4 152.313 8.54758   4
   0   5   4 170.246 8.83746   5
   0  -5  -4 162.305 8.59691   8
   0  -5  -4 170.275 8.80817   6
   0   5   4 159.858 8.77160   6
   0   5   5 621.069 31.5829   5
   0  -5  -5 620.038 31.3878   4
   0  -5  -5 637.085 31.6631   2
   0   5   5 613.377 31.5861   2
   0  -5  -5 603.790 31.3793   8
   0  -5  -6 147.032 8.31428   2
   0   5   6 136.920 7.94901   3
   0   5   6 159.064 8.36850   5
   0   5   6 141.261 8.18576   6
   0   5   7-0.74924 2.05338   8
   0   5   7 1.63500 2.93663   5
   0  -5  -7 0.48417 1.93856   7
   0   5   7 2.03088 2.51291   3
   0   5   7-1.17964 2.74409   6
   0   5   8 0.41406 2.97227   6
   0   5   8-1.94690 3.23926   5
   0   5   9 7.48544 4.18402   5
   0   5   9 5.62191 3.53839   6
   0   6   2 142.277 7.34786   6
   0   6   2 125.346 7.03007   4
   0  -6  -2 123.845 7.18813   5
   0  -6  -2 133.462 7.18188   6
   0   6   3 338.411 17.7011   2
   0  -6  -3 338.760 17.6830   5
   0  -6  -3 343.338 17.6390   6
   0   6   4 7.68141 1.37771   7
   0  -6  -4 12.1525 2.47444   5
   0   6   4 7.47678 2.21232   2
   0   6   4 8.26512 2.30090   5
   0  -6  -4 6.66432 1.68885   4
   0  -6  -4 7.03580 2.27452   6
   0  -6  -4 7.75319 1.73592   8
   0   6   5 25.1941 3.00881   2
   0   6   5 25.7458 2.86613   6
   0  -6  -5 27.3470 2.45690   4
   0   6   5 28.7391 3.02650   5
   0   6   6 4.26634 2.56937   2
   0   6   6 8.88048 2.85393   5
   0   6   6 7.22505 2.18702   3
   0   6   6 8.82841 2.83362   6
   0   6   7 79.6634 5.82361   5
   0  -6  -7 88.9773 5.14246   7
   0   6   7 86.2330 5.80449   6
   0   6   7 80.5027 5.48807   3
   0   6   8 54.3666 4.96621   5
   0   6   8 54.8957 4.72864   6
   0   6   8 60.5252 4.67683   3
   0   6   9 16.4399 3.91131   5
   0   6   9 8.68727 3.65816   6
   0   6  10 52.2191 5.28951   6
   0   6  10 51.9872 5.69624   5
   0  -7  -2 41.2933 3.25430   6
   0  -7  -2 33.3039 2.99395   5
   0   7   3 210.525 10.3914   7
   0  -7  -3 184.772 10.7339   5
   0   7   3 197.085 10.8765   2
   0  -7  -3 190.029 10.7211   6
   0  -7  -4-1.69828 2.21084   6
   0   7   4-0.77563 2.36677   2
   0   7   4-1.06485 1.42862   7
   0   7   4 1.00471 2.29573   6
   0  -7  -4 3.35874 2.39143   5
   0   7   5 0.67091 2.63046   6
   0   7   5 1.17324 2.49497   2
   0   7   5 1.61959 2.86136   5
   0   7   5-0.21598 1.82760   7
   0   7   6 0.12630 2.55806   6
   0   7   6-0.78106 2.63429   2
   0   7   6-1.76548 2.18352   3
   0  -7  -6 0.60255 2.20376   8
   0   7   6-2.94418 2.85597   5
   0   7   7 119.619 7.27003   3
   0   7   7 127.862 7.84436   5
   0   7   7 131.141 7.73041   6
   0  -7  -7 117.690 7.15693   8
   0   7   8 13.2433 3.56322   5
   0   7   8 7.92489 3.10125   3
   0   7   8 7.66724 3.45987   6
   0   7   9 23.4768 4.46897   5
   0   7   9 30.7758 4.23966   3
   0   7   9 22.3304 4.37237   6
   0   7  10 3.74111 4.22569   5
   0   7  10 0.20035 4.34058   6
   0   7  11 32.1112 5.60873   6
   0   8   3 334.146 16.0174   2
   0   8   3 316.948 15.8406   6
   0   8   4 3.06846 1.77414   7
   0   8   4 5.91188 3.04229   2
   0   8   4 4.50893 2.74993   6
   0  -8  -5 0.29843 2.22168   8
   0   8   5 1.58805 2.86372   6
   0   8   5 0.43773 1.91539   7
   0   8   5 4.92885 2.76927   2
   0   8   6-0.26915 3.05101   6
   0  -8  -6 0.76521 2.34893   8
   0   8   6-0.88528 2.34356   3
   0   8   6 3.30527 3.24938   2
   0   8   7 91.7914 6.25207   3
   0   8   7 97.5142 6.94343   5
   0   8   7 116.547 7.00962   6
   0   8   7 104.811 6.95030   2
   0   8   8 24.4184 4.13073   5
   0   8   8 25.3875 3.54313   3
   0   8   8 23.2497 4.07052   6
   0   8   9 1.17613 3.57531   3
   0   8   9 0.89095 3.69419   6
   0   8   9 0.18088 3.88663   5
   0   8  10 44.6618 5.47545   6
   0   8  11 3.15551 5.22550   6
   0   9   3 0.36334 3.59671   2
   0   9   3 1.70786 4.74039   6
   0   9   3 2.32248 2.38991   4
   0   9   4 150.002 9.72672   6
   0   9   4 158.008 9.76587   2
   0   9   4 179.076 9.23419   7
   0   9   5 140.132 7.33918   7
   0   9   5 116.455 7.94237   2
   0   9   5 119.476 7.91227   6
   0  -9  -5 123.946 7.45567   8
   0   9   6 61.1848 5.36983   6
   0   9   6 65.5497 4.67990   3
   0   9   6 68.5546 5.42937   2
   0   9   7-2.34688 2.86683   3
   0   9   7-1.01685 3.82445   2
   0   9   7 2.36821 3.59121   6
   0   9   8-0.12733 3.16358   3
   0   9   8 4.86071 4.19067   5
   0   9   8 1.02397 3.96026   6
   0  -9  -8 0.26415 2.89615   8
   0   9   9 9.32624 4.01235   6
   0   9   9 3.73176 3.44925   3
   0   9  10-1.66282 4.53196   6
   0   9  10 9.05271 4.38941   3
   0  10   3 0.96996 4.29493   2
   0  10   4 21.1046 4.08641   2
   0  10   4 32.6129 4.19927   7
   0  10   4 22.9123 3.09295   4
   0  10   4 33.5059 5.56217   6
   0  10   5 0.81024 2.93241   7
   0  10   5 1.15043 3.55757   2
   0  10   5 1.63199 3.85343   6
   0  10   6 55.0367 4.66697   6
   0  10   6 47.5381 4.60917   2
   0 -10  -7 0.41442 3.07632   8
   0  10   7 0.34157 3.98837   6
   0  10   7 1.63421 3.89078   2
   0  10   7 3.24257 2.99721   3
   0 -10  -8-0.84597 3.15496   8
   0  10   8 5.27647 4.02638   6
   0  10   8 1.89571 3.26535   3
   0  10   9 45.7243 5.40013   6
   0  10   9 40.2796 4.71074   3
   0  10  10 10.0715 4.36020   3
   0  11   4-7.19689 4.76617   2
   0  11   4-2.33330 7.01997   7
   0  11   4-0.56641 2.85829   4
   0  11   5 25.4973 4.40663   2
   0  11   5 35.7145 5.53085   6
   0 -11  -6 4.45383 2.90457   8
   0  11   6-1.65816 3.79243   2
   0  11   6 6.89857 4.46876   6
   0  11   7-3.45417 4.43592   6
   0 -11  -7-0.14280 3.23320   8
   0  11   7-2.35861 4.00334   2
   0  11   7 6.05785 3.36523   3
   0 -11  -8 31.1560 4.25670   8
   0  11   8 41.1628 5.25645   6
   0  11   8 30.3819 4.94960   2
   0  11   8 37.4117 4.57348   3
   0  11   9-5.61734 4.95199   6
   0 -11  -9-2.78147 3.85043   8
   0  11   9 0.48076 3.82870   3
   0  11  10-3.60879 4.44907   3
   0  11  11 3.30788 4.99883   3
   0 -12  -5-1.67689 2.89777   8
   0  12   5-0.68295 4.57985   2
   0  12   6 19.0897 4.75142   2
   0  12   6 37.7572 6.63055   6
   0 -12  -6 31.1844 3.62356   8
   0  12   7 1.94721 4.50822   2
   0 -12  -7 10.0667 3.48764   8
   0  12   7 5.95313 4.33120   3
   0  12   7 6.52188 5.00750   6
   0  12   8 5.09872 4.22007   3
   0 -12  -8 1.62601 3.60582   8
   0  12   9 5.92048 4.57846   3
   0 -12  -9 3.10527 3.94772   8
   0  12  10-0.98622 4.74414   3
   0 -13  -6 7.04435 3.16457   8
   0  13   6-2.16158 4.80315   2
   0  13   7 9.08223 5.65377   3
   0 -13  -7 0.30722 3.38676   8
   0 -13  -8 14.4309 4.12020   8
   0  13   8 21.6609 5.78284   3
   0  13   9-0.91856 5.24718   3
   0 -13  -9 0.18009 4.08549   8
   0  14   7 6.87218 8.59154   3
   0 -14  -7 5.78289 3.51940   8
   0 -14  -8 0.35781 3.98031   8
   0  14   8 2.50773 7.86558   3
  -1   0   3 653.593 32.9093   8
  -1   0   2-0.03050 0.50887   8
   1   0  -1 58.2866 2.97668   2
   1   0  -1 57.3739 3.03663   8
   1   0  -1 56.6489 2.98412   4
  -1   0   1 57.1971 3.03525   8
   1   0   0 0.18175 0.40627   3
   1   0   0-0.11112 0.43129   7
   1   0   1 1360.38 66.9257   7
  -1   0  -1 1326.38 66.8935   3
  -1   0  -1 1330.44 66.9271   1
   1   0   1 1354.86 66.9053   3
  -1   0  -1 1310.55 66.9095   7
  -1   0  -2-0.22997 0.68846   3
   1   0   2-0.04583 0.68285   1
  -1   0  -2-0.05053 0.92820   1
  -1   1   4 202.911 10.5544   8
   1  -1  -3 635.103 31.9214   2
   1  -1  -3 626.098 31.8985   8
  -1   1   3 638.664 31.9108   8
   1  -1  -2 13.1416 1.03700   8
  -1   1   2 14.5603 1.01553   6
   1  -1  -2 12.6361 0.98012   2
  -1   1   2 9.61250 0.98593   8
  -1   1   2 15.5995 1.07459   2
   1   1  -1 16.1497 1.01660   4
   1  -1  -1 13.7733 0.91431   6
  -1   1   1 12.6157 0.91805   2
   1  -1  -1 14.2333 0.87008   7
  -1   1   1 11.4915 1.03283   1
  -1   1   1 13.8553 0.91038   6
  -1   1   0 277.744 14.3262   7
  -1  -1   0 282.247 14.3592   4
  -1   1   0 285.145 14.3054   3
   1  -1   0 273.051 15.4043   6
  -1  -1   0 288.557 14.3236   5
   1  -1   0 269.288 14.3432   7
  -1   1   0 301.302 14.4470   1
   1   1   0 288.817 14.3208   5
   1   1   1 1096.76 16.5061   3
   1   1   1 1074.12 16.4910   5
  -1  -1  -1 1068.18 16.0388   2
  -1  -1  -2 180.391 8.91507   1
   1   1   2 170.354 8.99431   7
  -1  -1  -2 175.571 8.96197   3
   1   1   2 163.562 8.99106   3
  -1  -1  -3 35.2957 2.15975   1
   1   1   3 29.6534 2.22483   3
  -1   2   6 4.72609 1.58475   8
   1  -2  -5 19.2699 2.01582   2
  -1   2   5 19.4127 1.75181   8
   1  -2  -4 21.4567 1.35720   3
  -1   2   4 18.0690 1.83798   6
   1  -2  -4 19.1726 1.77355   2
  -1   2   4 14.3201 1.58547   8
  -1   2   3 11.4583 1.20092   6
  -1   2   3 10.1628 1.15858   8
  -1   2   3 8.36141 1.24315   2
  -1   2   3 8.64824 0.94520   1
  -1   2   3 9.46240 0.98544   5
   1  -2  -3 9.57152 1.18829   2
  -1   2   2 732.537 37.1584   1
   1  -2  -2 737.404 37.2222   2
  -1   2   2 716.460 37.1635   6
  -1   2   2 753.275 37.0519   5
   1  -2  -2 752.095 37.1835   8
   1  -2  -2 734.763 37.1723   6
   1  -2  -1 1113.94 56.4208   6
  -1   2   1 1129.62 56.2975   7
   1  -2  -1 1139.55 56.5037   1
  -1   2   1 1121.36 56.4302   6
  -1  -2   0 380.462 18.8988   6
  -1  -2   0 374.014 19.0280   5
  -1  -2   0 368.742 19.0596   4
   1   2   1 11.6643 1.09474   5
  -1  -2  -1 12.3396 0.88635   6
  -1  -2  -1 11.3619 1.14972   5
   1   2   1 12.8438 0.88587   6
   1   2   1 12.8144 0.88996   2
  -1  -2  -1 12.1542 1.09745   4
   1   2   1 14.4739 1.18867   7
  -1  -2  -2 11.0002 1.21504   7
   1   2   2 13.5656 1.25793   3
   1   2   2 11.5298 1.30631   5
   1   2   2 12.6072 0.99364   6
   1   2   2 9.09681 1.09393   7
  -1  -2  -2 12.8880 1.03775   2
   1   2   3 120.226 6.55103   3
  -1  -2  -3 119.408 6.47602   7
  -1  -2  -3 126.057 6.33688   1
   1   2   3 112.504 6.56440   7
  -1  -2  -4 7.91504 1.45523   7
  -1  -2  -4 8.93769 1.26514   1
   1   2   4 9.17581 1.76336   3
   1   2   5 24.2615 2.68240   3
  -1   3   7 370.017 19.2252   8
  -1   3   6 46.6968 3.34240   8
  -1   3   5 485.814 24.6436   6
  -1   3   5 475.998 24.5537   8
   1  -3  -5 481.345 24.6393   2
  -1   3   4 64.5810 4.02254   2
   1  -3  -4 64.6881 4.01913   2
  -1   3   4 71.7132 3.97760   8
  -1   3   4 63.7424 3.99638   6
   1  -3  -3 50.8127 2.68083   4
  -1   3   3 48.4439 2.86968   5
   1  -3  -3 53.2079 3.15807   2
  -1   3   3 50.1117 3.04368   6
  -1   3   3 46.7020 3.01847   2
   1  -3  -3 48.4741 3.01901   6
   1  -3  -2 97.0444 5.02553   5
  -1   3   2 95.1531 5.15649   6
   1  -3  -2 90.3480 5.08510   1
   1  -3  -2 97.6037 5.13548   6
  -1   3   2 95.0377 5.20066   2
  -1   3   1 17.5468 1.51244   6
   1  -3  -1 17.8905 1.39032   6
   1   3   0 234.805 12.0889   4
   1   3   1 24.9798 1.62336   6
   1   3   1 28.5473 1.77169   2
  -1  -3  -1 25.0531 1.87806   5
  -1  -3  -1 29.1162 1.71231   6
   1   3   1 26.3463 1.88049   4
   1   3   2 34.2735 2.16492   6
  -1  -3  -2 34.8012 1.89960   8
   1   3   2 36.5563 2.39833   5
   1   3   2 31.7207 2.27302   7
   1   3   3 708.047 36.0306   5
   1   3   3 710.175 35.9326   7
   1   3   3 715.916 35.8629   6
   1   3   3 712.313 35.6966   8
   1   3   3 709.764 35.9538   3
  -1  -3  -3 707.610 35.9563   7
   1   3   4 98.2516 5.31669   8
  -1  -3  -4 100.651 5.61937   7
   1   3   4 104.375 5.72621   3
   1   3   4 96.3194 5.56961   6
   1   3   4 88.7312 5.73818   5
  -1  -3  -4 105.464 5.32398   1
   1   3   5 192.554 10.3233   3
   1   3   5 188.689 9.97162   8
  -1  -3  -5 194.947 10.2639   7
   1   3   6 39.7274 2.91982   8
  -1  -3  -6 50.8927 3.89299   2
   1   3   6 47.5539 3.97329   3
  -1   4   9 3.13298 2.90941   6
  -1   4   8 105.741 6.75724   6
  -1   4   7 17.5702 2.90702   6
  -1   4   6 4.49604 1.88580   8
   1  -4  -6 2.41249 1.30979   7
  -1   4   5 13.6394 1.53472   3
  -1   4   5 15.4321 2.12734   6
  -1   4   5 13.8686 2.35867   2
   1  -4  -4 663.840 33.2809   4
   1  -4  -4 705.851 33.7700   2
  -1   4   4 678.364 33.6431   6
   1  -4  -4 647.336 33.1406   7
  -1   4   4 671.711 33.2733   3
  -1   4   4 662.415 33.6022   2
   1  -4  -3 20.8833 1.89752   6
   1  -4  -3 15.0066 1.42120   1
  -1   4   3 19.0740 1.76951   6
  -1   4   3 19.6713 1.92935   2
   1  -4  -3 22.1385 1.76025   5
  -1   4   2 73.7117 4.26296   2
   1  -4  -2 70.4527 4.04371   5
   1  -4  -2 76.5583 4.18789   6
  -1   4   2 71.1915 4.13776   6
   1   4   0 52.3176 3.34994   4
   1   4   1 1.94341 1.09254   4
   1   4   1 3.41647 1.29386   6
  -1  -4  -1 3.88136 1.38851   5
   1   4   2 502.923 25.2894   6
   1   4   2 493.730 25.3234   2
  -1  -4  -2 499.237 25.1332   8
  -1  -4  -2 504.042 25.4913   5
   1   4   2 512.515 25.3955   7
   1   4   2 484.943 25.4190   5
   1   4   3 74.3069 4.17102   6
   1   4   3 67.3858 4.37196   5
  -1  -4  -3 75.8029 4.26393   4
  -1  -4  -3 71.1905 3.86312   8
   1   4   3 70.2127 4.15197   2
   1   4   3 69.1001 4.14104   7
   1   4   4 57.5000 3.70847   7
   1   4   4 53.8034 3.79881   3
  -1  -4  -4 57.1665 3.68350   7
   1   4   4 61.2852 3.66757   6
  -1  -4  -5 17.3101 2.23369   2
   1   4   5 19.2185 2.27231   6
   1   4   5 14.0148 1.62149   8
   1   4   5 18.5053 2.47525   3
   1   4   6 345.916 17.9125   3
   1   4   6 335.371 18.0891   5
   1   4   6 332.597 17.5403   8
  -1  -4  -6 356.053 17.9106   2
   1   4   7 3.44284 2.88491   6
   1   4   7 4.14891 3.17788   3
   1   4   7 2.23124 1.96361   8
   1   4   8 6.65128 3.96909   6
  -1   5   9 43.8285 4.15986   6
  -1   5   9 34.4876 4.08945   5
  -1   5   8 131.898 6.73430   6
  -1   5   8 124.526 6.59265   5
   1  -5  -7 41.9433 2.69564   7
  -1   5   7 38.5870 3.74148   6
  -1   5   7 38.0824 3.61596   5
   1  -5  -7 38.3339 3.34648   8
   1  -5  -7 38.6610 2.85240   4
   1  -5  -6 16.2604 1.50056   7
   1  -5  -6 19.4675 1.83490   4
  -1   5   6 20.9133 2.93162   6
  -1   5   6 13.8942 2.01128   3
   1  -5  -6 21.8231 2.65396   8
  -1   5   5 73.7123 4.06978   3
  -1   5   5 64.2735 4.71052   2
  -1   5   4 116.470 6.71367   2
  -1   5   4 120.022 6.70443   6
   1  -5  -4 119.472 6.68621   6
  -1   5   2 249.025 12.8503   4
   1  -5  -2 265.212 13.1692   6
   1  -5  -2 255.373 13.0272   5
  -1   5   2 238.427 13.1229   6
  -1  -5  -2 116.374 6.14659   4
   1   5   2 108.582 6.08351   4
   1   5   2 116.623 6.07401   2
  -1  -5  -2 104.934 6.23244   5
  -1  -5  -1 208.927 11.3585   5
   1   5   1 220.732 11.2974   4
   1   5   2 99.8490 5.95249   6
   1   5   3 63.4197 3.75269   2
   1   5   3 57.3391 3.73705   6
  -1  -5  -3 69.3901 4.25239   5
  -1  -5  -3 59.6556 3.82589   4
  -1  -5  -3 58.1741 3.39768   8
   1   5   3 56.7442 3.71765   7
   1   5   4 5.03866 1.94464   3
  -1  -5  -4 6.70375 1.23321   8
   1   5   4 9.35568 2.07263   6
   1   5   4 7.78226 2.01544   2
   1   5   5 8.68339 2.40409   5
  -1  -5  -5 10.8022 2.09350   4
   1   5   5 11.4110 2.44047   3
  -1  -5  -5 10.7161 2.30255   2
   1   5   6 123.578 7.33427   6
  -1  -5  -6 121.027 7.39878   2
  -1  -5  -6 123.131 6.61661   1
  -1  -5  -6 137.417 7.30056   7
   1   5   6 126.425 7.64102   5
   1   5   6 127.322 7.42102   3
   1   5   7 20.8517 3.68975   5
   1   5   7 28.3650 3.66158   3
   1   5   7 26.3100 3.31409   6
   1   5   7 24.3096 2.63386   8
   1   5   8 1.22456 3.29284   6
   1   5   8 2.88765 2.44895   8
   1   5   8 7.73860 4.37970   5
   1   5   9 8.73248 5.52188   5
   1   5   9 1.97179 4.53349   6
  -1   6  10 47.8781 5.17685   6
  -1   6  10 49.9680 5.06814   5
   1  -6  -9 39.8849 3.38968   7
  -1   6   9 40.9867 4.36140   5
  -1   6   9 36.6800 4.38401   6
   1  -6  -9 42.2253 3.45518   4
  -1   6   8 21.8806 3.60826   6
   1  -6  -8 32.4668 2.48544   7
  -1   6   8 28.7707 3.63136   5
  -1   6   7 0.81342 2.13238   3
  -1   6   7 3.84774 2.97888   6
   1  -6  -7 3.38597 2.49700   8
  -1   6   7 5.90390 2.74734   5
   1  -6  -7 1.13164 1.72511   4
   1  -6  -6 15.2129 1.82971   4
  -1   6   6 12.0675 2.93671   6
  -1   6   6 10.0106 3.05794   2
  -1   6   6 9.70354 2.69123   5
  -1   6   6 12.6660 1.91703   3
   1  -6  -6 13.9210 2.67431   8
  -1   6   5 66.8347 4.90687   6
   1  -6  -5 66.5695 4.53550   8
  -1   6   5 70.4069 4.18089   3
   1  -6  -5 72.1018 4.23557   4
  -1   6   5 79.5926 4.82439   2
  -1   6   4 131.266 7.93887   2
   1  -6  -4 141.748 7.93317   6
   1  -6  -4 146.418 7.78623   5
  -1   6   3 178.987 9.26733   2
   1  -6  -3 149.065 9.09325   6
   1  -6  -3 163.074 8.97440   5
  -1   6   3 177.801 8.75778   4
  -1   6   3 165.918 8.46947   7
   1   6   1 89.4893 5.02147   4
  -1  -6  -1 76.4393 4.92457   5
   1   6   2 167.413 9.71309   4
   1   6   2 184.592 9.80645   2
  -1  -6  -2 177.803 9.88561   5
   1   6   2 198.488 9.85979   6
  -1  -6  -3 0.85260 1.89940   6
   1   6   3-0.07918 1.74583   6
  -1  -6  -3 0.41890 1.29219   8
  -1  -6  -3-1.56392 2.38786   5
   1   6   3-0.50690 1.95411   2
   1   6   4 6.34817 2.57731   5
   1   6   4 4.21740 2.23587   2
  -1  -6  -4 4.83071 2.17286   4
   1   6   5 41.5525 3.62096   3
   1   6   5 48.7054 3.78630   2
   1   6   5 41.1841 3.35190   7
   1   6   5 50.1125 4.10323   5
   1   6   6 11.9718 2.91866   3
   1   6   6 11.4409 2.78819   6
   1   6   6 7.16585 3.06803   5
   1   6   7 53.1665 4.32775   3
   1   6   7 56.0112 4.58720   6
   1   6   7 46.9196 4.89817   5
   1   6   8 54.0289 4.70206   6
   1   6   8 56.2736 5.35164   5
   1   6   9 28.9774 4.44346   3
   1   6   9 35.7264 4.93845   6
   1   6   9 30.9148 5.27729   5
   1   6  10 7.17464 6.19513   5
   1  -7 -11 2.23807 3.10083   7
  -1   7  11 1.24246 4.29970   6
  -1   7  11-2.56964 3.90011   5
  -1   7  10-0.75938 4.45526   6
  -1   7  10 3.33572 4.17571   5
   1  -7 -10 1.35832 2.30682   7
  -1   7   9-4.56032 3.51608   5
  -1   7   9-0.17481 3.64336   6
   1  -7  -8 9.66263 3.13942   8
  -1   7   8 19.3581 3.70418   6
  -1   7   8 12.3483 2.91471   3
  -1   7   8 14.8947 3.40597   5
   1  -7  -7 14.3802 2.26615   4
  -1   7   7 11.9509 3.15070   5
  -1   7   7 8.14387 3.25174   2
   1  -7  -7 13.0447 2.97952   8
  -1   7   7 8.64761 2.26959   3
  -1   7   7 11.3102 3.54716   6
  -1   7   6 416.675 20.7170   6
  -1   7   6 386.057 20.1335   3
   1  -7  -6 379.084 20.1757   4
   1  -7  -6 390.875 20.4955   8
  -1   7   6 403.813 20.7166   2
  -1   7   6 392.741 20.5006   5
   1  -7  -5 1.01348 1.29373   1
  -1   7   5-0.45866 2.44242   6
  -1   7   5 3.77377 2.71080   2
   1  -7  -5 0.20409 2.19634   8
   1  -7  -4 30.5630 2.93305   5
   1  -7  -4 29.8499 2.93185   8
  -1   7   4 28.6092 3.25981   6
  -1   7   4 35.0590 3.21469   2
  -1   7   3 13.3981 1.81103   4
  -1   7   3 8.29125 2.88353   2
   1  -7  -3 12.0840 2.50406   6
   1  -7  -3 9.84474 2.21398   5
  -1   7   3 12.6824 2.64521   6
  -1   7   3 12.0305 1.11420   7
   1   7   1 1.22303 2.03684   4
  -1  -7  -1 0.86849 1.77156   5
  -1  -7  -2 97.0742 5.41541   6
   1   7   2 89.0494 5.59849   2
   1   7   2 95.4259 5.48874   4
  -1  -7  -2 78.3065 5.54213   5
  -1  -7  -3 22.8858 2.78042   4
   1   7   3 29.2001 2.75257   2
  -1  -7  -3 24.5808 2.64177   6
   1   7   3 20.5058 2.61907   7
   1   7   4 447.232 22.2754   2
  -1  -7  -4 463.502 22.3571   6
   1   7   4 390.196 22.0921   7
   1   7   5 4.47789 2.10497   7
   1   7   5 5.46008 3.11434   5
   1   7   5 2.94468 2.44220   2
  -1  -7  -5 4.14033 1.82135   8
   1   7   5 3.13092 2.58963   3
   1   7   5 4.90233 2.49773   6
   1   7   6 0.14579 3.26454   5
   1   7   6 7.41364 2.74565   3
   1   7   6-1.10327 2.58866   7
   1   7   6 0.59655 2.63743   6
   1   7   7 1.47487 2.85766   6
  -1  -7  -7 4.49656 1.09057   1
   1   7   8 12.6997 3.55225   3
   1   7   8 17.2270 3.53055   6
   1   7   8 15.7605 4.25975   5
   1   7   9 1.85206 4.39880   5
   1   7   9-0.85659 3.79565   3
   1   7  10-3.92075 5.33162   5
  -1   8  12 10.1630 4.62945   5
  -1   8  11 2.83856 4.54675   6
  -1   8  11 6.10136 4.10632   5
  -1   8  10 28.2598 5.03929   6
  -1   8  10 32.3678 4.86489   5
   1  -8  -9 15.7263 3.71670   8
  -1   8   9 15.8530 4.25542   6
  -1   8   9 16.7137 3.99218   5
  -1   8   8 26.4743 3.90304   5
   1  -8  -8 22.8692 3.03199   4
  -1   8   8 19.3266 4.19657   6
   1  -8  -8 19.9328 3.67797   8
  -1   8   8 18.4374 3.31554   3
  -1   8   7 22.0057 3.76212   6
  -1   8   7 21.5335 2.83160   3
  -1   8   7 19.5459 4.02638   2
   1  -8  -7 19.9914 3.49294   8
   1  -8  -6-1.19710 2.56853   8
   1  -8  -6-0.66569 1.51970   1
  -1   8   6-0.13827 2.92698   6
  -1   8   6-0.14185 3.19898   2
  -1   8   6-0.38483 2.08527   3
  -1   8   5 79.4978 5.32278   2
  -1   8   5 62.3877 5.07395   6
   1  -8  -5 69.8653 4.93387   8
  -1   8   4 15.8605 1.58515   7
  -1   8   4 21.8865 3.21093   6
  -1   8   4 23.2989 3.32716   2
  -1   8   4 21.3916 2.20898   4
   1  -8  -4 22.3029 2.94817   5
  -1  -8  -2 84.9944 5.58796   6
   1   8   2 104.211 5.84304   4
   1   8   3 14.1145 2.62405   7
   1   8   3 10.3323 2.51455   2
   1   8   3 14.0556 2.38496   4
  -1  -8  -3 12.6592 2.65075   6
   1   8   3 18.5600 3.53028   6
   1   8   4 0.78313 2.25019   7
   1   8   4-0.58361 2.76611   6
   1   8   4-0.45379 2.41275   2
  -1  -8  -4 2.13534 1.76554   8
   1   8   5 71.2526 5.33930   6
   1   8   5 88.7794 5.78204   2
   1   8   5 82.3034 5.15962   7
   1   8   6 11.1892 3.24875   2
   1   8   6 7.92887 3.18495   6
   1   8   6 9.29125 3.78507   5
   1   8   6 12.3486 2.89487   7
   1   8   7 23.2278 4.24088   5
   1   8   7 24.8707 3.73447   6
   1   8   7 15.5174 3.54943   3
   1   8   8 63.8311 6.01447   5
   1   8   8 60.5375 5.21865   3
   1   8   9 1.02573 4.28540   5
   1   8   9 4.53688 4.01777   3
   1   8  10 4.43256 4.44999   3
   1   8  10 6.57647 5.58614   5
   1   8  11 20.1517 6.79321   6
  -1   9  11-6.01357 4.62262   5
  -1   9  10 8.63523 4.47340   6
  -1   9  10 3.72759 4.39756   5
  -1   9   9 71.2317 5.78343   3
   1  -9  -9 64.4347 5.74736   8
  -1   9   9 63.9387 6.32626   6
  -1   9   9 83.5621 6.28130   5
  -1   9   8 19.5933 4.48764   6
  -1   9   8 18.3625 3.19757   3
   1  -9  -8 18.5059 3.75863   8
  -1   9   8 16.7568 4.64796   2
  -1   9   7 36.9565 4.29183   6
  -1   9   7 23.4250 4.51458   2
   1  -9  -7 26.8464 3.68138   8
  -1   9   7 22.2455 3.14389   3
  -1   9   6 4.87504 2.22624   3
  -1   9   6 4.04128 3.46024   6
   1  -9  -6 3.59248 2.76832   8
  -1   9   6 8.89165 3.49382   2
  -1   9   5 2.42164 3.42153   6
   1  -9  -5 4.93996 2.70956   8
  -1   9   5 6.12585 3.46578   2
  -1   9   4 33.8277 3.05922   4
  -1   9   4 36.2899 4.49851   2
  -1   9   4 31.5425 4.02295   6
  -1   9   4 27.1970 2.19096   7
  -1   9   3 57.3963 8.23185   2
   1   9   3 17.6196 2.84421   7
   1   9   3 20.0122 2.98163   4
   1   9   3 17.0753 3.08699   2
   1   9   4 10.0151 2.88590   7
   1   9   4 9.34029 3.88361   6
   1   9   4 8.40946 2.94215   2
   1   9   5 9.69014 2.79405   7
   1   9   5 7.93748 3.30281   6
   1   9   5 3.63833 2.92337   2
   1   9   6 12.8888 3.58155   2
   1   9   6 12.2007 2.95491   7
   1   9   6 19.9695 3.68560   6
   1   9   6 15.3486 3.48121   3
  -1  -9  -6 11.8025 2.54721   8
   1   9   7 25.5850 4.64489   5
   1   9   7 30.9679 4.04385   6
   1   9   7 29.9176 4.00392   3
   1   9   8 7.99939 4.41716   5
   1   9   8 7.74987 3.74325   3
   1   9   9 2.51074 3.96246   3
   1   9   9 4.45009 4.61603   5
   1   9  10 17.8270 4.77179   3
   1   9  10 13.9676 4.91934   6
  -1  10   9 1.84747 3.74712   3
  -1  10   9-2.03794 4.24810   6
   1 -10  -8 34.3065 4.24692   8
  -1  10   8 23.5892 4.86006   6
  -1  10   8 29.5029 3.77613   3
  -1  10   8 27.3289 4.85236   2
   1 -10  -7 25.4089 3.63086   8
   1 -10  -7 15.4583 2.23732   1
  -1  10   7 25.7121 4.39904   6
  -1  10   7 22.7412 4.53981   2
  -1  10   7 20.7182 3.10111   3
  -1  10   6 0.17826 3.70926   2
  -1  10   6 4.38006 4.00096   6
   1 -10  -6 2.95367 3.19731   8
   1 -10  -5 36.5631 4.14005   8
  -1  10   5 36.5545 4.82118   6
  -1  10   5 22.4240 4.47296   2
   1  10   3 16.4345 3.39336   2
   1  10   4 1.29854 3.11828   2
  -1 -10  -4 1.12111 2.07755   8
   1  10   4 3.35139 3.47555   7
   1  10   5 35.5051 4.13606   7
   1  10   5 32.5372 4.00338   2
   1  10   5 27.4640 4.68703   6
  -1 -10  -5 29.9781 3.26358   8
   1  10   6 66.4997 5.25720   3
  -1 -10  -6 58.9258 4.64779   8
   1  10   6 62.3983 5.35022   7
   1  10   7-0.32532 3.54358   3
  -1 -10  -7 0.69331 2.82124   8
  -1 -10  -8 2.05126 0.93823   1
   1  10   8 5.55315 4.07243   3
   1  10   9 8.96595 4.25455   6
   1  10   9 1.42112 4.16071   3
   1  10  10 4.94855 4.88241   6
   1  10  10 6.20458 4.76794   3
   1 -11 -10 5.98898 4.38950   8
  -1  11  10 7.52161 4.94006   3
  -1  11   9 3.33074 3.66216   3
  -1  11   8 5.87152 4.84489   2
  -1  11   8 5.58536 4.78572   6
  -1  11   8 4.67228 3.32005   3
  -1  11   7 44.7867 4.38761   3
   1 -11  -7 42.0876 4.62678   8
  -1  11   7 45.2673 5.60614   2
  -1  11   7 50.4895 5.70101   6
   1 -11  -6 8.98304 4.57385   8
  -1  11   6 6.98465 4.70510   2
  -1  11   6 0.19724 4.99074   6
   1  11   4 8.82020 4.24270   7
  -1 -11  -4-0.50849 2.18272   8
   1  11   4 0.48519 3.45757   2
   1  11   5 44.1340 5.60997   7
  -1 -11  -5 18.8424 3.08942   8
  -1 -11  -6 2.12630 3.06829   8
   1  11   6 8.09207 4.92232   7
  -1 -11  -7 12.8313 3.44501   8
   1  11   7 15.6823 4.45116   3
   1  11   7 24.1118 6.10426   7
   1  11   8 0.38611 4.25980   6
   1  11   8 1.84829 4.12922   3
   1  11   9 4.03849 4.63227   6
   1  11   9-1.34759 4.58963   3
   1 -12  -9 1.11633 4.05523   8
  -1  12   9 7.20175 4.24173   3
  -1  12   8 3.26922 3.90891   3
  -1  12   7 13.4115 5.58338   6
  -1  12   7 19.4994 5.71937   2
  -1  12   7 13.9183 4.34887   3
  -1  12   6 1.08557 5.90393   6
   1 -12  -6-2.49896 4.01975   8
  -1  12   6 10.1511 6.41704   2
  -1  12   5 6.13421 9.04218   2
   1 -12  -5 8.87960 5.31367   8
  -1 -12  -4 0.76264 2.33606   8
  -1 -12  -5 8.38208 2.78889   8
  -1 -12  -6 1.92474 3.17082   8
   1  12   6 10.8412 9.81245   7
   1  12   7 5.65517 4.22472   2
   1  12   7 5.53323 4.55506   3
   1  12   7 12.4963 5.52508   6
  -1 -12  -7 1.68371 3.58787   8
   1  12   8-1.09681 5.02214   6
   1  12   8 2.07597 4.63121   3
  -1  13   8 16.8191 5.57750   3
  -1  13   7 5.38286 6.36995   3
  -1 -13  -5 0.77581 2.86501   8
   1  13   6-1.45428 4.16293   2
  -1 -13  -6 4.95438 3.56121   8
  -1 -13  -7 8.17025 4.27119   8
  -1 -13  -8-1.03023 4.63429   8
  -2   0   5-0.08080 1.40134   8
  -2   0   4 209.570 11.0010   8
   2   0  -3 1.26189 0.91998   4
  -2   0   3-0.37599 1.02274   8
   2   0  -3-1.18097 1.00062   2
   2   0  -2 923.079 46.4175   2
  -2   0   2 928.503 46.4154   6
  -2   0   2 926.925 46.5291   8
   2   0  -1 0.42769 1.13598   7
   2   0  -1-0.25179 0.84457   3
  -2   0   1-0.14379 0.52012   6
   2   0   0 42.0348 2.63572   3
   2   0   0 45.0966 2.43342   5
   2   0   0 36.1034 2.73201   7
  -2   0  -1-1.38722 1.30528   7
   2   0   1 0.56460 1.26646   3
  -2   0  -1 0.43160 1.58052   1
   2   0   1-0.57219 1.33668   7
   2   0   2 90.1682 5.10695   3
   2   0   2 88.5001 5.12353   7
  -2   0  -2 82.6033 4.87513   3
  -2   0  -2 88.4270 5.15700   1
  -2   0  -2 85.2693 5.00142   7
  -2   0  -3 0.79351 2.08669   7
  -2   0  -3 0.41878 1.51852   3
  -2   0  -3 0.63696 2.46033   1
  -2   1   6 157.335 8.63453   8
  -2   1   5 46.9052 3.29786   8
   2  -1  -5 51.4785 3.40361   2
   2  -1  -4 196.237 10.4448   2
  -2   1   4 196.464 10.5379   8
   2  -1  -4 208.212 10.5471   8
  -2   1   3 3.18869 1.18509   8
  -2  -1   3 3.90593 1.12403   8
   2  -1  -3 4.11751 1.28096   8
   2  -1  -3 2.08635 1.11273   2
   2   1  -2 5.82041 1.07241   4
  -2   1   2 5.86069 0.95035   6
   2  -1  -2 6.13191 0.76133   3
   2  -1  -2 4.31453 1.16610   8
  -2  -1   2 5.91241 1.00440   8
  -2   1   1 230.820 12.0069   4
   2  -1  -1 236.066 12.0057   6
   2  -1  -1 228.756 12.0315   3
  -2   1   1 244.694 12.0694   6
  -2  -1   1 234.744 12.0066   5
  -2   1   1 240.269 12.3408   1
  -2   1   1 237.497 12.0069   2
   2  -1  -1 242.705 12.1426   7
   2  -1   0 64.0173 3.34373   6
   2  -1   0 65.6860 3.69286   3
   2   1   0 62.2736 3.32341   8
  -2   1   0 61.6332 3.84340   1
   2   1   0 61.1403 3.46208   5
   2  -1   0 60.0018 3.68658   7
   2   1   0 64.4359 3.77902   7
   2   1   1 374.065 18.8951   3
  -2   1  -1 371.888 19.0632   1
   2   1   1 365.174 18.8013   5
   2   1   1 372.124 18.9358   7
  -2   1  -1 365.295 18.8954   7
   2   1   2 356.889 18.1621   3
  -2   1  -2 307.122 18.4110   1
   2   1   2 348.845 18.1714   7
  -2  -1  -2 336.528 18.1554   1
  -2   1  -2 399.536 18.3924   7
  -2  -1  -2 368.061 18.2039   7
   2   1   3 25.8509 2.64448   3
  -2  -1  -3 19.5345 2.27646   1
   2   1   4 34.7612 3.32649   3
  -2  -1  -4 46.1389 3.58214   1
  -2  -1  -4 31.8485 2.82737   3
   2  -2  -7 44.6684 3.98917   2
  -2   2   6 229.913 12.2445   8
   2  -2  -5 248.098 13.0478   2
  -2   2   5 242.322 13.0910   8
   2  -2  -5 256.528 13.0878   8
  -2   2   4 204.144 10.7450   5
   2  -2  -4 210.285 11.0622   8
   2  -2  -4 224.741 11.0708   2
   2  -2  -3 69.3642 4.00718   8
   2  -2  -3 71.4822 4.02200   2
  -2   2   3 62.1043 3.98527   1
   2  -2  -2 53.5658 3.29087   8
   2   2  -2 70.5407 3.62400   4
   2  -2  -2 54.7162 3.24113   6
  -2   2   2 52.2516 2.87030   4
  -2  -2   2 56.7748 3.15704   8
  -2   2   2 55.1245 3.51148   1
   2  -2  -2 57.1363 3.10372   7
   2   2  -1 41.4135 2.69947   4
   2  -2  -1 40.4330 2.55915   6
  -2   2   1 44.7572 2.60069   2
  -2   2   1 44.0225 2.94269   1
  -2  -2   1 41.7005 2.39178   8
  -2  -2   1 41.4897 2.57428   5
   2  -2  -1 45.1460 2.58024   7
  -2   2   0 80.7112 4.49594   3
   2  -2   0 100.418 4.64242   6
  -2   2   0 75.1187 5.04482   1
  -2  -2   0 79.1079 4.56796   5
  -2  -2   0 74.5049 4.60817   4
  -2  -2  -1 28.2797 2.17648   4
   2   2   1 23.3168 2.03438   5
   2   2   1 24.9986 2.22736   7
   2   2   2 45.2982 2.65011   6
  -2  -2  -2 47.0364 2.66323   2
   2   2   2 54.6554 3.27048   3
   2   2   2 45.0887 3.16643   5
   2   2   2 48.6744 3.26575   7
   2   2   3 48.0287 3.46528   7
  -2  -2  -3 48.8670 2.87710   2
   2   2   3 48.7489 3.56907   3
  -2  -2  -3 42.7540 3.28934   1
   2   2   3 50.3074 3.47922   5
   2   2   4 208.576 11.6140   3
  -2  -2  -4 194.684 11.3536   1
  -2  -2  -4 238.543 11.3484   2
   2   2   5 136.876 8.19682   3
  -2   3   8 34.9865 3.73423   6
  -2   3   7 62.3331 4.80515   6
   2  -3  -7 72.2155 3.98153   3
  -2   3   6 26.2981 2.47592   1
  -2   3   6 26.9771 2.40893   5
   2  -3  -6 30.5986 2.82006   8
  -2   3   5 3.65549 1.79439   1
  -2   3   5 6.46190 1.48573   5
   2  -3  -5 3.69523 1.82413   8
   2  -3  -5 3.75399 1.87164   2
   2  -3  -4 110.249 6.46854   2
   2  -3  -4 115.978 6.38432   8
  -2   3   4 112.988 5.98456   5
   2  -3  -3 29.5778 2.44131   6
  -2   3   3 32.1587 2.71382   1
   2  -3  -3 33.4168 2.56582   8
   2  -3  -2 97.8887 5.38231   6
  -2   3   2 123.289 5.88575   1
  -2  -3   1 46.6425 3.00012   5
   2   3  -1 49.2514 3.10336   4
   2  -3  -1 48.0851 2.89403   6
   2  -3  -1 46.2091 3.26643   1
  -2   3   1 43.9223 2.73706   7
  -2  -3   0 506.348 25.6435   4
  -2  -3   0 514.948 25.2669   6
   2   3   0 466.170 25.2640   2
  -2  -3   0 490.471 25.5423   5
   2   3   0 517.066 25.5874   4
  -2   3   0 569.679 25.5640   7
   2   3   1 8.27060 1.73592   7
  -2  -3  -1 4.22137 1.43390   4
   2   3   1 5.85093 1.62717   5
   2   3   2 59.4834 3.84815   3
   2   3   2 58.0728 3.76505   5
  -2  -3  -2 56.2376 3.80410   4
   2   3   2 57.4406 3.95224   7
   2   3   3 101.074 6.23039   7
  -2  -3  -3 107.252 5.77696   2
   2   3   3 113.025 6.20036   3
   2   3   3 103.271 6.18635   5
  -2  -3  -3 104.797 6.13415   4
  -2  -3  -4 14.2354 2.05458   1
   2   3   4 11.0956 1.05675   8
   2   3   4 8.46485 2.45397   3
  -2  -3  -4 14.4858 1.70356   2
   2   3   4 8.83135 2.56152   7
  -2  -3  -5 23.4234 2.55895   2
   2   3   5 25.7602 3.44281   5
   2   3   5 25.8732 2.03309   8
   2   3   5 24.7265 3.00823   3
   2   3   6 28.8967 3.92016   3
  -2  -3  -6 30.4224 3.55862   2
  -2   4   9 8.09809 2.93744   5
  -2   4   9 13.3789 3.35776   6
  -2   4   8 2.88727 2.57566   5
  -2   4   8 3.54067 2.76573   6
  -2   4   7 35.3593 3.56747   6
  -2   4   7 41.2387 3.15680   5
   2  -4  -7 39.8711 3.46509   8
   2  -4  -6 44.2047 2.58754   4
  -2   4   6 50.8098 3.80201   6
   2  -4  -6 44.1477 3.77009   2
  -2   4   6 50.9707 3.32768   5
   2  -4  -6 54.8571 3.71906   8
  -2   4   5 5.34540 2.14925   6
   2  -4  -5 3.76408 1.98434   8
  -2   4   5 4.25865 1.56467   5
   2  -4  -4 20.6919 2.29231   8
   2  -4  -3 446.819 23.0452   6
   2  -4  -3 452.942 23.0509   8
   2  -4  -2 3.19241 1.43308   6
   2  -4  -2 1.60744 1.46789   1
   2  -4  -1 222.642 12.2877   6
  -2   4   1 223.109 12.0273   7
  -2  -4   0 12.6334 1.22380   6
   2   4   0 16.3476 1.96159   4
  -2  -4  -1 147.836 8.27436   4
  -2  -4  -1 148.173 7.84203   6
   2   4   1 160.070 8.35335   7
   2   4   2 18.3008 2.49864   7
  -2  -4  -2 20.4623 2.43675   4
   2   4   2 21.3497 2.53008   5
  -2  -4  -3 7.65747 2.22085   4
   2   4   3 6.12400 2.09920   7
   2   4   3 6.80295 2.07909   3
  -2  -4  -4 75.2050 4.48263   2
   2   4   4 69.3772 4.78678   3
   2   4   4 70.7307 4.95944   5
   2   4   4 73.1142 4.87489   7
  -2  -4  -5 1.57166 1.99623   2
   2   4   5 3.91400 1.86979   6
  -2  -4  -5 4.62572 2.01718   1
   2   4   5 1.38879 2.62449   3
   2   4   5 2.53290 2.67828   5
  -2  -4  -6 4.88482 2.45763   1
   2   4   6 4.97078 3.15367   3
   2   4   6 4.48545 3.13374   5
   2   4   6 8.93138 1.65645   8
  -2  -4  -6 10.8462 2.67454   2
  -2   5  10 10.0245 3.60938   6
  -2   5  10 6.39289 3.22053   5
   2  -5  -9 14.4929 2.07094   4
  -2   5   9 12.5447 3.60604   6
  -2   5   9 10.9566 2.91846   5
   2  -5  -8 56.7178 3.42119   4
  -2   5   8 57.9068 4.75901   6
  -2   5   8 53.3513 4.17696   5
   2  -5  -7 215.664 11.0265   4
  -2   5   7 236.941 11.9968   6
  -2   5   7 221.100 11.5260   5
   2  -5  -7 206.778 10.8719   7
   2  -5  -7 222.538 11.7785   8
  -2   5   6 43.7995 3.86719   6
   2  -5  -6 45.3359 3.87400   8
  -2   5   6 44.4337 3.33067   5
  -2   5   5 2.23097 2.14898   6
  -2   5   5 0.42197 2.31026   2
   2  -5  -5 0.70060 2.01070   8
   2  -5  -4-0.09475 2.14682   6
   2  -5  -4 1.12390 2.01404   8
   2  -5  -2 21.7816 2.38158   6
   2   5  -1 0.23185 4.56005   4
   2  -5  -1 25.5157 3.30016   6
   2   5   0 48.4924 3.49356   4
  -2  -5   0 40.7258 2.62532   6
  -2  -5  -1 78.0135 4.98695   4
  -2  -5  -2 108.426 6.44441   4
   2   5   2 113.279 6.56715   7
  -2  -5  -2 108.804 6.04874   6
   2   5   3 212.365 11.7675   5
   2   5   3 221.377 11.7711   7
   2   5   4 29.0083 3.11811   7
   2   5   4 28.5699 2.59313   6
   2   5   4 26.7719 3.31073   3
   2   5   4 34.3285 3.60635   5
  -2  -5  -5 8.72393 2.48798   2
   2   5   5 11.3448 2.82969   3
   2   5   5 8.85377 3.10341   5
   2   5   5 9.46084 2.91621   7
  -2  -5  -6 11.7466 2.70801   2
   2   5   6 10.3222 3.21631   3
  -2  -5  -6 10.9808 2.21773   1
   2   5   6 10.2451 3.28002   5
   2   5   7 8.70634 3.87256   5
   2   5   7 10.8229 2.91804   6
   2   5   7 12.4619 3.88020   3
   2   5   8 3.88564 4.78293   5
   2   5   8 3.95868 3.29107   6
   2   5   8 13.4909 4.48121   3
   2   5   8 3.59108 2.48225   8
  -2   6  11 1.55387 4.16668   6
  -2   6  11 3.85623 3.57971   5
   2  -6 -10 2.64859 1.95864   7
  -2   6  10-2.08264 3.49123   5
   2  -6 -10 4.02371 2.26544   4
  -2   6  10 4.88554 3.91854   6
   2  -6  -9 39.1704 2.93591   4
  -2   6   9 49.1474 4.69961   6
  -2   6   9 37.6030 3.89887   5
   2  -6  -9 36.7456 2.45551   7
   2  -6  -8 1.02815 1.66648   4
  -2   6   8 1.98572 3.56039   6
  -2   6   8 2.30926 2.80076   5
   2  -6  -8 0.26722 2.91549   8
  -2   6   7-1.39658 3.22335   6
   2  -6  -7 4.94934 2.75620   8
  -2   6   7 1.26761 2.51167   5
  -2   6   6 46.3354 3.86961   6
   2  -6  -6 39.3263 3.69438   8
  -2   6   6 40.4954 3.83888   2
  -2   6   5 202.571 10.3426   2
  -2   6   5 198.412 10.2842   6
   2  -6  -5 212.909 10.3233   8
  -2   6   5 167.190 9.54215   3
  -2   6   4 128.116 7.56118   2
   2  -6  -4 134.746 7.58263   6
  -2   6   4 132.981 7.60181   6
   2  -6  -4 127.412 7.48100   8
  -2   6   3 22.6764 1.64076   4
   2  -6  -3 20.4849 2.59869   6
   2  -6  -3 21.0336 2.15514   5
   2  -6  -2 110.370 6.59934   6
  -2   6   2 103.550 5.46342   7
   2   6   0 19.7049 3.17475   4
   2   6   1 158.824 9.28552   4
  -2  -6  -1 172.593 8.96294   6
   2   6   2 6.14989 2.26891   7
  -2  -6  -2 5.06234 1.81477   6
  -2  -6  -2 6.38371 0.83659   8
   2   6   3 24.8102 3.04862   7
   2   6   3 25.6190 2.64069   6
   2   6   3 24.4149 2.51167   2
   2   6   4 53.8145 3.80270   6
   2   6   4 56.6926 4.54882   3
   2   6   4 54.5373 4.22208   7
   2   6   4 53.5779 4.51765   5
   2   6   5 63.0039 5.05568   3
   2   6   5 58.0578 5.09899   5
   2   6   6 33.7600 4.22641   5
   2   6   6 31.2358 3.48465   6
  -2  -6  -6 27.8190 2.87287   1
   2   6   6 35.8959 4.03352   3
  -2  -6  -7 4.13720 2.37516   1
   2   6   7 30.2192 4.62242   3
   2   6   7 8.94950 3.14802   6
   2   6   7 21.1925 4.19455   5
   2   6   8 15.9780 3.73573   6
   2   6   8 11.2864 4.57095   3
   2   6   8 6.68020 4.27672   5
   2   6   9 3.38824 5.44153   5
   2   6   9 4.17455 4.14861   6
   2   6   9-8.71284 4.74728   3
  -2   7  11 30.3097 5.04005   6
  -2   7  11 24.7856 4.25091   5
  -2   7  10 0.96114 4.17733   6
   2  -7 -10 8.68167 2.51302   4
  -2   7  10 4.38726 3.59721   5
  -2   7   9 85.9621 6.30326   5
  -2   7   9 85.9965 6.89070   6
   2  -7  -9 103.132 5.67727   4
   2  -7  -9 92.9219 6.55257   8
  -2   7   8-0.11955 2.98805   5
  -2   7   8 4.43910 3.42604   6
   2  -7  -8 2.56805 3.32036   8
  -2   7   7-4.64284 3.40209   2
  -2   7   7 1.30783 3.09004   6
   2  -7  -7 4.23918 3.10835   8
  -2   7   6 1.88590 1.86511   3
  -2   7   6 1.32799 3.02123   6
  -2   7   6 2.87132 2.91688   2
   2  -7  -6-1.22596 2.64268   8
  -2   7   5 35.3689 2.35526   3
  -2   7   5 35.0948 3.67097   6
  -2   7   5 30.6310 3.46376   2
   2  -7  -5 36.9506 3.33081   8
  -2   7   4 0.85254 2.65157   2
  -2   7   4 3.22612 2.70729   6
   2  -7  -4 1.02710 2.48286   8
   2  -7  -4-0.82713 2.16628   5
  -2   7   3 65.9494 3.91963   4
  -2   7   3 52.7644 4.98162   2
  -2   7   3 46.8801 5.29256   6
   2   7   0-0.23453 4.55667   4
   2   7   1 146.379 7.44675   4
  -2  -7  -1 103.961 6.55322   6
   2   7   2 1.92669 1.95288   2
   2   7   2-1.12539 2.52126   7
  -2  -7  -2 0.99684 2.04712   6
  -2  -7  -2 1.08535 1.17451   8
   2   7   3 1.89352 2.29037   7
  -2  -7  -3 3.07730 2.34516   6
   2   7   3 2.62358 2.05344   2
   2   7   4 2.70285 2.48779   2
   2   7   5 37.1072 3.50902   6
   2   7   5 38.2221 3.98115   3
   2   7   5 30.0392 4.47918   5
   2   7   6 7.24255 3.02093   6
   2   7   6 2.75913 3.65605   3
   2   7   6 11.6050 3.96462   5
   2   7   6 7.46198 3.33085   7
   2   7   7 2.72582 3.10239   6
   2   7   7 3.12240 3.74005   3
  -2  -7  -7 2.04465 2.15013   1
   2   7   7 3.38087 4.00123   5
   2   7   8 4.41407 3.59351   6
   2   7   8 2.50459 4.17494   3
   2   7   8 6.42437 4.59239   5
   2   7   9 50.8483 5.24739   6
   2   7   9 40.2497 6.29543   5
   2   7   9 48.7124 5.93969   3
   2   7  10 5.58469 5.40988   6
  -2   8  12 16.1365 4.68716   5
  -2   8  11 4.23695 4.21556   5
  -2   8  10 2.85929 4.32571   6
  -2   8  10 2.93352 3.84883   5
  -2   8   9 16.2298 4.32542   6
   2  -8  -9 14.5359 3.83027   8
  -2   8   8 9.93761 4.06029   6
   2  -8  -8 8.33599 3.47295   8
  -2   8   7 5.19323 3.50919   2
  -2   8   7 9.56277 3.71346   6
   2  -8  -7 10.3407 3.37842   8
  -2   8   6 4.45166 3.34548   6
   2  -8  -6-3.03501 2.69128   8
  -2   8   6 4.07704 1.83300   3
  -2   8   6 6.66565 3.18456   2
  -2   8   5 96.5404 6.70645   2
  -2   8   5 101.686 6.78045   6
   2  -8  -5 103.802 6.47441   8
  -2   8   4 55.0210 4.97287   2
  -2   8   4 54.5830 5.02962   6
   2  -8  -4 53.0921 4.18216   5
  -2   8   3 0.91469 4.80377   2
   2  -8  -3-0.50497 4.03408   5
   2   8   1 67.1066 4.87032   4
  -2  -8  -1 43.0382 3.57097   6
   2   8   2 21.9949 2.73372   2
  -2  -8  -2 22.4132 2.94818   6
   2   8   3 30.9908 3.14646   2
  -2  -8  -3 28.9501 3.31312   6
  -2  -8  -3 29.2158 2.30927   8
   2   8   4 6.68869 3.02115   7
   2   8   4-0.89736 2.56525   2
  -2  -8  -4-0.14401 1.42768   8
   2   8   4 4.32211 3.17840   6
   2   8   5 51.6742 4.39905   6
   2   8   5 57.5737 4.91650   3
   2   8   5 46.7794 4.55780   7
   2   8   6 25.8506 3.64477   6
   2   8   6 25.2807 4.30162   3
   2   8   6 23.2587 3.77507   7
   2   8   6 30.0256 4.54449   5
  -2  -8  -7-0.60281 2.24731   1
   2   8   7-1.87850 4.10693   5
   2   8   7 0.27778 3.29116   6
   2   8   7 0.17457 3.85973   3
   2   8   8 17.0351 4.01301   6
   2   8   8 21.9834 4.65833   3
  -2  -8  -8 11.3327 2.63530   1
   2   8   8 11.8245 4.61863   5
   2   8   9 2.82912 4.15407   6
   2   8  10 0.43428 4.99048   6
  -2   9  12 1.97633 4.67556   5
  -2   9  10 0.21010 4.39687   6
   2  -9 -10 1.69615 4.02882   8
  -2   9   9 5.31174 4.19771   6
   2  -9  -9 3.05811 3.85446   8
  -2   9   8 62.5231 5.49765   6
  -2   9   8 42.9984 5.36077   2
   2  -9  -8 47.7619 4.94049   8
  -2   9   7 51.8641 5.32498   6
  -2   9   7 61.4840 4.27585   3
   2  -9  -7 50.7714 4.68047   8
  -2   9   7 46.6363 5.16302   2
  -2   9   6 52.6751 5.16707   2
  -2   9   6 53.3246 5.16790   6
  -2   9   6 61.9400 3.90866   3
   2  -9  -6 52.6881 4.85234   8
  -2   9   5-0.17019 3.70008   2
  -2   9   5 3.38212 3.65170   6
   2  -9  -5 0.77516 3.02897   8
  -2   9   4 44.3337 3.53511   4
  -2   9   4 28.2147 5.31517   2
  -2   9   4 42.3706 6.14648   6
   2   9   2 102.154 6.48627   4
   2   9   2 84.6614 5.95475   2
   2   9   3 68.0028 4.90579   2
  -2  -9  -3 66.4144 4.14026   8
   2   9   3 60.4539 5.08394   7
   2   9   4 24.6322 3.68226   7
   2   9   4 26.7592 3.45713   2
   2   9   4 33.4432 5.07113   6
  -2  -9  -4 22.7088 2.50188   8
   2   9   5 3.45263 3.39511   7
   2   9   5 1.52808 3.29101   2
   2   9   5 6.76578 3.58459   6
   2   9   5 0.47908 3.46207   3
   2   9   6 16.5979 3.71096   6
   2   9   6 20.4194 4.11926   3
   2   9   6 15.0049 3.84709   7
   2   9   7 6.85322 3.62414   6
   2   9   7 10.5936 4.36764   3
  -2  -9  -8 1.40033 2.17415   1
   2   9   8-0.16572 3.98174   6
   2   9   8 4.10510 4.70732   5
   2   9   9-0.55868 4.48165   6
   2   9  10-3.21387 5.25144   6
  -2  10   9 2.09784 4.68152   6
   2 -10  -9 2.72670 3.89052   8
  -2  10   8 19.1276 4.63312   2
  -2  10   8 18.9473 4.79468   6
   2 -10  -8 13.2143 3.93757   8
  -2  10   7 4.09627 4.31070   6
  -2  10   7 7.37286 4.50775   2
  -2  10   7 9.42994 3.05278   3
   2 -10  -7 6.13170 3.56841   8
   2 -10  -6 2.97887 2.38592   1
  -2  10   6 18.6355 4.47868   6
  -2  10   6 17.7409 4.40373   2
   2 -10  -6 16.0884 4.00212   8
  -2  10   6 21.1344 2.61654   3
  -2  10   5 11.8278 4.91367   6
   2 -10  -5 3.77599 4.35986   8
  -2  10   5 9.28579 4.97425   2
  -2  10   4-3.04133 4.77463   4
  -2  10   4 1.53262 7.66905   2
   2  10   3 14.0083 3.33159   7
  -2 -10  -3 15.5125 2.43884   8
   2  10   3 16.7198 3.57245   2
   2  10   4 15.4896 3.51985   2
  -2 -10  -4 17.1737 2.69783   8
   2  10   4 13.3461 3.83204   7
   2  10   5 0.84283 3.66262   7
  -2 -10  -5 1.10530 2.32191   8
   2  10   5 4.20277 3.51352   2
   2  10   5 1.07062 5.04063   6
   2  10   6 0.16608 3.90847   6
   2  10   6 1.27594 3.85439   3
   2  10   6 5.99372 4.13552   7
   2  10   7 28.2398 4.86991   6
   2  10   7 30.9839 5.25431   7
   2  10   8 0.54241 4.41942   6
   2  10   9 2.76204 4.60284   6
   2  10  10 0.22137 5.01197   6
  -2  11   8 3.72349 4.88954   6
   2 -11  -8 3.60772 4.02356   8
  -2  11   7 14.0886 5.19272   6
  -2  11   7 11.7760 5.02676   2
   2 -11  -7 9.74328 4.00999   8
  -2  11   6-5.20392 5.20192   6
   2 -11  -6 12.6450 5.10340   8
  -2  11   6-0.77680 5.26200   2
  -2  11   6 2.18401 2.77381   3
   2 -11  -5-4.16422 6.98076   8
  -2  11   5 2.70164 7.78337   2
   2  11   3-1.44496 3.34745   7
   2  11   3 5.40405 3.84147   2
   2  11   4-2.11793 3.98536   7
   2  11   4 3.06856 4.01012   2
   2  11   5 0.38983 4.14197   7
   2  11   5-2.37130 4.24608   2
   2  11   6 13.1181 6.09001   6
   2  11   6 12.4702 5.32425   7
   2  11   7-1.03355 5.14721   6
   2  11   7-2.62096 6.03206   7
   2  11   8 10.7876 5.05899   6
   2  11   9 1.09546 5.08715   6
   2  12   5 6.81910 5.22354   7
   2  12   5 6.78221 5.00871   2
  -2 -12  -5-1.08947 4.52429   8
   2  12   6 4.35112 5.06640   2
   2  12   6 2.38492 6.43617   7
   2  12   7-2.27047 7.07602   6
   2  12   7 2.99940 8.21424   7
   2  12   8 5.87756 6.29127   6
   2  13   5-2.38842 5.51150   2
   3   0  -6 2.13975 2.43278   2
   3   0  -5 180.484 9.80510   2
   3   0  -5 188.382 9.55878   4
  -3   0   5 172.668 9.82362   6
  -3   0   5 189.359 10.0318   8
  -3   0   4-0.75501 1.49377   6
   3   0  -4-0.41078 1.43467   2
   3   0  -2-0.24086 1.84427   7
   3   0  -2-0.77537 1.39872   8
  -3   0   2-0.62952 0.92606   6
  -3   0   1 33.8294 2.53727   4
   3   0  -1 36.9053 2.48124   8
   3   0  -1 34.9482 2.94204   7
   3   0   0 1.44225 1.89650   7
  -3   0   0-1.22633 1.50426   4
   3   0   0 0.13312 1.28396   8
   3   0   0 1.67424 1.78286   3
   3   0   0 0.71875 1.15840   5
  -3   0   0-2.06763 2.69452   1
  -3   0  -1 6.51423 2.60302   1
   3   0   1 3.97550 2.12629   3
   3   0   1 6.40833 1.65493   5
   3   0   1 8.53370 2.42841   7
  -3   0  -2-1.97509 3.04616   1
   3   0   2 3.96049 2.50106   7
  -3   0  -3 203.596 11.6312   1
  -3   1   7 11.9890 2.71536   6
   3  -1  -7-1.84378 2.76271   2
   3  -1  -6-0.57114 0.95214   4
  -3   1   6 2.88095 2.19945   6
   3  -1  -5 61.8196 4.16585   2
  -3   1   5 64.5424 4.24887   6
  -3   1   5 68.3690 4.43152   8
   3   1  -4 46.4858 3.11875   4
  -3   1   4 45.8214 3.18496   6
   3  -1  -4 50.0745 3.39035   2
   3  -1  -4 42.3887 3.32206   8
   3   1  -4 48.8224 3.11622   2
   3   1  -3 35.0115 2.28518   2
  -3  -1   3 38.8839 2.31018   6
  -3   1   3 34.2197 2.42145   6
   3  -1  -3 34.9660 2.24361   3
   3  -1  -3 38.7179 2.78015   8
  -3  -1   3 31.5915 2.08100   5
  -3   1   2 31.1310 2.11918   4
  -3  -1   2 24.1661 1.64863   6
   3  -1  -2 31.4066 2.13660   3
  -3   1   2 36.4341 2.33263   6
  -3   1   2 32.8707 3.00552   1
   3  -1  -2 30.6377 2.46534   8
   3  -1  -2 31.2823 2.55748   7
  -3   1   1 176.330 9.04076   4
  -3  -1   1 166.014 9.18890   4
   3   1  -1 168.722 9.17511   3
  -3   1   1 174.390 9.69586   1
   3  -1  -1 182.549 9.14439   8
   3  -1  -1 167.583 9.27026   7
  -3   1   1 166.318 8.81431   2
   3   1  -1 187.720 9.49728   7
  -3  -1   0 66.6494 4.04678   4
   3  -1   0 57.7153 3.38437   6
  -3   1   0 61.7003 3.44286   2
   3   1   0 63.7471 4.06189   3
  -3   1   0 67.3699 4.72165   1
   3  -1   0 63.7251 3.53505   5
   3   1   0 69.1871 3.59869   8
   3  -1   0 70.2615 4.26016   7
   3   1   0 74.3037 4.38378   7
   3   1   1 23.8635 2.72545   7
  -3  -1  -1 20.3026 2.29541   4
   3  -1   1 19.1100 1.40607   6
  -3   1  -1 12.9751 3.03363   1
   3   1   1 19.4512 2.53074   3
   3   1   1 20.5414 1.46848   8
   3   1   1 24.3926 2.17275   5
  -3  -1  -1 17.9618 2.78522   1
   3   1   2 75.7674 5.18161   3
  -3   1  -2 97.1792 6.18373   1
  -3  -1  -2 72.4825 5.41471   1
   3   1   2 80.1328 5.25613   7
  -3  -1  -3-0.19224 1.15622   2
   3   1   3-0.12199 2.86064   3
  -3  -1  -3 1.72690 2.96659   1
  -3  -1  -4 3.56531 3.69040   1
  -3   2   8 10.7668 2.87455   6
  -3   2   7 0.90095 2.57869   6
  -3   2   6 28.9767 3.01616   6
  -3   2   5 29.9524 2.81783   6
   3  -2  -5 26.8335 2.92827   2
  -3   2   4 103.750 6.12388   6
  -3  -2   4 114.623 6.23996   8
   3  -2  -4 106.312 6.30319   8
   3  -2  -4 107.535 5.98321   7
  -3   2   3 194.199 10.3603   6
  -3   2   3 184.192 10.8153   1
  -3  -2   3 193.673 10.3939   8
   3  -2  -3 204.301 10.6189   8
  -3  -2   3 205.616 10.3145   5
   3   2  -3 197.130 10.1874   2
  -3   2   1 22.8483 1.89477   2
  -3  -2   1 27.3558 2.46595   4
   3  -2  -1 20.0104 1.86215   6
   3  -2  -1 23.7099 2.38561   7
  -3   2   1 24.1715 3.37074   1
   3  -2  -1 25.8404 2.23705   8
   3   2  -1 25.9627 2.79688   7
  -3   2   1 23.0870 1.83137   4
   3   2   0 27.8392 3.04604   7
  -3  -2   0 30.5786 2.72515   4
  -3   2   0 34.9799 3.73852   1
   3  -2   0 24.7347 1.96752   6
   3   2   0 29.9306 2.67424   3
  -3  -2  -1 71.3336 4.73674   4
   3   2   1 72.7799 4.77563   3
  -3   2  -1 72.9566 6.01086   1
  -3   2  -1 83.5351 4.79350   3
   3   2   1 72.7227 4.86501   7
  -3   2  -1 75.4308 4.96846   7
   3   2   2 30.0161 3.28877   3
  -3  -2  -2 30.1880 3.09974   1
   3   2   2 37.6671 3.23428   7
  -3  -2  -3 3.82341 1.10747   2
   3   2   3 3.80527 1.02439   6
  -3  -2  -3 6.56325 2.85339   1
   3   2   3 5.45772 2.90949   3
   3   2   3 4.97570 2.75604   7
   3   2   4 6.92269 1.69660   6
  -3  -2  -4 8.13634 2.98948   1
   3   2   4 3.53216 3.21006   3
  -3  -2  -4 5.38302 1.62057   2
   3   2   5 14.2635 2.20236   6
   3   2   5 17.2181 3.83125   3
  -3  -2  -5 3.42852 1.98982   2
  -3   3   9 84.8867 5.78744   6
  -3   3   9 70.9823 4.99029   5
  -3   3   8 12.5665 3.09226   6
  -3   3   8 9.62080 2.17600   5
  -3   3   7 27.0028 3.21013   6
  -3   3   7 24.2798 2.37073   5
   3  -3  -6 4.92025 2.68080   2
  -3   3   6 3.63171 2.45069   6
  -3   3   6 3.38791 2.57817   1
   3  -3  -6 7.10110 2.61815   8
  -3   3   6 4.13262 1.37804   5
  -3   3   5 45.6782 3.67509   6
  -3   3   5 39.6684 3.85165   1
   3  -3  -5 47.8616 2.94654   7
   3  -3  -4 9.94262 1.59790   7
  -3   3   4 4.81583 2.09629   6
   3   3  -3 56.8275 4.30745   4
  -3   3   3 41.0751 3.36900   6
  -3   3   3 47.1631 4.07995   1
   3  -3  -3 48.0844 3.58118   8
  -3  -3   3 50.2275 3.21158   8
   3  -3  -3 46.0180 3.10868   7
  -3   3   3 47.0076 3.31144   2
   3   3  -2 35.2117 3.04130   4
  -3   3   2 31.9250 2.06730   4
  -3   3   2 34.0571 2.69555   2
   3  -3  -2 33.5470 2.64162   6
  -3   3   2 35.3909 3.62254   1
   3  -3  -2 38.2196 2.98763   8
  -3  -3   2 32.7113 2.32653   8
  -3  -3   2 38.3905 2.67789   5
   3  -3  -2 36.5898 2.76796   7
   3  -3  -1 21.7533 2.08247   6
  -3   3   1 22.9264 2.21026   2
  -3  -3   1 22.4182 2.43535   5
  -3   3   1 24.7117 3.57868   1
   3   3   0 1.19153 2.51286   7
  -3   3   0 1.86356 2.09028   7
  -3  -3   0 2.04814 2.12017   4
   3  -3   0 2.32542 1.50133   6
  -3   3   0 3.26764 1.73285   3
  -3  -3  -1 110.966 5.76638   4
   3   3   1 113.136 5.77117   3
   3   3   1 126.105 6.12382   7
   3   3   2 16.7818 2.91410   7
   3   3   2 9.99559 2.80009   3
   3   3   3 19.3121 1.55060   6
   3   3   3 25.0051 3.33479   3
  -3  -3  -3 29.4675 3.21857   1
   3   3   3 27.4521 3.35637   7
  -3  -3  -4 12.3702 2.02531   2
   3   3   4 12.7317 1.79435   6
   3   3   4 12.5397 3.22947   3
   3   3   4 12.3191 3.54424   7
  -3  -3  -5 33.5222 2.84136   2
   3   3   5 31.4063 2.89528   6
  -3  -3  -5 34.3082 3.91594   1
   3   3   5 29.1685 4.35341   3
   3   3   6-0.74983 1.25669   8
   3   3   6-1.14555 2.49749   6
   3   3   6 0.18083 3.84235   3
  -3  -3  -6 0.27875 2.32613   2
  -3   4   9 16.2125 3.55250   6
  -3   4   9 8.99221 2.69715   5
  -3   4   8 17.8776 3.48224   6
  -3   4   8 17.4632 2.52499   5
  -3   4   7 5.29589 2.86471   6
   3  -4  -7 0.90509 3.00483   8
  -3   4   7 0.06284 1.89104   5
  -3   4   6 215.383 11.3501   6
  -3   4   6 242.354 11.7695   1
   3  -4  -6 215.056 11.3850   8
   3  -4  -6 192.597 10.4874   7
   3  -4  -5 3.74731 1.10944   7
  -3   4   5 3.81337 3.18802   1
  -3   4   5 2.57148 2.34898   6
   3  -4  -5 6.75807 2.56757   8
  -3   4   4 7.75405 2.33998   2
  -3   4   4 6.06592 2.39579   6
  -3   4   4 8.72467 3.61593   1
  -3   4   3 27.0245 2.59755   2
   3  -4  -3 22.4018 2.59777   6
  -3   4   3 25.2472 2.91155   6
  -3   4   2 4.57169 2.02292   2
   3   4  -2 2.52986 2.92501   4
   3  -4  -2 1.52252 1.83813   6
   3  -4  -2 1.30798 0.54038   5
  -3  -4   2 1.47362 1.33293   8
  -3  -4   2 2.96654 2.47470   5
   3   4  -1 1.18893 0.72853   2
   3  -4  -1 0.78630 1.80551   6
  -3  -4   1 2.38971 0.77313   6
  -3  -4   1 2.45515 0.87621   8
  -3  -4   1 2.26535 2.01213   5
  -3   4   1 2.57144 1.52154   3
  -3   4   0 26.4690 3.09081   7
   3   4   0 30.6317 3.42988   7
   3   4   1 21.5896 3.34376   7
   3   4   2 78.4895 5.46401   3
   3   4   2 94.8053 5.98854   7
   3   4   3 0.79631 2.81017   7
   3   4   3 4.62600 2.99028   3
   3   4   4 71.8951 4.31393   6
   3   4   4 88.4833 5.73041   3
   3   4   4 74.7093 5.62018   7
   3   4   5 6.20077 2.08216   6
   3   4   5 7.38581 3.57748   3
  -3  -4  -5 2.35428 2.73566   1
  -3  -4  -6-1.68622 3.42507   1
  -3  -4  -6 0.58270 2.49354   2
   3   4   6-3.26491 4.17149   3
   3   4   6 2.91050 3.93732   5
  -3  -4  -7 6.40605 2.78353   2
   3   4   7 10.5599 3.03493   6
   3   4   7 4.25107 4.75215   3
   3   4   7 9.91109 4.65377   5
  -3   5  10 29.8724 4.58522   6
  -3   5  10 22.1951 3.61643   5
  -3   5   9 11.4049 3.52111   6
  -3   5   9 7.60610 3.04011   5
   3  -5  -8 1.30754 0.64960   7
  -3   5   8 3.27586 3.17408   6
   3  -5  -8-0.88244 3.33924   8
  -3   5   8 1.03785 2.43946   5
  -3   5   7 0.82235 2.99007   6
   3  -5  -7-0.40607 3.10291   8
  -3   5   6 8.93649 2.95173   6
   3  -5  -6 11.6437 3.24546   8
  -3   5   5-0.11422 2.80146   2
  -3   5   5 0.86384 2.67213   6
   3  -5  -5-0.73214 2.81882   8
  -3   5   4 3.63857 2.61859   6
  -3   5   4 0.31144 2.36049   2
   3  -5  -4 4.84405 2.65248   8
   3  -5  -3 21.2366 2.72230   6
  -3   5   3 33.0368 4.13087   6
  -3   5   3 23.8039 2.99031   2
   3   5  -2 150.218 11.5775   4
   3  -5  -2 175.681 9.63303   6
  -3   5   2 197.113 9.83680   2
  -3   5   2 173.643 9.03908   3
   3  -5  -2 174.091 9.10039   5
   3   5  -1 58.7271 4.52303   4
   3  -5  -1 60.5753 4.01294   6
  -3  -5   1 52.4513 3.13440   6
  -3  -5   1 57.7094 4.19005   5
  -3  -5   1 46.1424 2.84246   8
   3   5   0 27.2509 1.82551   2
  -3  -5   0 23.2396 1.79954   6
  -3  -5   0 23.7357 3.05787   5
   3   5   1 10.2692 2.85715   7
   3   5   2 3.53883 2.91924   7
   3   5   3-1.49935 3.09480   7
   3   5   3 3.89447 2.89885   3
   3   5   4 7.08975 1.67966   6
   3   5   4 13.7649 3.39420   3
   3   5   4 6.87529 3.15301   5
   3   5   4 4.69828 3.34141   7
   3   5   5-0.21782 1.97736   6
   3   5   5 0.46453 3.53141   3
  -3  -5  -5-2.65935 2.97204   1
   3   5   5 0.15216 3.47250   5
   3   5   5-2.13290 3.72464   7
   3   5   6-1.34978 3.90763   3
  -3  -5  -6-0.47333 3.22958   1
   3   5   6-0.17377 4.10762   5
   3   5   7 11.9363 3.36422   6
   3   5   7 7.83194 4.53779   3
  -3  -5  -7 8.30549 4.20898   1
   3   5   7 14.5218 4.54970   5
   3   5   8 6.74685 3.73502   6
   3   5   8 13.0430 5.27979   5
  -3   6  11 1.67870 4.45033   6
  -3   6  11 3.02407 3.61477   5
  -3   6  10 16.9237 4.42117   6
  -3   6  10 10.5048 3.42242   5
  -3   6   9 4.66914 3.76906   6
  -3   6   8 0.93138 3.44395   6
   3  -6  -8-1.21914 3.41349   8
  -3   6   7 35.0617 3.99358   6
   3  -6  -7 32.4021 4.04858   8
  -3   6   6 18.7225 3.65505   2
  -3   6   6 23.6335 3.44843   6
   3  -6  -6 19.9624 3.51905   8
  -3   6   5 53.9445 4.30162   6
   3  -6  -5 42.8761 4.22176   8
  -3   6   5 52.1112 4.34288   2
  -3   6   4 67.0011 5.23252   2
  -3   6   4 81.8937 5.54447   6
   3  -6  -4 78.6633 5.20344   8
  -3   6   3 29.1796 3.46987   2
   3  -6  -3 28.7473 2.26437   5
  -3   6   2 23.3098 3.83885   2
   3  -6  -2 22.0423 3.17083   6
   3  -6  -2 32.5362 3.35157   5
   3   6  -1 0.21911 4.47566   4
  -3  -6   1-4.54493 3.82875   5
  -3  -6   0 86.0517 5.19823   6
   3   6   0 97.9906 5.28548   2
   3   6   1 6.99100 3.06212   7
   3   6   1 12.5009 1.85471   2
   3   6   2 5.12631 3.23906   7
   3   6   3 17.7801 3.78835   7
   3   6   3 22.4327 3.50650   3
   3   6   4 2.95735 3.59327   7
   3   6   4 2.69267 2.03612   6
   3   6   4-0.92551 3.41044   3
   3   6   4 5.33435 3.46642   5
  -3  -6  -5 25.4324 3.56661   1
   3   6   5 19.4137 3.95545   3
   3   6   5 24.4120 4.28273   5
   3   6   5 26.6306 4.35431   7
  -3  -6  -6 14.4282 3.50739   1
   3   6   6 17.6700 4.32405   3
   3   6   6 17.8953 4.50473   5
  -3  -6  -7 3.64328 3.50669   1
   3   6   7 2.37964 3.26670   6
   3   6   7 5.67482 4.59191   3
   3   6   7 2.42222 4.36887   5
   3   6   8 4.93193 4.14273   6
   3   6   8 4.94817 5.16094   5
  -3   7  11-1.71104 3.96585   5
  -3   7  10 1.56695 4.23395   6
  -3   7   9 7.79545 3.93310   6
   3  -7  -9-1.72015 3.72022   8
  -3   7   8 90.0730 6.46050   6
   3  -7  -8 81.3345 6.38520   8
  -3   7   7-5.65064 3.57809   6
   3  -7  -7-0.47043 3.44143   8
  -3   7   6 1.78816 3.18290   2
  -3   7   6 0.42417 3.45009   6
   3  -7  -6-1.73182 3.10774   8
  -3   7   5-1.54056 3.31061   6
  -3   7   5 0.13813 2.91958   2
   3  -7  -5 2.22995 2.83407   8
  -3   7   4 72.3081 5.74072   2
   3  -7  -4 75.8710 5.64376   8
  -3   7   3-0.73351 3.26871   2
   3  -7  -3 1.97839 2.03764   5
  -3   7   2-0.60670 4.11568   2
   3   7   1 3.65637 3.03103   7
  -3  -7  -1 0.14050 1.96981   6
   3   7   1-1.13729 2.08519   2
   3   7   2 81.4526 5.01569   2
   3   7   2 81.1369 5.80577   7
   3   7   3 0.91524 3.18747   7
   3   7   4 12.3392 3.74689   7
   3   7   4 11.4745 3.74261   3
   3   7   5-1.92119 3.69875   3
   3   7   5-2.51305 3.80724   7
  -3  -7  -6 14.7836 3.49934   1
   3   7   6 11.7843 2.97032   6
   3   7   6 15.9369 4.55717   3
   3   7   6 13.3361 4.41317   5
   3   7   7 3.26155 3.62235   6
  -3  -7  -7 0.24013 3.31469   1
   3   7   7 1.19799 4.74321   3
   3   7   7 1.64463 4.60236   5
   3   7   8-1.20851 4.17322   6
   3   7   8-4.05084 5.31690   5
  -3   8  10 10.8164 4.66712   6
  -3   8   9-2.46660 4.18596   6
   3  -8  -9-3.35259 3.80536   8
  -3   8   8 4.23514 4.20444   6
   3  -8  -8 5.82563 3.56975   8
  -3   8   7 32.5910 4.48753   2
  -3   8   7 30.3029 4.51114   6
   3  -8  -7 35.4427 4.30524   8
  -3   8   6 1.64865 3.42951   2
   3  -8  -6-3.89049 3.13408   8
  -3   8   5 27.3780 4.59122   6
  -3   8   5 23.7651 4.05794   2
   3  -8  -5 23.8984 3.82626   8
   3  -8  -4 28.0695 3.15101   5
   3  -8  -4 28.7497 4.16313   8
  -3   8   3 6.77788 4.33911   2
   3  -8  -3 2.99887 3.42036   5
   3   8   1-0.17487 3.59646   7
  -3  -8  -1-2.14309 2.65002   6
  -3  -8  -1 0.35050 0.50228   8
   3   8   1 0.68864 2.92406   2
   3   8   2 4.55620 3.59634   7
   3   8   2 2.79633 2.76796   2
   3   8   3 28.1313 3.95197   7
   3   8   4 2.92697 3.61018   7
   3   8   4-2.51624 3.70628   3
   3   8   5 4.97420 3.22853   6
   3   8   5 3.70016 4.14171   3
   3   8   6 16.7546 3.48228   6
   3   8   6 16.8578 4.87473   3
  -3  -8  -7 2.76321 3.32335   1
   3   8   7 0.14385 3.62045   6
   3   8   7-3.25835 4.83933   5
   3   8   8-1.64450 4.61135   6
  -3  -8  -8-4.10371 3.80727   1
   3   8   9 1.54470 5.00991   6
  -3   9   9 2.41785 4.56639   6
  -3   9   8-2.28357 4.53136   6
   3  -9  -8-0.36691 3.88685   8
  -3   9   7 5.23815 3.99705   2
  -3   9   7 3.34934 4.33487   6
   3  -9  -7-1.38274 3.47523   8
  -3   9   6 10.0921 4.59361   6
  -3   9   6 7.41253 4.12315   2
   3  -9  -6 9.62527 3.95084   8
   3  -9  -5 13.1234 4.10595   8
  -3   9   5 20.8155 6.18215   6
  -3   9   5 7.55338 4.07614   2
  -3   9   4-1.07609 4.61070   2
   3  -9  -4 0.87235 4.22197   8
   3  -9  -4 0.24664 3.17939   5
   3   9   1-0.17973 4.34557   2
  -3  -9  -1-0.55139 3.47690   6
   3   9   2-0.17171 3.83098   7
  -3  -9  -2 7.35874 3.23882   6
   3   9   2 7.17191 3.65868   2
   3   9   3 0.55669 3.56797   2
   3   9   4 5.27441 4.09886   3
   3   9   5 7.27595 4.22139   7
   3   9   5-0.58205 4.17188   3
   3   9   6-6.21798 4.16393   6
   3   9   6-2.01861 4.21650   7
   3   9   7 9.29816 4.19141   6
  -3  -9  -7 2.01315 3.55487   1
   3   9   8 9.11392 5.11490   6
   3   9   9 3.66276 5.58971   6
  -3  10   8 9.35068 4.68498   2
  -3  10   8 10.6079 4.99379   6
  -3  10   7 9.53374 4.41011   2
  -3  10   7 3.21771 5.01227   6
   3 -10  -7 5.53699 4.04309   8
  -3  10   6 48.3067 7.03743   6
  -3  10   6 35.6555 5.43521   2
   3 -10  -6 37.5578 5.46112   8
   3 -10  -5 3.56363 5.49039   8
  -3  10   5 5.76278 5.27337   2
   3  10   2 6.97661 5.28705   2
   3  10   3 7.59476 5.11332   2
   3  10   4 27.8978 4.62113   7
   3  10   5 3.53516 4.33980   7
   3  10   7 15.8168 5.92800   6
  -3 -10  -7 1.39420 3.54173   1
   3  10   8-3.95303 5.85054   6
   3  10   9-4.37579 6.50696   6
  -3  11   7 13.3784 6.49598   6
  -3  11   6 3.05578 5.66005   2
   3 -11  -5 14.0206 8.42199   8
  -3  11   5 6.62080 7.37176   2
   3  11   3-2.33946 3.95116   7
   3  11   3 12.4328 8.70735   2
   3  11   4 3.33531 4.18841   7
   3  11   4 4.53125 6.93617   2
   3  11   8 4.30637 9.35688   6
   3  12   4 1.98372 14.2081   2
   4   0  -7 2.18764 1.47645   4
  -4   0   7 2.09713 3.00840   6
   4   0  -7 1.31697 2.79379   2
   4   0  -6 9.54764 2.46021   2
  -4   0   6 9.70634 2.54807   6
  -4   0   5 2.95400 1.95249   6
  -4   0   4 76.1367 4.50119   6
   4   0  -4 75.1872 4.54635   3
   4   0  -4 81.5651 5.23512   7
   4   0  -3-0.89254 2.47365   7
   4   0  -3-0.26602 1.87293   3
   4   0  -2 12.0575 2.29364   3
  -4   0   2 12.4136 3.61534   1
  -4   0   1-0.14980 3.24705   1
  -4   0   1-3.33298 2.40863   4
   4   0  -1 0.97929 2.30348   3
   4   0  -1 0.55498 1.67528   8
  -4   0   0 46.5146 3.71549   4
   4   0   0 49.5779 4.06963   3
  -4   0   0 42.7693 4.89076   1
   4   0   0 44.0646 3.13765   8
   4   0   0 46.1971 4.13589   7
  -4   0  -1-2.21205 3.56307   1
   4   0   1 0.26955 1.56424   8
   4   0   1 0.73917 1.76303   5
   4   0   1 0.96391 3.30995   7
  -4   0  -2 5.30015 4.10542   1
   4   0   2 1.27692 1.63716   8
   4   0   2 0.68053 2.05066   5
  -4   0  -3 0.87164 0.78616   2
  -4   0  -3 4.45780 4.99971   1
  -4   1   8 1.18362 3.33984   6
  -4   1   8 1.92926 1.46844   5
   4  -1  -7 2.42611 2.92222   2
  -4   1   7 2.86543 2.86950   6
  -4  -1   6 43.2645 3.36773   6
   4   1  -6 15.6877 2.33073   4
  -4   1   6 38.3502 3.24712   6
   4  -1  -6 34.6159 2.04345   3
   4   1  -6 14.2494 2.75779   2
   4  -1  -5 21.7037 2.87681   7
   4   1  -5 21.4654 2.40925   2
  -4  -1   5 22.2479 2.31278   6
   4  -1  -5 17.0070 1.82534   3
  -4   1   5 20.2704 2.48057   6
   4  -1  -4 3.65907 2.47697   7
  -4   1   4 3.39985 3.36582   1
  -4  -1   4 1.37940 1.41430   6
   4  -1  -4 0.95950 1.69227   3
  -4   1   4 1.17050 2.01933   6
   4  -1  -3 63.9367 3.85521   3
  -4   1   3 37.5856 4.77020   1
   4   1  -3 51.8878 3.74487   3
   4  -1  -3 56.0285 4.11086   7
   4  -1  -2 1.21660 2.39710   7
   4   1  -2 3.54051 2.74014   7
  -4   1   2 7.04159 3.55360   1
   4   1  -2 2.82213 2.21838   3
   4  -1  -2-0.65614 2.07213   8
   4   1  -1 11.6817 3.06276   7
  -4   1   1 12.5598 2.32292   4
  -4  -1   1 15.3755 2.62510   4
   4   1  -1 13.3130 2.52877   3
   4  -1  -1 11.2430 2.15288   8
  -4   1   1 17.1426 3.78714   1
   4   1   0 35.7824 3.84701   7
  -4   1   0 34.7723 3.24224   4
  -4   1   0 44.4402 4.72299   1
   4   1   0 31.2238 3.43029   3
   4  -1   0 41.2832 2.95446   8
  -4  -1   0 36.0684 4.35563   1
  -4   1  -1 3.22018 4.33039   1
  -4  -1  -1 5.05050 3.65271   1
   4   1   1-1.05238 2.86625   3
   4  -1   1-0.90729 1.73445   8
   4  -1   1-0.46202 1.56050   5
   4   1   1 2.52783 3.16586   7
   4  -1   2-0.70074 0.50632   6
  -4  -1  -2-4.38011 3.74475   1
   4  -1   2 1.96608 2.27600   5
   4   1   2-0.70122 1.01076   8
   4   1   2 1.06556 3.33282   7
  -4  -1  -3-0.50664 3.92349   1
   4   1   3-0.09039 0.93683   8
   4   1   3 0.10615 2.63985   5
   4   1   4 4.97537 1.02730   6
  -4  -1  -4 12.1819 5.27531   1
   4   1   4 9.92083 4.08044   5
  -4   2   8 43.7912 4.74060   6
  -4   2   7 35.0428 3.92686   6
   4  -2  -6 7.59376 2.43362   7
  -4   2   6 6.87202 2.75451   6
  -4   2   6 5.71275 3.28783   1
   4  -2  -5 2.13937 2.19015   7
   4   2  -5 3.41692 1.98109   4
  -4  -2   5 6.61350 2.05579   6
  -4   2   5 6.26854 2.24228   6
  -4  -2   5 5.04594 2.28358   8
   4   2  -5 3.60581 1.71660   2
  -4   2   5 2.30660 3.38079   1
  -4  -2   5 1.27314 1.25486   5
   4  -2  -4 2.96197 2.16777   7
   4   2  -4 6.50842 1.55281   2
  -4  -2   4 6.34855 1.34464   6
  -4   2   4 4.13355 2.44152   6
   4  -2  -4 5.32674 2.51415   8
   4  -2  -3 0.81006 2.20253   7
   4  -2  -3 0.40317 2.43408   8
  -4   2   3-2.22375 3.64831   1
   4   2  -2 11.8105 3.05925   7
  -4   2   2 8.26538 1.92840   4
  -4   2   2 8.30029 3.87662   1
   4   2  -2 11.0977 2.53656   3
   4  -2  -2 9.08571 2.40704   7
   4   2  -1 0.79817 2.87552   7
  -4   2   1 1.11122 1.90078   4
  -4   2   1-1.16366 4.12548   1
   4   2  -1 2.34116 2.42990   3
   4  -2  -1 0.98791 2.01975   8
   4  -2  -1 0.22923 2.83207   7
   4   2   0-4.36188 3.17877   7
  -4   2   0-0.34675 2.14767   4
   4   2   0-3.68594 2.59669   3
  -4   2   0 3.03908 1.17676   2
   4  -2   0 1.59201 1.89372   8
   4  -2   0-0.26596 0.91965   5
  -4   2   0-2.87436 4.49652   1
   4   2   1 14.6064 3.58701   7
  -4  -2  -1 23.4367 3.89725   1
  -4   2  -1 11.4681 1.86008   2
   4  -2   1 8.33051 1.13857   6
   4  -2   1 13.0416 1.89680   5
  -4  -2  -2 46.0582 4.77989   1
   4   2   2 46.7807 4.64468   7
  -4  -2  -3 27.0175 4.41814   1
   4   2   3 23.5749 3.33202   5
   4   2   3 32.3481 4.55349   7
   4   2   4 2.15500 3.49530   5
   4   2   5-0.63164 4.76070   5
  -4   3   9 12.9989 4.32903   6
  -4   3   8-1.80627 3.71154   6
   4  -3  -7 0.36342 2.07247   7
  -4   3   7 4.18309 3.24205   6
   4  -3  -6-0.28105 1.97097   7
  -4   3   6-0.94627 2.73000   6
   4  -3  -6-1.35030 3.02868   8
  -4   3   6 3.30396 3.23937   1
   4  -3  -5 10.2411 2.12274   7
  -4   3   5 6.65615 2.47467   6
  -4   3   5 6.83949 3.74766   1
   4  -3  -5 5.02293 2.73555   8
   4   3  -4 21.7013 1.90616   2
  -4  -3   4 26.8577 2.14366   6
  -4   3   4 40.2931 3.80718   6
  -4  -3   4 32.2143 2.76088   8
  -4  -3   4 29.7901 2.45530   5
   4  -3  -4 36.2951 3.49079   8
   4  -3  -4 30.8040 2.85673   7
  -4   3   3-0.97040 3.72234   1
   4  -3  -3 3.29609 2.41279   8
   4  -3  -3 0.26195 2.16639   7
  -4   3   2 75.8117 4.43422   4
  -4   3   2 80.3687 6.53830   1
   4  -3  -2 62.1978 4.78637   8
  -4   3   2 75.6219 4.47262   2
   4   3  -2 80.2008 5.77084   7
   4   3  -1 0.14417 3.11822   7
  -4   3   1-0.57231 1.90570   4
  -4   3   1 1.68664 1.64779   2
   4  -3  -1-0.35332 2.08940   8
  -4   3   1 2.60475 4.71516   1
   4   3  -1 0.78706 2.72019   3
   4   3   0 2.56292 3.46106   7
  -4   3   0 1.73385 2.06853   2
   4  -3   0 1.78065 1.38681   6
   4  -3   0 0.89544 0.90325   5
   4   3   1 9.29375 3.50283   7
  -4  -3  -2 7.78150 3.81682   1
   4   3   2 4.41643 3.63980   7
  -4  -3  -3 2.18512 3.62751   1
   4   3   3 8.16635 3.54324   3
   4   3   3 1.32249 2.70330   5
   4   3   3 2.70454 3.66219   7
   4   3   4 6.82639 4.01409   3
   4   3   4 6.88539 3.58115   5
  -4  -3  -5-3.35184 4.63020   1
   4   3   5 9.56352 4.31235   3
   4   3   5 0.93526 4.42865   5
   4   3   6 8.07720 5.97102   5
  -4   4  10-0.40913 4.67119   6
  -4   4   9 16.1754 4.35553   6
   4  -4  -8 10.5892 1.90727   7
  -4   4   8 17.4555 4.07343   6
   4  -4  -7 2.88790 1.76294   7
  -4   4   7 5.80998 3.33346   6
   4  -4  -7 3.87101 3.66892   8
  -4   4   6 5.96237 3.95925   1
  -4   4   6-0.56902 3.03061   6
   4  -4  -6 1.41172 3.32279   8
   4  -4  -6 2.87386 1.82985   7
  -4   4   5 46.3248 5.58913   1
  -4   4   5 50.7649 4.22666   6
   4  -4  -5 47.1046 4.44521   8
   4  -4  -5 44.1044 3.32320   7
  -4   4   4-1.79394 4.70966   6
   4  -4  -4 1.49332 2.80313   8
  -4   4   4 3.44089 4.67557   1
  -4  -4   3 1.50588 0.67194   6
  -4   4   3 1.28089 2.27593   2
   4  -4  -3 3.29017 2.50794   8
  -4  -4   3 1.60752 2.18003   5
  -4   4   2 0.42826 1.43475   4
  -4   4   2-0.96870 2.14300   2
   4  -4  -2-0.83471 2.33080   8
   4   4  -1 40.1048 4.27084   7
  -4   4   1 39.6435 3.33472   2
   4  -4  -1 27.3445 2.58828   6
   4  -4  -1 30.4197 3.03131   8
   4   4   0 4.74997 3.48343   7
  -4   4   0 1.43149 3.26714   2
   4  -4   0 0.44155 1.67977   6
   4   4   1 5.48769 3.64607   7
   4   4   2 11.3843 3.98056   7
   4   4   2 7.09520 3.64525   3
   4   4   3 0.31544 3.67348   3
   4   4   3 0.17110 3.91456   7
  -4  -4  -4-2.22935 3.99487   1
   4   4   4-3.88977 3.83910   3
   4   4   4 3.35199 3.44090   5
   4   4   4 2.92492 4.45262   7
  -4  -4  -5 9.57647 4.30400   1
   4   4   5 10.2827 4.57495   3
   4   4   5 8.58815 4.37644   5
   4   4   6-9.59722 5.37166   3
  -4  -4  -6 1.47995 5.28806   1
   4   4   6-10.3247 5.44399   5
  -4   5  11-0.91971 4.99836   6
  -4   5  10 8.92414 4.88424   6
  -4   5   9 15.6210 4.53534   6
  -4   5   8 5.42246 3.85694   6
   4  -5  -8 1.50643 0.98839   7
  -4   5   7 3.35768 3.45083   6
   4  -5  -7 3.36994 3.60570   8
  -4   5   6 0.63060 3.14015   6
  -4   5   5 38.2607 4.27343   6
   4  -5  -5 26.4686 3.99074   8
  -4   5   4 13.0445 3.02465   2
   4  -5  -4 13.4272 3.12121   8
   4   5  -3 2.81218 3.73311   4
  -4   5   3-1.26439 2.73305   2
  -4  -5   3-0.05518 1.45058   8
   4  -5  -3 0.85316 2.59169   8
  -4  -5   3-1.18969 2.91126   5
  -4   5   2 5.08258 1.43919   4
   4  -5  -2 3.77090 2.07264   6
   4  -5  -2 5.52351 2.59391   8
  -4  -5   2 10.0842 2.84588   5
  -4   5   2 5.89929 2.74681   2
   4   5  -1 13.9889 4.34060   7
  -4   5   1 11.1810 3.37648   2
   4  -5  -1 11.2565 2.15767   6
   4   5   0 5.43200 3.95550   7
   4   5   1 17.7558 3.73373   7
   4   5   1 17.0092 3.83256   3
   4   5   2 2.65391 3.60422   7
   4   5   2 0.95915 3.72437   3
   4   5   3 11.5424 3.98371   3
   4   5   3 9.98303 4.25394   7
   4   5   4-2.14695 4.21982   3
  -4  -5  -4 3.42131 4.10798   1
   4   5   4 4.68161 4.45519   7
   4   5   5-4.29214 4.54885   3
  -4  -5  -5 2.65235 4.25408   1
   4   5   5 9.70240 4.30669   5
  -4  -5  -6 6.07603 4.79848   1
   4   5   6 0.89391 4.99199   5
   4   5   7-3.11016 6.47494   5
  -4   6  10 3.48576 5.04895   6
  -4   6   9 1.49074 4.19995   6
  -4   6   8 16.7310 4.21693   6
  -4   6   7 16.1133 3.90191   6
   4  -6  -7 21.4368 4.17766   8
  -4   6   6 11.0777 3.81356   6
   4  -6  -6 15.3738 3.83193   8
  -4   6   5 9.77097 3.27963   2
  -4   6   5 5.57216 4.69560   6
   4  -6  -5 5.85830 3.24132   8
  -4   6   4 4.15867 3.30728   2
   4  -6  -4 3.81924 3.07467   8
   4  -6  -3-1.07625 3.01979   8
  -4   6   3-0.53378 3.44587   2
  -4   6   2-0.15204 3.54621   2
   4   6  -2 0.68374 1.33566   2
  -4  -6   2 2.84579 1.51617   6
   4  -6  -2-0.90601 2.66259   8
   4   6  -1 15.6170 5.44664   7
   4   6   0 13.8093 4.22337   7
   4   6   1 7.80193 4.03157   7
   4   6   1 17.8056 3.95463   3
   4   6   2 9.97034 4.14037   7
   4   6   2 19.0244 4.08043   3
   4   6   3 9.50980 4.35863   7
   4   6   3 8.78711 4.02901   3
  -4  -6  -4 2.28673 4.25435   1
   4   6   4 4.14639 4.21789   3
   4   6   4 5.84715 4.47246   7
  -4  -6  -5 1.86226 4.19015   1
   4   6   5 1.00171 4.44233   3
  -4  -6  -6-4.90348 4.50152   1
   4   6   6-3.49817 5.02294   5
  -4  -6  -7 0.86250 5.64212   1
   4   6   7 4.30730 6.20417   5
  -4   7  10-2.13744 5.06282   6
  -4   7   9 7.78882 4.76459   6
  -4   7   8 1.42339 4.14722   6
  -4   7   7 0.33652 3.97009   6
  -4   7   6-1.05382 4.17451   6
   4  -7  -6 2.05886 3.65124   8
  -4   7   5 0.16128 3.88360   2
   4  -7  -5-0.64595 3.53805   8
  -4   7   4-1.27674 3.76354   2
   4  -7  -4 2.65249 3.31064   8
  -4   7   3 72.6158 6.06271   2
   4  -7  -3 60.5721 5.24423   8
   4   7   0-0.24398 5.01782   7
   4   7   1 6.41535 4.34784   7
   4   7   2 2.29222 4.07758   7
   4   7   2-4.39400 4.00601   3
   4   7   3 0.75613 4.14562   7
   4   7   3 3.46194 4.39862   3
   4   7   4-2.79024 4.56495   3
  -4  -7  -5-0.17157 4.27396   1
  -4  -7  -6 2.09134 4.41096   1
  -4  -7  -7 6.91522 5.07412   1
  -4   8   9 3.92434 4.86843   6
  -4   8   8 3.36712 4.62772   6
  -4   8   7 15.8532 5.07430   6
  -4   8   6 10.5671 4.65986   2
  -4   8   6 9.72623 5.93506   6
  -4   8   5-6.29884 4.57157   2
   4  -8  -5-0.89364 3.62241   8
   4  -8  -4 4.44021 3.77917   8
  -4   8   4 10.9268 4.52136   2
   4  -8  -3 3.96856 3.64571   8
  -4   8   3-0.44474 4.75823   2
   4   8   0 10.9228 7.44458   7
   4   8   1 0.23993 4.93457   7
   4   8   2 4.06610 4.13155   7
   4   8   2-1.29208 4.88927   3
   4   8   3 16.5115 4.83398   3
  -4  -8  -5 2.76508 4.33068   1
  -4  -8  -6-1.24018 4.59362   1
  -4  -8  -7-1.07891 4.73002   1
  -4   9   8 4.29362 5.27092   6
  -4   9   7-0.22509 5.13699   2
  -4   9   7 3.60225 6.13771   6
  -4   9   6 14.8446 5.22282   2
  -4   9   5 4.91783 4.86194   2
   4  -9  -4 2.56144 4.26200   8
  -4   9   4-6.71605 5.14301   2
  -4  -9  -6-4.66495 4.54101   1
  -4  10   7 6.43609 5.75599   2
  -4  10   6 5.51878 5.88500   2
  -4  10   5 0.27074 5.62150   2
  -4 -10  -6-1.44489 4.27769   1
   5   0  -6 2.15529 3.21154   7
   5   0  -5 8.51137 3.44311   7
  -5   0   5 11.2910 4.47144   1
   5   0  -4-0.86258 3.25986   7
  -5   0   4 5.03691 4.22685   1
   5   0  -3 2.12056 3.17762   7
   5   0  -3 3.34696 3.45691   3
  -5   0   3-5.09797 4.43359   1
   5   0  -2 0.59952 3.35399   7
  -5   0   2-5.93805 4.48236   1
  -5   0   1-5.01976 4.59093   1
   5   0  -1 3.36336 3.59398   7
  -5   0   0 1.68539 4.75771   1
   5   0   0 1.38602 4.00549   7
  -5   0  -1 18.8412 5.61835   1
  -5   0  -2 4.54346 6.39790   1
   5  -1  -7-1.33039 3.29841   7
   5  -1  -6 5.35248 3.30649   7
  -5   1   6 7.22450 4.31052   1
   5   1  -6-0.09889 2.68182   3
   5  -1  -5 13.6221 3.36911   7
   5   1  -5 3.30901 3.67507   7
   5   1  -5 5.55765 2.84061   3
   5  -1  -4 7.29838 3.17528   7
   5   1  -4 7.61894 3.68327   7
  -5   1   4 7.96528 4.58882   1
   5   1  -4 13.1455 2.93324   3
   5   1  -3 5.22880 3.74563   7
   5   1  -3 11.2594 3.02151   3
  -5  -1   3 13.2126 4.65955   1
   5  -1  -3 7.76006 3.26950   7
  -5   1   3 5.62410 4.54341   1
   5   1  -2 4.51871 3.60790   7
  -5  -1   2 10.8408 4.43804   1
   5   1  -2 2.32067 3.03914   3
  -5   1   2 5.85874 4.65438   1
   5  -1  -2 7.45490 3.36476   7
   5   1  -1-3.62867 3.80841   7
  -5   1   1-3.17662 5.13553   1
   5   1  -1 4.38396 3.54260   3
  -5  -1   1 2.42115 4.51989   1
   5  -1  -1 4.18777 2.51820   8
   5  -1  -1-0.78898 3.82240   7
  -5  -1   0 2.62453 4.73554   1
  -5   1   0-0.70415 5.52561   1
   5   1   0 2.42716 3.88430   3
   5  -1   0 2.49641 2.78489   8
  -5  -1  -1 1.47766 4.73519   1
  -5   1  -1 0.84133 6.68557   1
  -5  -1  -2 7.68792 5.61491   1
  -5  -1  -3 2.94734 6.32214   1
   5   1   3-1.23595 2.43628   5
   5  -2  -9 0.67804 3.29596   7
   5  -2  -8 0.12287 3.00149   7
   5  -2  -7 0.11594 2.96765   7
   5  -2  -6 4.00666 2.86689   7
  -5   2   6 2.88514 4.40730   1
   5  -2  -5 2.79725 2.84505   7
   5   2  -5 2.48223 4.00334   7
  -5   2   5 7.36644 4.49454   1
   5   2  -5 1.19954 2.79618   3
   5   2  -4 1.22473 3.74452   7
   5  -2  -4-4.62631 3.07762   7
   5   2  -3 0.86354 3.68099   7
  -5   2   3 6.75907 4.83415   1
   5   2  -3 7.73500 3.14593   3
   5  -2  -3 1.66654 2.95297   8
   5  -2  -3 4.71235 3.11278   7
   5   2  -2 12.0482 3.93541   7
  -5   2   2 9.94068 5.26005   1
   5   2  -2 7.91703 3.27810   3
   5  -2  -2 5.88997 2.94647   8
  -5  -2   1 3.85522 4.49590   1
   5   2  -1 6.90950 3.39888   3
   5  -2  -1 2.55815 2.98324   8
  -5   2   1 10.2139 6.17993   1
   5   2   0 4.42594 3.51575   3
  -5  -2   0 1.85771 4.91919   1
  -5   2   0-6.41218 7.35346   1
   5  -2   0 3.17929 2.87122   8
  -5  -2  -1 0.81949 4.90502   1
   5   2   1-0.65346 3.98506   3
   5   2   1 5.15040 4.11840   7
   5   2   2 0.74667 4.24589   3
  -5  -2  -2-2.34572 4.86315   1
   5   2   2-0.41927 4.61883   7
  -5  -2  -4 12.8170 6.55199   1
   5  -3  -8 3.47445 2.84327   7
   5  -3  -7 11.2778 2.79252   7
  -5   3   6-1.19174 4.39159   1
   5  -3  -6-0.40339 2.65013   7
  -5   3   5 8.02797 4.89234   1
   5  -3  -5-0.57051 3.39645   8
   5  -3  -5 9.95469 2.88084   7
   5   3  -4 5.71640 4.59580   7
   5  -3  -4 1.30688 3.05279   8
   5  -3  -4 4.98841 3.21955   7
   5   3  -3-0.13033 3.19988   3
   5  -3  -3 3.81085 3.08714   8
  -5   3   3 10.1268 5.75303   1
   5   3  -2 7.72089 3.41816   3
  -5   3   2 6.45262 6.62181   1
   5  -3  -2 0.12107 2.83050   8
   5   3  -1 9.73009 3.67192   3
   5  -3  -1 5.80352 2.87203   8
   5   3   0-1.49122 4.05576   7
   5   3   0 0.60539 3.56547   3
  -5  -3   0 6.42453 4.71451   1
   5  -3   0 2.11109 2.58756   8
   5   3   1 0.15994 3.77806   3
   5   3   1 5.21141 4.13072   7
  -5  -3  -2-2.28639 4.85625   1
   5   3   2 2.55289 4.31304   3
   5   3   2 0.21182 4.59133   7
   5   3   3 10.6099 4.97563   3
  -5  -3  -4-1.93975 5.81184   1
   5  -4  -7-0.36418 2.59224   7
   5  -4  -6-0.15847 3.68001   8
  -5   4   6 4.65265 5.31598   1
   5  -4  -5 1.15254 3.42094   8
  -5   4   5 8.10557 5.87916   1
  -5   4   4-15.0091 6.89357   1
   5  -4  -4-2.62537 3.27225   8
   5  -4  -3-2.45565 2.95187   8
   5   4  -2-2.17702 4.76633   7
   5  -4  -2-0.23746 2.79982   8
   5   4  -2-0.14736 3.65295   3
   5   4  -1-4.68132 4.44672   7
   5   4  -1 2.69622 3.72399   3
   5  -4  -1 1.58337 2.62769   8
   5   4   0 6.78912 4.42452   7
   5   4   0 10.2288 4.02834   3
   5   4   1-2.82216 4.43339   7
  -5  -4  -1-0.62727 4.80052   1
   5   4   1-2.62958 4.14026   3
   5   4   2-2.56142 4.44841   3
   5   4   3-1.45068 4.81323   3
  -5  -4  -3-3.40544 4.96182   1
  -5   5   8-2.00825 3.80933   6
   5  -5  -7-3.20256 4.10271   8
   5  -5  -6 0.32199 3.78948   8
   5  -5  -5 8.13527 3.64002   8
   5  -5  -4 11.6415 3.55282   8
   5   5  -3 3.77524 7.31911   7
   5  -5  -3 5.05774 3.12483   8
   5   5  -2-3.66229 5.69536   7
   5  -5  -2 0.86033 2.80280   8
   5   5  -1 8.54080 5.10723   7
   5   5  -1 6.69082 4.09176   3
   5   5   0 9.41934 4.42490   3
   5   5   1 3.19264 4.30806   3
   5   5   2 1.59326 4.71122   3
  -5   6   9-0.18802 4.48483   6
  -5   6   8 4.21056 4.28611   6
  -5   6   7 8.55736 5.64734   6
   5  -6  -6 3.24778 3.92939   8
   5  -6  -5-5.53258 3.65040   8
   5  -6  -4-2.94909 3.43964   8
   5  -6  -3-1.24651 3.39555   8
   5  -6  -2 4.23907 2.95872   8
   5   6  -1 7.35073 4.62311   3
   5   6   0 7.63582 4.69270   3
   5   6   1-2.05962 4.44285   3
  -5   7   9-1.47535 5.05175   6
  -5   7   8 4.13879 5.34956   6
   5  -7  -5-0.34060 3.62953   8
   5  -7  -4 1.26693 3.46778   8
   5  -7  -3-0.45360 3.17151   8
   5   7   0 1.85830 5.44472   3
  -5   8   8 0.93641 6.60752   6
   6   0  -7-0.91414 4.05089   7
   6   0  -6-4.76706 4.17708   7
   6   0  -5 1.43406 4.16261   7
   6   0  -4 1.84034 4.20880   7
   6   0  -3-4.98228 4.20450   7
   6   0  -2-1.42541 4.54008   7
   6  -1  -6-1.33701 3.85703   7
   6   1  -6-2.62705 4.19289   7
   6   1  -5 1.16885 4.32033   7
   6  -1  -5-4.70167 3.97545   7
   6   1  -4-2.91933 4.42963   7
   6  -1  -4 2.17626 3.83257   7
   6   1  -3-1.81765 4.53001   7
   6  -1  -3 0.55523 4.39884   7
   6  -2  -5-0.32585 3.95284   7
   6   2  -2 0.20578 4.67443   3
   6   2  -1 4.18092 4.99954   3
   6   3  -3 2.54972 4.21710   3
   6   3  -2 3.87506 4.35554   3
   6   3  -1 1.80677 4.78645   3
   6   3   0-4.15516 5.38280   3
   6   4  -2 1.13456 4.26735   3
   6   4  -1 2.73714 4.53853   3
   6   5  -2 0.37748 4.03148   3
   0   0   0    0.00    0.00   0
  -1   8   3 96.5355 7.04804   6
   1  -8  -3 104.073 6.55113   5
  -1   8   3 96.2168 6.01479   4
   0  -1  -3 0.73057 0.59365   3
  -1   7   2 143.732 6.34644   6
   1  -7  -2 235.326 7.18034   6
   1   9   2 3.11014 2.34714   4
   2  12   4 9.91794 4.58071   2
  -2 -12  -4 3.34211 3.55959   8
  -1   5  10 23.1505 3.95882   5
  -1   5  10 16.8993 3.68202   6
   3   8   0-1.83771 6.77186   4
   3   8   0 1.15149 3.80008   2
   0  -8  -2 17.3191 2.91721   6
   0  -8  -2 15.4120 2.36046   5
  -1  10   4 150.015 8.83942   4
  -1  10   4 139.463 9.93735   6
  -1  10   4 156.935 10.9174   2
  -1   4   1 258.870 13.8467   6
   1  -4  -1 267.003 13.7442   6
   1 -11  -5 100.470 7.61878   8
  -1  11   5 112.099 9.04439   2
  -1  11   5 104.981 8.80242   6
   4   7  -1-0.07901 1.11722   2
   2  10   2-2.50540 3.73769   4
   2  10   2 1.77847 2.89242   2
   1  -5  -1 8.77119 3.18559   6
   3  -4 -10 1.65132 1.28079   4
  -3   4  10 3.56810 3.44002   6
  -3   4  10 5.46700 2.79698   5
   3   7   0 63.3307 5.96723   4
  -3  -7   0 59.4729 4.31773   6
   3   7   0 66.5244 4.67097   2
   0  -5  -1 297.625 15.4873   6
  -2  12   6 36.9262 8.92328   6
   2 -12  -6 64.8680 8.42489   8
  -2  12   6 64.2659 10.3008   2
   2   4   7 164.936 10.0897   3
   2   4   7 165.563 9.69392   6
   2   4   7 165.087 10.5343   5
   2   4   7 172.822 9.24030   8
  -2   5   3 120.741 6.27363   4
   2  -5  -3 136.722 7.00049   6
   2  -5  -3 129.444 6.85712   1
  -1   5   3 67.6877 4.14664   6
   1  -5  -3 70.9182 3.96784   5
  -1   5   3 68.9573 3.67013   4
   1  -5  -3 58.2352 4.11509   6
  -1   5   3 62.2422 4.17419   2
  -3   2   2 21.3991 2.80503   1
  -3   2   2 21.9695 1.57901   4
  -3  -2   2 16.0565 1.15943   6
  -3  -2   2 21.3314 1.86151   5
   3  -2  -2 23.2493 2.24750   8
  -3   2   2 21.8192 1.85641   2
  -1   6   2 213.175 11.9832   6
   1  -6  -2 238.393 11.9431   6
   1  -6  -2 213.209 11.6648   5
;
_shelx_hkl_checksum     76388
_shelx_res_file
;
TITL
    Ag-Absorb7.res
    created by SHELXL-2018/1 at 17:02:27 on 11-Mar-2018
CELL 0.56087   3.938975  10.780531   9.944418  90.0000 100.4864  90.0000
ZERR    2.00   0.000915   0.003738   0.004067   0.0000   0.0288   0.0000
LATT 1
SYMM -X+ 0.50000, Y+ 0.50000, -Z+ 0.50000
SFAC Br C H
UNIT 8 12 4
LIST 4
L.S. 50
FMAP 2
PLAN 20
CONF
BOND
BOND $H
ACTA
WGHT    0.023000
FVAR       0.22255
BR1   1    0.583404    0.790931    0.594324    11.00000    0.05830    0.02546 =
         0.03988   -0.00338    0.01148   -0.00364
BR2   1    0.346995    0.574655    0.801937    11.00000    0.05018    0.03718 =
         0.02907   -0.00268    0.01393    0.00145
C1    2    0.533184    0.621760    0.541352    11.00000    0.02586    0.02019 =
         0.04604   -0.00357    0.00107    0.00295
C2    2    0.438562    0.532548    0.629014    11.00000    0.02709    0.03593 =
         0.02161   -0.00224    0.00953    0.00379
C3    2    0.400215    0.411258    0.585652    11.00000    0.03342    0.01721 =
         0.04094    0.00518    0.01328   -0.00415
AFIX  43
H3    3    0.329328    0.351372    0.641933    11.00000   -1.20000
AFIX   0
HKLF 4
REM
REM R1 =  0.0369 for     496 Fo > 4sig(Fo)  and  0.0953 for all     870 data
REM     46 parameters refined using      0 restraints
END
WGHT      0.0230      0.0000
REM Highest difference peak  0.540,  deepest hole -0.540,  1-sigma level  0.142
Q1    1   0.2079  0.4836  0.9652  11.00000  0.05    0.54
Q2    1   0.1580  0.3769  0.5767  11.00000  0.05    0.50
Q3    1   0.3552  0.9244  0.4226  11.00000  0.05    0.47
Q4    1   0.8120  0.5234  0.6431  11.00000  0.05    0.46
Q5    1   0.0649  0.2412  0.5989  11.00000  0.05    0.44
Q6    1   0.6233  0.9153  0.6176  11.00000  0.05    0.42
Q7    1   0.1700  0.3035  0.5032  11.00000  0.05    0.42
Q8    1   0.5276  0.5787  1.0204  11.00000  0.05    0.42
Q9    1   0.1744  0.5110  0.9372  11.00000  0.05    0.42
Q10   1   0.5420  0.6404  0.9582  11.00000  0.05    0.40
Q11   1   0.2053  0.2254  0.6617  11.00000  0.05    0.40
Q12   1   0.3407  0.5649  0.6606  11.00000  0.05    0.40
Q13   1   0.2575  0.9235  0.5967  11.00000  0.05    0.39
Q14   1   0.4010  0.6632  0.5382  11.00000  0.05    0.39
Q15   1   0.3214  0.4554  0.7974  11.00000  0.05    0.39
Q16   1   0.0509  0.2956  0.6787  11.00000  0.05    0.38
Q17   1   0.1199  0.5526  0.5233  11.00000  0.05    0.38
Q18   1   0.2246  0.3154  0.7313  11.00000  0.05    0.38
Q19   1   0.2655  0.6226  0.5811  11.00000  0.05    0.37
Q20   1   0.6551  0.5170  0.9157  11.00000  0.05    0.37
;
_shelx_res_checksum     94154
data_Ag-CAsphere_c
_database_code_depnum_ccdc_archive 'CCDC 1831716'
_audit_creation_method     'SHELXL-2018/1'
_chemical_name_systematic     '1,2,4,5-tetrabromobenzene'
_chemical_name_common     '1,2,4,5-tetrabromobenzene'
_chemical_formula_moiety     'C6 H2 Br4'
_chemical_formula_sum     'C6 H2 Br4'
_chemical_formula_weight     393.72
_chemical_melting_point     ?
_shelx_space_group_comment
;
The symmetry employed for this shelxl refinement is uniquely defined
by the following loop, which should always be used as a source of
symmetry information in preference to the above space-group names.
They are only intended as comments.
;
_space_group_crystal_system     monoclinic
_space_group_name_H-M_alt     'P 21/n'
_space_group_name_Hall     '-P 2yn'
loop_
    _space_group_symop_operation_xyz
    'x, y, z'
    '-x+1/2, y+1/2, -z+1/2'
    '-x, -y, -z'
    'x-1/2, -y-1/2, z-1/2'
_cell_length_a     3.9390(9)
_cell_length_b     10.781(4)
_cell_length_c     9.944(4)
_cell_angle_alpha     90
_cell_angle_beta     100.49(3)
_cell_angle_gamma     90
_cell_volume     415.2(2)
_cell_formula_units_Z     2
_cell_measurement_reflns_used     748
_cell_measurement_theta_min     2.1980
_cell_measurement_theta_max     22.8680
_cell_measurement_temperature     293(2)
_exptl_crystal_description     block
_exptl_crystal_colour     colourless
_exptl_crystal_size_max     0.18
_exptl_crystal_size_mid     0.07
_exptl_crystal_size_min     0.01
_exptl_crystal_density_diffrn     3.149
_exptl_crystal_density_meas     ?
_exptl_crystal_density_method     ?
_exptl_crystal_F_000     356
_exptl_absorpt_coefficient_mu     10.330
_exptl_absorpt_correction_type     sphere
_exptl_absorpt_process_details
;
(CrysAlisPro; Rigaku OD, 2016)
;
_shelx_estimated_absorpt_T_min     ?
_shelx_estimated_absorpt_T_max     ?
_exptl_absorpt_correction_T_min     0.63827
_exptl_absorpt_correction_T_max     0.64530
_diffrn_ambient_temperature     293(2)
_diffrn_radiation_type     AgK\a
_diffrn_radiation_wavelength     0.56087
_diffrn_measurement_device_type     'XtaLAB Synergy, Dualflex, Pilatus 300K'
_diffrn_measurement_method     '\w-scan'
_diffrn_detector_area_resol_mean     ?
_diffrn_reflns_number     2453
_diffrn_reflns_av_R_equivalents     0.0501
_diffrn_reflns_theta_min     2.219
_diffrn_reflns_theta_max     26.699
_diffrn_reflns_theta_full     19.665
_diffrn_measured_fraction_theta_max     0.486
_diffrn_measured_fraction_theta_full     0.695
_diffrn_reflns_limit_h_min     -5
_diffrn_reflns_limit_h_max     6
_diffrn_reflns_limit_k_min     -14
_diffrn_reflns_limit_k_max     14
_diffrn_reflns_limit_l_min     -11
_diffrn_reflns_limit_l_max     12
_refine_special_details     ?
_reflns_number_total     870
_reflns_number_gt     494
_reflns_threshold_expression     'I > 2\s(I)'
_refine_ls_structure_factor_coef     Fsqd
_refine_ls_matrix_type     full
_refine_ls_R_factor_all     0.0947
_refine_ls_R_factor_gt     0.0366
_refine_ls_wR_factor_gt     0.0609
_refine_ls_wR_factor_ref     0.0712
_refine_ls_goodness_of_fit_ref     0.914
_refine_ls_restrained_S_all     0.914
_refine_ls_number_reflns     870
_refine_ls_number_parameters     46
_refine_ls_number_restraints     0
_refine_ls_hydrogen_treatment     constr
_refine_ls_weighting_scheme     calc
_refine_ls_weighting_details
                      'w=1/[\s^2^(Fo^2^)+(0.0230P)^2^] where P=(Fo^2^+2Fc^2^)/3'
_atom_sites_solution_hydrogens     geom
_atom_sites_solution_primary     ?
_atom_sites_solution_secondary     ?
_refine_ls_shift/su_max     0.000
_refine_ls_shift/su_mean     0.000
_refine_diff_density_max     0.525
_refine_diff_density_min     -0.491
_refine_ls_extinction_method     none
_refine_ls_extinction_coef     .
loop_
    _atom_type_symbol
    _atom_type_description
    _atom_type_scat_dispersion_real
    _atom_type_scat_dispersion_imag
    _atom_type_scat_source
    'Br' 'Br' 0.1811 1.6452
                         'International Tables Vol C Tables 4.2.6.8 and 6.1.1.4'
    'C' 'C' 0.0015 0.0009
                         'International Tables Vol C Tables 4.2.6.8 and 6.1.1.4'
    'H' 'H' 0.0000 0.0000
                         'International Tables Vol C Tables 4.2.6.8 and 6.1.1.4'
_computing_data_collection
;
CrysAlisPro (Rigaku OD, 2016)
;
_computing_cell_refinement
;
CrysAlisPro (Rigaku OD, 2016)
;
_computing_data_reduction
;
CrysAlisPro (Rigaku OD, 2016)
;
_computing_structure_solution     ?
_computing_structure_refinement
;
SHELXL-2018/1 (Sheldrick, 2015)
;
_computing_molecular_graphics
;
Mercury (Macrae <i>et al.</i>,  2008)
;
_computing_publication_material
;
SHELXL-2018/1 (Sheldrick, 2015) and publCIF (Westrip, 2010)
;
loop_
    _atom_site_type_symbol
    _atom_site_label
    _atom_site_fract_x
    _atom_site_fract_y
    _atom_site_fract_z
    _atom_site_U_iso_or_equiv
    _atom_site_adp_type
    _atom_site_calc_flag
    _atom_site_occupancy
    _atom_site_disorder_assembly
    _atom_site_disorder_group
    Br Br1 0.58346(14) 0.79099(6) 0.59430(7) 0.0412(2) Uani d 1 . .
    Br Br2 0.34702(14) 0.57465(6) 0.80195(7) 0.0383(2) Uani d 1 . .
    C C1 0.5329(12) 0.6222(5) 0.5413(7) 0.0315(14) Uani d 1 . .
    C C2 0.4384(12) 0.5328(5) 0.6291(6) 0.0284(14) Uani d 1 . .
    C C3 0.4001(12) 0.4113(5) 0.5855(7) 0.0305(14) Uani d 1 . .
    H H3 0.328780 0.351531 0.641771 0.037 Uiso calc 1 . .
loop_
    _atom_site_aniso_label
    _atom_site_aniso_U_11
    _atom_site_aniso_U_22
    _atom_site_aniso_U_33
    _atom_site_aniso_U_12
    _atom_site_aniso_U_13
    _atom_site_aniso_U_23
    Br1 0.0587(4) 0.0267(5) 0.0392(6) -0.0037(3) 0.0116(3) -0.0034(2)
    Br2 0.0506(3) 0.0382(5) 0.0286(5) 0.0014(3) 0.0140(3) -0.0026(2)
    C1 0.026(2) 0.022(5) 0.045(6) 0.003(2) 0.001(3) -0.004(2)
    C2 0.028(3) 0.037(5) 0.022(6) 0.004(3) 0.009(3) -0.002(2)
    C3 0.033(3) 0.020(5) 0.041(6) -0.004(3) 0.014(3) 0.005(2)
_geom_special_details
;
 All esds (except the esd in the dihedral angle between two l.s. planes)
 are estimated using the full covariance matrix.  The cell esds are taken
 into account individually in the estimation of esds in distances, angles
 and torsion angles; correlations between esds in cell parameters are only
 used when they are defined by crystal symmetry.  An approximate (isotropic)
 treatment of cell esds is used for estimating esds involving l.s. planes.
;
loop_
    _geom_bond_atom_site_label_1
    _geom_bond_atom_site_label_2
    _geom_bond_site_symmetry_2
    _geom_bond_distance
    _geom_bond_publ_flag
    Br1 C1 . 1.895(6) ?
    Br2 C2 . 1.875(6) ?
    C1 C3 3_666 1.382(8) ?
    C1 C2 . 1.395(7) ?
    C2 C3 . 1.379(7) ?
    C3 H3 . 0.9300 ?
loop_
    _geom_angle_atom_site_label_1
    _geom_angle_atom_site_label_2
    _geom_angle_atom_site_label_3
    _geom_angle_site_symmetry_1
    _geom_angle_site_symmetry_3
    _geom_angle
    _geom_angle_publ_flag
    C3 C1 C2 3_666 . 120.5(6) ?
    C3 C1 Br1 3_666 . 118.5(4) ?
    C2 C1 Br1 . . 121.1(5) ?
    C3 C2 C1 . . 119.0(6) ?
    C3 C2 Br2 . . 119.3(4) ?
    C1 C2 Br2 . . 121.7(5) ?
    C2 C3 C1 . 3_666 120.4(5) ?
    C2 C3 H3 . . 119.8 ?
    C1 C3 H3 3_666 . 119.8 ?
loop_
    _geom_torsion_atom_site_label_1
    _geom_torsion_atom_site_label_2
    _geom_torsion_atom_site_label_3
    _geom_torsion_atom_site_label_4
    _geom_torsion_site_symmetry_1
    _geom_torsion_site_symmetry_2
    _geom_torsion_site_symmetry_3
    _geom_torsion_site_symmetry_4
    _geom_torsion
    _geom_torsion_publ_flag
    C3 C1 C2 C3 3_666 . . . -2.4(9) ?
    Br1 C1 C2 C3 . . . . 179.1(4) ?
    C3 C1 C2 Br2 3_666 . . . 179.8(4) ?
    Br1 C1 C2 Br2 . . . . 1.4(6) ?
    C1 C2 C3 C1 . . . 3_666 2.4(9) ?
    Br2 C2 C3 C1 . . . 3_666 -179.7(4) ?
_shelx_hkl_file
;
   0  -1  -1 14.9694 0.90524   6
   0   1   1 17.1120 0.91802   2
   0   1   1 16.9140 0.89003   8
   0  -1  -2 228.396 11.4245   3
   0   1   2 233.755 11.4040   8
   0   1   2 229.744 11.4097   3
   0   2   1 164.480 8.00898   4
   0  -2  -1 166.006 8.05653   5
   0  -2  -1 158.000 8.01986   4
   0  -2  -1 157.077 8.03173   6
   0   2   1 160.798 8.06891   2
   0  -2  -2 324.985 16.5568   2
   0   2   2 333.277 16.5676   5
   0  -2  -2 337.772 16.5514   6
   0  -2  -2 345.269 16.4618   7
   0   2   2 324.054 16.5052   8
   0  -2  -2 339.843 16.4956   8
   0   2   2 329.701 16.5494   2
   0   2   3 413.835 20.2190   8
   0   2   3 407.700 20.2182   3
   0  -2  -3 417.625 20.2984   2
   0  -2  -3 417.542 20.1902   7
   0  -2  -3 392.806 20.2068   3
   0   2   4 146.183 7.48844   3
   0  -2  -4 154.726 7.50841   3
   0  -2  -4 142.581 7.53919   2
   0   2   4 140.362 7.43044   8
   0  -2  -5 3.67926 1.26803   2
   0   2   5 2.54206 0.92982   8
   0  -2  -5 1.92019 1.49204   3
   0   3   1 129.417 6.37733   4
   0  -3  -1 123.218 6.39566   6
   0  -3  -1 125.641 6.43204   5
   0  -3  -2 765.153 37.8481   6
   0   3   2 767.003 37.8552   6
   0  -3  -2 766.084 37.7873   4
   0  -3  -2 787.198 37.8730   5
   0   3   2 766.881 37.8733   2
   0   3   2 774.470 37.7271   7
   0   3   2 760.697 37.8523   5
   0   3   3 4.90695 0.77352   3
   0  -3  -3 6.42679 0.98111   2
   0  -3  -3 6.12151 0.78452   8
   0   3   3 5.93119 1.10669   5
   0   3   3 5.12504 0.98268   6
   0  -3  -3 6.66878 0.71261   7
   0   3   3 4.86041 0.88130   2
   0   3   4 62.9201 3.76357   5
   0  -3  -4 64.5398 3.43122   7
   0  -3  -4 65.2068 3.66250   2
   0  -3  -4 60.6453 3.50271   8
   0   3   4 65.4162 3.52984   8
   0   3   4 61.4413 3.53047   3
   0   3   4 65.7668 3.71649   6
   0  -3  -5 202.438 10.3788   2
   0   3   5 194.139 10.3417   6
   0  -3  -5 212.288 10.2053   7
   0   3   5 203.751 10.2925   3
   0   3   5 191.017 10.2122   8
   0  -3  -6 80.2199 4.93934   2
   0  -3  -6 86.2145 4.83975   3
   0  -3  -7-0.88104 2.07760   2
   0   4   1 871.975 42.9357   4
   0  -4  -1 876.773 42.9958   6
   0  -4  -2 26.0420 1.95601   5
   0   4   2 33.1199 2.02763   2
   0  -4  -2 31.7815 1.88764   4
   0   4   2 29.2009 1.84365   4
   0   4   2 28.7046 1.87602   6
   0  -4  -2 28.9056 1.92915   6
   0  -4  -3 32.3201 2.11067   6
   0   4   3 29.3719 2.08353   5
   0  -4  -3 28.8129 1.91359   8
   0   4   3 26.9307 2.08893   6
   0  -4  -3 28.7598 1.87536   4
   0  -4  -3 27.3975 2.12742   5
   0   4   3 30.3120 2.14401   2
   0   4   4 84.2052 4.90026   3
   0   4   4 94.9425 5.07506   2
   0  -4  -4 90.7081 4.89271   4
   0   4   4 100.237 5.10663   6
   0  -4  -4 91.5766 5.10523   2
   0  -4  -4 86.4664 4.90039   8
   0   4   4 92.4930 5.08722   5
   0  -4  -4 94.2362 4.80209   7
   0   4   5 0.98905 1.55938   5
   0  -4  -5-0.53282 0.94097   7
   0   4   5-1.43506 1.42669   6
   0  -4  -5 0.10485 1.17560   8
   0  -4  -5 0.91674 1.43803   2
   0  -4  -6 38.4257 2.50919   7
   0  -4  -6 37.0626 2.86446   2
   0   4   6 36.7507 3.05528   5
   0   4   7 1.03886 1.97297   6
   0   4   7 0.14617 1.58989   8
   0   4   8 15.4256 2.70355   6
   0  -5  -2 5.01923 1.22307   6
   0  -5  -2 3.24221 1.17254   5
   0   5   2 5.68411 0.98441   4
   0   5   2 3.35902 1.23359   6
   0  -5  -3 63.6510 3.54693   4
   0   5   3 58.2525 3.63422   5
   0   5   3 53.9547 3.30093   7
   0  -5  -3 61.1470 3.47423   8
   0  -5  -3 63.2281 3.70174   5
   0   5   3 68.5522 3.70811   2
   0   5   3 68.1716 3.62965   6
   0  -5  -3 62.1106 3.60816   6
   0  -5  -4 141.447 7.26862   6
   0  -5  -4 126.627 7.04212   4
   0   5   4 136.493 7.27139   6
   0   5   4 132.766 6.99722   7
   0  -5  -4 136.635 7.09725   8
   0   5   4 143.975 7.31837   5
   0   5   4 134.129 7.25187   2
   0  -5  -5 505.723 25.6805   8
   0   5   5 522.236 25.8676   5
   0  -5  -5 516.244 25.6822   4
   0  -5  -5 529.204 25.9217   2
   0   5   5 512.147 25.8609   2
   0   5   6 112.580 6.48168   3
   0  -5  -6 121.473 6.80517   2
   0   5   6 133.065 6.87569   5
   0   5   6 117.742 6.70756   6
   0   5   7-0.97835 2.32279   6
   0  -5  -7 0.40765 1.66584   7
   0   5   7 1.69834 2.14479   3
   0   5   7-0.61784 1.72820   8
   0   5   7 1.34952 2.47388   5
   0   5   8 0.34134 2.50084   6
   0   5   8-1.57930 2.68184   5
   0   5   9 4.56075 2.92858   6
   0   5   9 5.94048 3.38841   5
   0   6   2 104.720 5.75892   4
   0  -6  -2 108.487 5.86277   6
   0   6   2 121.144 6.06777   6
   0  -6  -2 103.048 5.89440   5
   0  -6  -3 280.658 14.1504   6
   0   6   3 275.217 14.1979   2
   0  -6  -3 278.469 14.1953   5
   0  -6  -4 5.80322 1.91305   6
   0  -6  -4 9.82049 2.04033   5
   0   6   4 6.94093 1.96946   5
   0   6   4 6.53995 1.19147   7
   0  -6  -4 5.49220 1.41830   4
   0   6   4 6.16679 1.86060   2
   0  -6  -4 6.48429 1.47853   8
   0  -6  -5 22.4766 2.04228   4
   0   6   5 20.6542 2.50350   2
   0   6   5 21.8990 2.45455   6
   0   6   5 24.0906 2.56460   5
   0   6   6 7.43427 2.43680   5
   0   6   6 3.53667 2.17244   2
   0   6   6 6.03229 1.86162   3
   0   6   6 7.47996 2.44824   6
   0   6   7 71.6548 4.81251   6
   0  -6  -7 74.1091 4.23993   7
   0   6   7 66.4981 4.52611   3
   0   6   7 66.0677 4.82445   5
   0   6   8 45.1084 3.91933   6
   0   6   8 44.8847 4.13425   5
   0   6   8 50.9092 3.93501   3
   0   6   9 7.08851 3.04325   6
   0   6   9 13.5555 3.28775   5
   0   6  10 42.1677 4.31701   6
   0   6  10 42.0580 4.66222   5
   0  -7  -2 33.6124 2.68219   6
   0  -7  -2 27.8886 2.50930   5
   0   7   3 157.582 8.61915   2
   0  -7  -3 154.040 8.50766   6
   0   7   3 167.299 8.20572   7
   0  -7  -3 151.516 8.53540   5
   0   7   4 0.86903 2.02666   6
   0   7   4-0.63222 1.96898   2
   0  -7  -4-1.39728 1.85652   6
   0  -7  -4 2.73823 1.98984   5
   0   7   4-0.88718 1.21481   7
   0   7   5-0.17702 1.52885   7
   0   7   5 0.58020 2.32170   6
   0   7   5 0.97032 2.10600   2
   0   7   5 1.35150 2.43696   5
   0  -7  -6 0.50244 1.87550   8
   0   7   6-2.45560 2.43114   5
   0   7   6-1.46769 1.85264   3
   0   7   6 0.10758 2.22383   6
   0   7   6-0.64599 2.22367   2
   0  -7  -7 98.0341 5.89072   8
   0   7   7 106.116 6.48282   5
   0   7   7 110.038 6.41149   6
   0   7   7 98.7324 5.97321   3
   0   7   8 11.0118 3.02209   5
   0   7   8 6.38957 2.94077   6
   0   7   8 6.66728 2.66012   3
   0   7   9 18.3823 3.66412   6
   0   7   9 19.4119 3.76084   5
   0   7   9 26.3035 3.67665   3
   0   7  10 3.07211 3.54152   5
   0   7  10 0.16239 3.59073   6
   0   7  11 25.5369 4.53724   6
   0   8   3 266.813 12.9097   6
   0   8   3 266.577 12.9470   2
   0   8   3 215.741 12.4175   4
   0   8   4 3.91874 2.43815   6
   0   8   4 2.48909 1.46831   7
   0   8   4 4.77234 2.50627   2
   0   8   5 4.02526 2.30821   2
   0   8   5 0.35628 1.59113   7
   0  -8  -5 0.24917 1.89314   8
   0   8   5 1.37689 2.53405   6
   0   8   6-0.71128 1.92176   3
   0   8   6-0.23272 2.69245   6
   0  -8  -6 0.63568 1.99157   8
   0   8   6 2.70967 2.71880   2
   0   8   7 76.3435 5.17000   3
   0   8   7 80.6166 5.75377   5
   0   8   7 99.1633 5.89615   6
   0   8   7 86.8515 5.76628   2
   0   8   8 19.4996 3.46864   6
   0   8   8 20.9230 2.96820   3
   0   8   8 20.2512 3.48423   5
   0   8   9 0.15000 3.28971   5
   0   8   9 0.98905 3.06862   3
   0   8   9 0.73604 3.11484   6
   0   8  10 36.6589 4.55588   6
   0   8  11 2.56039 4.32729   6
   0   9   3 0.29208 2.95092   2
   0   9   3 1.92962 2.02646   4
   0   9   3 1.41708 4.01437   6
   0   9   4 127.852 7.93081   6
   0   9   4 141.320 7.34411   7
   0   9   4 126.561 7.81220   2
   0  -9  -5 102.520 6.11983   8
   0   9   5 94.3064 6.48946   2
   0   9   5 115.243 6.00928   7
   0   9   5 103.744 6.64030   6
   0   9   6 52.9859 4.54321   6
   0   9   6 55.9591 4.41530   2
   0   9   6 48.9842 3.60034   3
   0   9   7-0.84245 3.23387   2
   0   9   7 2.03776 3.15385   6
   0   9   7-1.93677 2.41467   3
   0   9   8-0.10451 2.65008   3
   0   9   8 0.86864 3.42876   6
   0  -9  -8 0.21997 2.46141   8
   0   9   8 4.00731 3.52616   5
   0   9   9 3.13452 2.95604   3
   0   9   9 7.80504 3.42642   6
   0   9  10-1.37203 3.81626   6
   0   9  10 7.70882 3.81437   3
   0  10   3 0.79909 3.61129   2
   0  10   4 25.6323 3.36295   7
   0  10   4 16.8789 3.32427   2
   0  10   4 27.7114 4.67890   6
   0  10   4 18.6173 2.54325   4
   0  10   5 1.40991 3.39766   6
   0  10   5 0.92447 2.91778   2
   0  10   5 0.66343 2.45056   7
   0  10   6 38.7980 3.80542   2
   0  10   6 47.8810 4.07704   6
   0  10   7 1.33774 3.25061   2
   0  10   7 2.61680 2.46869   3
   0 -10  -7 0.34460 2.61071   8
   0  10   7 0.29582 3.52535   6
   0 -10  -8-0.70808 2.69512   8
   0  10   8 4.50304 3.50698   6
   0  10   8 1.55733 2.73777   3
   0  10   9 38.6832 4.62075   6
   0  10   9 33.0511 3.92081   3
   0  10  10 8.43328 3.72428   3
   0  11   4-1.95112 5.99115   7
   0  11   4-5.83076 3.94104   2
   0  11   4-0.46586 2.39924   4
   0  11   5 20.4895 3.61095   2
   0  11   5 29.8667 4.71209   6
   0  11   6-1.34495 3.13936   2
   0  11   6 5.98411 3.95589   6
   0 -11  -6 3.72731 2.48044   8
   0  11   7-3.01537 3.95230   6
   0  11   7-1.91502 3.31751   2
   0 -11  -7-0.11846 2.73756   8
   0  11   7 4.71804 2.67507   3
   0  11   8 35.5755 4.59849   6
   0  11   8 25.0518 4.14808   2
   0 -11  -8 26.0697 3.60664   8
   0  11   8 30.2771 3.76877   3
   0 -11  -9-2.29481 3.24210   8
   0  11   9 0.38789 3.15272   3
   0  11   9-4.78103 4.30147   6
   0  11  10-2.99682 3.77057   3
   0  11  11 2.81167 4.33643   3
   0  12   5-0.55424 3.79337   2
   0 -12  -5-1.39501 2.46031   8
   0 -12  -6 26.1925 3.07998   8
   0  12   6 31.7739 5.68011   6
   0  12   6 15.4419 3.91577   2
   0  12   7 5.61798 4.40053   6
   0  12   7 4.51473 3.35279   3
   0  12   7 1.56894 3.70652   2
   0 -12  -7 8.35609 2.95285   8
   0  12   8 4.07850 3.44526   3
   0 -12  -8 1.35272 3.06139   8
   0  12   9 4.71523 3.72147   3
   0 -12  -9 2.55088 3.30935   8
   0  12  10-0.81038 3.97872   3
   0  13   6-1.76381 3.99986   2
   0 -13  -6 5.95559 2.72989   8
   0 -13  -7 0.25557 2.87560   8
   0  13   7 6.60978 4.19987   3
   0 -13  -8 11.9351 3.47072   8
   0  13   8 17.2136 4.68911   3
   0  13   9-0.73063 4.25975   3
   0 -13  -9 0.14715 3.40699   8
   0 -14  -7 4.82453 2.99558   8
   0  14   7 5.18753 6.61955   3
   0 -14  -8 0.29409 3.33898   8
   0  14   8 2.00852 6.42975   3
  -1   0   3 564.134 27.8031   8
  -1   0   2-0.02548 0.43381   8
   1   0  -1 47.8676 2.48358   8
   1   0  -1 47.9672 2.42775   2
   1   0  -1 47.6664 2.43878   4
  -1   0   1 47.4594 2.48076   8
   1   0   0 0.15279 0.34858   3
   1   0   0-0.09219 0.36521   7
   1   0   1 1136.85 54.9468   3
  -1   0  -1 1105.25 54.9335   3
  -1   0  -1 1119.35 54.9674   1
   1   0   1 1154.32 54.9700   7
  -1   0  -1 1096.59 54.9493   7
   1   0   2-0.03790 0.57636   1
  -1   0  -2-0.19110 0.58390   3
  -1   0  -2-0.04419 0.82855   1
  -1   1   4 174.627 8.91514   8
   1  -1  -3 515.087 25.6712   8
  -1   1   3 525.477 25.6820   8
   1  -1  -3 521.366 25.6900   2
  -1   1   2 7.93440 0.81733   8
   1  -1  -2 10.4026 0.81111   2
   1  -1  -2 11.1118 0.87430   8
  -1   1   2 13.0731 0.90213   2
  -1   1   2 11.9247 0.83863   6
  -1   1   1 11.6444 0.75901   6
  -1   1   1 9.57561 0.86238   1
  -1   1   1 10.5294 0.76330   2
   1  -1  -1 11.6727 0.76546   6
   1   1  -1 12.7945 0.82485   4
   1  -1  -1 11.8727 0.72121   7
   1   1   0 241.083 11.7193   5
   1  -1   0 229.350 12.6907   6
  -1  -1   0 234.650 11.7519   4
  -1   1   0 234.787 11.7022   3
   1  -1   0 229.119 11.7455   7
  -1   1   0 254.613 11.8374   1
  -1  -1   0 241.409 11.7224   5
  -1   1   0 232.158 11.7245   7
   1   1   1 894.126 12.3724   5
   1   1   1 889.002 12.3459   3
  -1  -1  -1 884.623 11.9319   2
  -1  -1  -2 152.983 7.23596   1
   1   1   2 137.139 7.29879   3
   1   1   2 145.404 7.31328   7
  -1  -1  -2 135.888 7.22948   3
  -1  -1  -3 30.5172 1.85523   1
   1   1   3 25.3575 1.90397   3
  -1   2   6 4.19548 1.43454   8
  -1   2   5 16.4738 1.49268   8
   1  -2  -5 15.8430 1.68231   2
   1  -2  -4 18.0733 1.13608   3
  -1   2   4 14.8000 1.52493   6
  -1   2   4 11.8437 1.32049   8
   1  -2  -4 15.7111 1.47113   2
  -1   2   3 7.04735 1.05968   2
  -1   2   3 9.45986 1.00501   6
  -1   2   3 7.63798 0.80759   5
  -1   2   3 8.35351 0.96549   8
  -1   2   3 7.14742 0.78828   1
   1  -2  -3 7.88395 0.99234   2
  -1   2   2 604.557 30.7754   6
   1  -2  -2 621.977 30.7849   6
   1  -2  -2 620.895 30.8267   2
  -1   2   2 625.665 30.7768   1
  -1   2   2 635.736 30.6755   5
   1  -2  -2 637.534 30.7958   8
  -1   2   1 948.129 46.2750   6
   1  -2  -1 951.941 46.3352   1
  -1   2   1 944.340 46.1525   7
   1  -2  -1 933.282 46.2629   6
  -1  -2   0 322.307 15.5913   6
  -1  -2   0 315.287 15.7061   5
  -1  -2   0 307.562 15.7289   4
   1   2   1 12.0246 0.99950   7
  -1  -2  -1 10.3220 0.74289   6
   1   2   1 10.7128 0.74580   2
  -1  -2  -1 10.2692 0.93227   4
  -1  -2  -1 9.38389 0.96213   5
   1   2   1 9.96579 0.93714   5
   1   2   1 10.9315 0.74925   6
   1   2   2 10.8435 0.85482   6
   1   2   2 9.82198 1.12470   5
   1   2   2 7.79817 0.94218   7
   1   2   2 10.9963 1.04062   3
  -1  -2  -2 10.8409 0.88050   2
  -1  -2  -2 9.19115 1.02887   7
   1   2   3 101.513 5.45570   3
  -1  -2  -3 107.285 5.26903   1
   1   2   3 96.2271 5.47993   7
  -1  -2  -3 99.3911 5.37755   7
  -1  -2  -4 7.71802 1.10745   1
  -1  -2  -4 6.53385 1.22429   7
   1   2   4 7.83147 1.53166   3
   1   2   5 20.9660 2.34608   3
  -1   3   7 327.126 16.6806   8
  -1   3   6 39.6580 2.83902   8
  -1   3   5 398.120 19.7987   6
   1  -3  -5 392.587 19.7897   2
  -1   3   5 391.760 19.7246   8
   1  -3  -4 53.2676 3.29126   2
  -1   3   4 58.6946 3.24901   8
  -1   3   4 54.2058 3.31608   2
  -1   3   4 52.6077 3.27410   6
  -1   3   3 38.9891 2.49862   2
   1  -3  -3 41.8997 2.19722   4
  -1   3   3 40.6812 2.37167   5
   1  -3  -3 40.9854 2.51011   6
   1  -3  -3 44.5351 2.62363   2
  -1   3   3 42.1107 2.52662   6
   1  -3  -2 82.0995 4.27191   6
   1  -3  -2 78.3278 4.24548   1
  -1   3   2 78.7902 4.31854   2
  -1   3   2 80.6833 4.29620   6
   1  -3  -2 81.5713 4.17407   5
   1  -3  -1 14.9336 1.16399   6
  -1   3   1 14.5955 1.26671   6
   1   3   0 189.878 9.58689   4
  -1  -3  -1 21.0617 1.58656   5
   1   3   1 22.3620 1.59651   4
  -1  -3  -1 24.4229 1.44059   6
   1   3   1 21.6728 1.37890   6
   1   3   1 24.0945 1.49643   2
   1   3   2 31.5241 2.04608   5
   1   3   2 28.8164 1.81521   6
   1   3   2 26.4225 1.90213   7
  -1  -3  -2 29.4926 1.58385   8
   1   3   3 609.991 29.9007   7
  -1  -3  -3 592.094 29.9005   7
   1   3   3 606.929 29.6795   8
   1   3   3 607.780 29.9905   5
   1   3   3 591.995 29.8956   3
   1   3   3 612.502 29.8336   6
   1   3   4 72.8330 4.72398   5
  -1  -3  -4 89.0168 4.38684   1
   1   3   4 82.6165 4.37805   8
   1   3   4 80.9000 4.60269   6
  -1  -3  -4 83.1485 4.62933   7
   1   3   4 87.6045 4.74094   3
  -1  -3  -5 161.875 8.38877   7
   1   3   5 161.927 8.45767   3
   1   3   5 155.831 8.12769   8
   1   3   6 40.6037 3.38902   3
   1   3   6 32.5496 2.39654   8
  -1  -3  -6 42.0487 3.24078   2
  -1   4   9 2.71613 2.57404   6
  -1   4   8 90.5750 5.75838   6
  -1   4   7 14.6992 2.47294   6
   1  -4  -6 2.23601 1.23789   7
  -1   4   6 3.66878 1.57119   8
  -1   4   5 12.6394 1.77261   6
  -1   4   5 11.5422 1.99562   2
  -1   4   5 11.3598 1.29224   3
   1  -4  -4 554.819 27.2381   4
   1  -4  -4 587.505 27.6673   2
  -1   4   4 568.624 27.5632   6
  -1   4   4 559.793 27.2301   3
   1  -4  -4 542.936 27.1140   7
  -1   4   4 551.245 27.5193   2
  -1   4   3 16.2147 1.51992   6
   1  -4  -3 17.6734 1.62638   6
   1  -4  -3 13.1213 1.23460   1
   1  -4  -3 18.5193 1.49403   5
  -1   4   3 16.3178 1.62854   2
  -1   4   2 60.9041 3.43695   6
  -1   4   2 60.8523 3.51446   2
   1  -4  -2 64.3485 3.46625   6
   1  -4  -2 58.0714 3.32437   5
   1   4   0 40.8063 2.59975   4
   1   4   1 1.65075 0.94640   4
   1   4   1 2.85169 1.10184   6
  -1  -4  -1 3.28601 1.19922   5
   1   4   2 413.369 20.9845   5
   1   4   2 423.608 20.9373   7
   1   4   2 427.294 20.8635   6
   1   4   2 416.124 20.8887   2
  -1  -4  -2 421.904 21.0324   5
  -1  -4  -2 420.542 20.7179   8
   1   4   3 58.2647 3.46423   7
   1   4   3 62.6431 3.49057   6
   1   4   3 58.1974 3.70013   5
  -1  -4  -3 64.3670 3.58100   4
  -1  -4  -3 60.3804 3.22072   8
   1   4   3 58.6990 3.46564   2
   1   4   4 45.0740 3.18338   3
   1   4   4 51.8617 3.08135   6
  -1  -4  -4 47.8834 3.08250   7
   1   4   4 49.0460 3.12815   7
   1   4   5 11.7440 1.37137   8
   1   4   5 16.1567 1.93795   6
  -1  -4  -5 14.3782 1.88463   2
   1   4   5 15.3331 2.08568   3
  -1  -4  -6 294.645 14.5792   2
   1   4   6 291.548 14.6092   3
   1   4   6 276.088 14.2572   8
   1   4   6 272.543 14.7032   5
   1   4   7 2.78914 2.38518   6
   1   4   7 3.52537 2.75555   3
   1   4   7 1.82275 1.63686   8
   1   4   8 5.30743 3.23157   6
  -1   5   9 28.9394 3.47586   5
  -1   5   9 37.5086 3.59240   6
  -1   5   8 110.559 5.80207   6
  -1   5   8 103.857 5.66953   5
   1  -5  -7 31.7598 2.79388   8
  -1   5   7 31.6549 3.10909   6
  -1   5   7 31.3794 3.01265   5
   1  -5  -7 35.9907 2.27337   7
   1  -5  -7 31.6250 2.35367   4
  -1   5   6 17.0805 2.43858   6
   1  -5  -6 16.0345 1.53139   4
   1  -5  -6 13.5849 1.25996   7
  -1   5   6 11.6002 1.69951   3
   1  -5  -6 18.2626 2.25539   8
  -1   5   5 60.5122 3.30254   3
  -1   5   5 52.7438 3.85370   2
  -1   5   4 96.0638 5.52693   2
  -1   5   4 101.627 5.55309   6
   1  -5  -4 100.103 5.52310   6
  -1   5   3 50.9951 3.42451   2
  -1   5   3 56.5975 2.99476   4
   1  -5  -3 59.0777 3.26556   5
  -1   5   3 57.7224 3.45345   6
   1  -5  -3 48.5736 3.39633   6
  -1   5   2 205.664 10.4083   4
   1  -5  -2 217.066 10.6782   6
   1   5   1 183.317 9.27431   4
  -1  -5  -1 176.071 9.34349   5
   1  -5  -2 207.139 10.5487   5
  -1   5   2 203.606 10.6814   6
   1   5   2 85.9297 4.97194   6
  -1  -5  -2 87.9749 5.19463   5
  -1  -5  -2 96.5554 5.10695   4
   1   5   2 97.8451 5.05613   2
   1   5   2 92.1391 5.07699   4
   1   5   3 46.6835 3.07201   7
   1   5   3 53.2316 3.12588   2
  -1  -5  -3 49.1343 2.81648   8
   1   5   3 48.6167 3.12426   6
  -1  -5  -3 56.6448 3.51314   5
  -1  -5  -3 49.9230 3.18641   4
   1   5   4 3.87685 1.52823   3
  -1  -5  -4 5.62923 1.05169   8
   1   5   4 6.52576 1.72177   2
   1   5   4 7.86334 1.77481   6
  -1  -5  -5 9.08101 1.79153   4
   1   5   5 7.35980 2.07482   5
  -1  -5  -5 8.92398 1.95367   2
   1   5   5 9.52525 2.07581   3
   1   5   6 102.550 6.06023   6
  -1  -5  -6 100.454 6.11660   2
   1   5   6 105.761 6.34382   5
  -1  -5  -6 104.529 5.44924   1
   1   5   6 104.318 6.11223   3
  -1  -5  -6 113.939 6.02958   7
   1   5   7 21.6833 2.77117   6
   1   5   7 23.8025 3.11494   3
   1   5   7 19.8937 2.18247   8
   1   5   7 17.1028 3.07563   5
   1   5   8 6.28687 3.63129   5
   1   5   8 2.34037 2.02544   8
   1   5   8 1.00071 2.74612   6
   1   5   9 7.09256 4.57706   5
   1   5   9 1.59685 3.74678   6
  -1   6  10 42.9420 4.39619   5
  -1   6  10 40.5669 4.44245   6
   1  -6  -9 34.7541 2.87338   4
  -1   6   9 30.6040 3.70004   6
   1  -6  -9 33.4462 2.85303   7
  -1   6   9 34.4375 3.70135   5
   1  -6  -8 26.7868 2.06183   7
  -1   6   8 23.6864 3.03115   5
  -1   6   8 17.9837 3.00735   6
  -1   6   7 4.81874 2.28850   5
   1  -6  -7 2.82145 2.12337   8
  -1   6   7 3.16819 2.50323   6
   1  -6  -7 0.92393 1.43731   4
  -1   6   7 0.68085 1.82136   3
   1  -6  -6 11.4912 2.24695   8
  -1   6   6 8.26519 2.57148   2
  -1   6   6 7.89630 2.23087   5
   1  -6  -6 12.5232 1.52883   4
  -1   6   6 9.95272 2.46657   6
  -1   6   6 10.3126 1.58688   3
  -1   6   5 65.5280 3.98510   2
  -1   6   5 56.2550 4.10076   6
   1  -6  -5 55.5910 3.75972   8
  -1   6   5 58.7857 3.44804   3
   1  -6  -5 59.5200 3.48352   4
   1  -6  -4 118.442 6.47957   6
  -1   6   4 107.093 6.44774   2
   1  -6  -4 120.469 6.32827   5
  -1   6   3 143.148 7.01605   4
   1  -6  -3 122.644 7.32557   6
  -1   6   3 143.638 7.44011   2
  -1   6   3 136.167 6.77725   7
   1  -6  -3 133.677 7.21753   5
  -1  -6  -1 63.5773 4.01982   5
   1   6   1 72.0512 4.05949   4
   1   6   2 154.228 8.10165   2
   1   6   2 165.969 8.14967   6
  -1  -6  -2 149.122 8.17669   5
   1   6   2 141.795 8.03505   4
  -1  -6  -3-1.29758 2.02206   5
  -1  -6  -3 0.71502 1.62576   6
   1   6   3-0.06702 1.50817   6
   1   6   3-0.42513 1.67269   2
  -1  -6  -3 0.35274 1.11055   8
   1   6   4 3.51422 1.90060   2
  -1  -6  -4 3.99885 1.83501   4
   1   6   4 5.43946 2.25258   5
   1   6   5 34.1307 3.00971   3
   1   6   5 34.8589 2.83078   7
   1   6   5 40.5796 3.17957   2
   1   6   5 42.8182 3.51604   5
   1   6   6 6.05314 2.64153   5
   1   6   6 9.91840 2.46564   3
   1   6   6 9.60960 2.38673   6
   1   6   7 43.6090 3.57577   3
   1   6   7 46.2832 3.81517   6
   1   6   7 38.9437 4.09422   5
   1   6   8 46.1364 4.42799   5
   1   6   8 44.1735 3.87014   6
   1   6   9 29.0829 4.09655   6
   1   6   9 25.0734 3.88869   3
   1   6   9 25.2884 4.39794   5
   1   6  10 5.82965 5.13691   5
  -1   7  11 1.04567 3.69334   6
  -1   7  11-2.21943 3.43806   5
   1  -7 -11 1.84432 2.60801   7
  -1   7  10-0.63511 3.80300   6
   1  -7 -10 1.11825 1.93822   7
  -1   7  10 2.84205 3.63106   5
  -1   7   9-3.80361 2.99297   5
  -1   7   9-0.14540 3.09279   6
  -1   7   8 12.1516 2.83349   5
  -1   7   8 15.9531 3.11226   6
  -1   7   8 10.4839 2.51764   3
   1  -7  -8 7.99927 2.64812   8
   1  -7  -7 11.8217 1.89632   4
  -1   7   7 7.09770 1.89637   3
  -1   7   7 6.68021 2.71900   2
  -1   7   7 9.27787 2.96673   6
  -1   7   7 9.70652 2.60913   5
   1  -7  -7 10.7998 2.51321   8
   1  -7  -6 315.225 16.3631   4
   1  -7  -6 321.915 16.6314   8
  -1   7   6 321.327 16.3265   3
  -1   7   6 320.848 16.6229   5
  -1   7   6 348.907 16.8573   6
  -1   7   6 328.064 16.7973   2
   1  -7  -5 0.91845 1.19650   1
  -1   7   5-0.39035 2.12153   6
  -1   7   5 3.06399 2.24638   2
   1  -7  -5 0.16892 1.85539   8
  -1   7   4 28.3093 2.63747   2
   1  -7  -4 24.3775 2.42325   8
  -1   7   4 24.5814 2.80983   6
   1  -7  -4 25.2056 2.44183   5
   1  -7  -3 7.96766 1.82358   5
  -1   7   3 10.7547 1.47858   4
  -1   7   3 9.74345 0.91039   7
  -1   7   3 6.55987 2.32662   2
  -1   7   3 10.8120 2.29174   6
   1  -7  -3 9.82670 2.07316   6
  -1   7   2 117.304 5.27512   6
   1  -7  -2 188.540 5.87674   6
  -1  -7  -1 0.71335 1.48505   5
   1   7   1 0.94045 1.59854   4
   1   7   2 79.7272 4.54836   4
   1   7   2 74.1782 4.63946   2
  -1  -7  -2 80.8311 4.47906   6
  -1  -7  -2 65.6996 4.60213   5
  -1  -7  -3 20.4644 2.21989   6
   1   7   3 24.4982 2.32982   2
  -1  -7  -3 18.7737 2.31057   4
   1   7   3 16.4984 2.14103   7
   1   7   4 374.243 18.0854   2
  -1  -7  -4 385.506 18.1487   6
   1   7   4 318.653 17.8918   7
   1   7   5 3.74511 1.79589   7
   1   7   5 2.46152 2.08279   2
   1   7   5 4.14433 2.15415   6
   1   7   5 2.38750 2.01593   3
   1   7   5 4.66673 2.71586   5
  -1  -7  -5 3.45572 1.55050   8
   1   7   6 0.12403 2.83452   5
   1   7   6 0.50153 2.26303   6
   1   7   6-0.93486 2.23868   7
   1   7   6 6.13708 2.31975   3
   1   7   7 1.22087 2.41407   6
  -1  -7  -7 3.84424 0.94973   1
   1   7   8 10.5218 2.99824   3
   1   7   8 14.2651 2.97836   6
   1   7   8 13.0935 3.60701   5
   1   7   9-0.72081 3.25988   3
   1   7   9 1.51509 3.67270   5
   1   7  10-3.17469 4.40591   5
  -1   8  12 8.93248 4.15082   5
  -1   8  11 2.38822 3.90399   6
  -1   8  11 5.27779 3.62467   5
  -1   8  10 27.2091 4.15505   5
  -1   8  10 23.4801 4.25952   6
   1  -8  -9 13.0176 3.13346   8
  -1   8   9 13.0182 3.56184   6
  -1   8   9 13.7629 3.34977   5
   1  -8  -8 18.8108 2.53317   4
  -1   8   8 16.0320 3.54231   6
  -1   8   8 15.2188 2.78106   3
   1  -8  -8 16.5841 3.11027   8
  -1   8   8 21.4479 3.22135   5
  -1   8   7 15.9871 3.35280   2
  -1   8   7 18.3746 3.19231   6
   1  -8  -7 16.4058 2.91504   8
  -1   8   7 17.5766 2.34761   3
  -1   8   6-0.31988 1.76909   3
  -1   8   6-0.11511 2.64949   2
   1  -8  -6-0.98472 2.15641   8
   1  -8  -6-0.53919 1.25629   1
  -1   8   6-0.11740 2.53649   6
  -1   8   5 53.5305 4.28561   6
   1  -8  -5 57.0976 4.05326   8
  -1   8   5 63.6127 4.32908   2
  -1   8   4 16.9684 1.76860   4
  -1   8   4 12.0086 1.21726   7
  -1   8   4 18.8758 2.79507   6
   1  -8  -4 18.0858 2.42019   5
  -1   8   4 18.4188 2.67213   2
   1   8   2 85.2913 4.77940   4
  -1  -8  -2 70.6113 4.58369   6
   1   8   3 11.3393 2.14919   7
   1   8   3 11.7625 2.02816   4
   1   8   3 15.0802 2.92462   6
   1   8   3 8.55850 2.11890   2
  -1  -8  -3 10.4759 2.23239   6
  -1  -8  -4 1.79990 1.51885   8
   1   8   4-0.37875 2.05527   2
   1   8   4 0.62464 1.83180   7
   1   8   4-0.49227 2.38129   6
   1   8   5 68.3133 4.27550   7
   1   8   5 60.0320 4.46171   6
   1   8   5 73.5651 4.80889   2
   1   8   6 9.34357 2.76644   2
   1   8   6 6.68733 2.73852   6
   1   8   6 10.3356 2.47010   7
   1   8   6 7.90111 3.28204   5
   1   8   7 19.6404 3.64758   5
   1   8   7 20.8266 3.18006   6
   1   8   7 12.7546 2.96998   3
   1   8   8 53.2118 5.04317   5
   1   8   8 49.2482 4.28378   3
   1   8   9 0.84820 3.61664   5
   1   8   9 3.79587 3.43068   3
   1   8  10 3.78638 3.87898   3
   1   8  10 5.38886 4.67166   5
   1   8  11 16.7312 5.75133   6
  -1   9  11-5.13455 4.02764   5
  -1   9  10 7.19199 3.80185   6
  -1   9  10 3.09795 3.72942   5
  -1   9   9 53.2142 5.29283   6
  -1   9   9 58.7078 4.79337   3
  -1   9   9 68.1189 5.17788   5
   1  -9  -9 53.3057 4.77415   8
  -1   9   8 13.6141 3.84922   2
  -1   9   8 16.4185 3.82830   6
  -1   9   8 14.8708 2.63646   3
   1  -9  -8 15.3052 3.16338   8
  -1   9   7 31.2483 3.68086   6
  -1   9   7 18.8643 3.70399   2
  -1   9   7 18.4277 2.63590   3
   1  -9  -7 21.9209 3.05457   8
  -1   9   6 3.46112 3.02301   6
  -1   9   6 3.70992 1.72925   3
   1  -9  -6 2.94738 2.31681   8
  -1   9   6 7.11818 2.85402   2
  -1   9   5 2.09280 3.01683   6
   1  -9  -5 3.98723 2.23178   8
  -1   9   5 4.82881 2.78835   2
  -1   9   4 26.6079 2.43185   4
  -1   9   4 28.2468 3.56137   2
  -1   9   4 26.5005 3.40302   6
  -1   9   4 21.2054 1.71669   7
  -1   9   3 45.6673 6.65163   2
   1   9   3 16.5702 2.50779   4
   1   9   3 14.0455 2.58152   2
   1   9   3 14.2617 2.34247   7
   1   9   4 6.96875 2.48458   2
   1   9   4 7.86758 2.31308   7
   1   9   4 7.61806 3.23067   6
   1   9   5 3.04553 2.49581   2
   1   9   5 6.66990 2.83097   6
   1   9   5 7.87184 2.31588   7
   1   9   6 10.7601 3.04534   2
   1   9   6 16.7937 3.15646   6
   1   9   6 12.0433 2.78812   3
  -1  -9  -6 9.74433 2.13910   8
   1   9   6 10.0201 2.47125   7
   1   9   7 25.9950 3.44314   6
   1   9   7 24.4617 3.33108   3
   1   9   7 21.6593 3.99155   5
   1   9   8 6.27562 3.09274   3
   1   9   8 6.69667 3.77234   5
   1   9   9 2.06319 3.32308   3
   1   9   9 3.68768 3.90387   5
   1   9  10 11.5602 4.15140   6
   1   9  10 14.8844 4.06121   3
  -1  10   9 1.49871 3.10245   3
  -1  10   9-1.71006 3.63816   6
  -1  10   8 22.0758 3.98946   2
  -1  10   8 19.9391 4.16583   6
  -1  10   8 23.6734 3.08130   3
   1 -10  -8 28.1375 3.53634   8
   1 -10  -7 20.7004 3.00740   8
   1 -10  -7 12.2409 1.79900   1
  -1  10   7 22.0214 3.82699   6
  -1  10   7 17.1199 2.59823   3
  -1  10   7 17.9539 3.65405   2
   1 -10  -6 2.40565 2.65758   8
  -1  10   6 3.79017 3.53319   6
  -1  10   6 0.14049 2.98339   2
  -1  10   5 31.1698 4.15225   6
  -1  10   5 17.5019 3.55586   2
   1 -10  -5 29.1415 3.34977   8
   1  10   3 13.4899 2.83604   2
  -1 -10  -4 0.93087 1.76037   8
   1  10   4 2.63064 2.78442   7
   1  10   4 1.07137 2.62572   2
  -1 -10  -5 24.8908 2.73178   8
   1  10   5 28.0053 3.32750   7
   1  10   5 22.3843 3.88324   6
   1  10   5 27.0605 3.36984   2
  -1 -10  -6 48.1166 3.75772   8
   1  10   6 50.2623 4.31774   7
   1  10   6 49.8974 4.04506   3
   1  10   7-0.26319 2.92597   3
  -1 -10  -7 0.56183 2.33338   8
  -1 -10  -8 1.68805 0.78757   1
   1  10   8 4.49932 3.36760   3
   1  10   9 7.48007 3.62178   6
   1  10   9 1.14350 3.41651   3
   1  10  10 4.12961 4.15786   6
   1  10  10 5.12906 4.02226   3
  -1  11  10 6.06910 4.06782   3
   1 -11 -10 4.95271 3.70382   8
  -1  11   9 2.65843 2.98300   3
  -1  11   8 4.69500 3.95376   2
  -1  11   8 4.76705 4.16785   6
  -1  11   8 3.77921 2.74031   3
  -1  11   7 36.4263 3.60458   3
  -1  11   7 43.7598 4.96863   6
  -1  11   7 35.5281 4.48712   2
   1 -11  -7 34.2218 3.80429   8
   1 -11  -6 7.27695 3.78130   8
  -1  11   6 0.16878 4.35776   6
  -1  11   6 5.44898 3.74656   2
   1  11   4 7.04889 3.46062   7
  -1 -11  -4-0.42028 1.84125   8
   1  11   4 0.39841 2.89773   2
  -1 -11  -5 15.5867 2.59107   8
   1  11   5 34.7124 4.50451   7
  -1 -11  -6 1.71496 2.52538   8
   1  11   6 6.42578 3.98922   7
  -1 -11  -7 10.3506 2.83042   8
   1  11   7 12.5627 3.63547   3
   1  11   7 20.0580 5.17701   7
   1  11   8 0.32534 3.66343   6
   1  11   8 1.48368 3.38303   3
   1  11   9 3.39220 3.97114   6
   1  11   9-1.06989 3.71896   3
   1 -12  -9 0.92494 3.42890   8
  -1  12   9 5.65879 3.40174   3
  -1  12   8 2.64677 3.22972   3
  -1  12   7 11.4731 4.86683   6
  -1  12   7 15.2761 4.57222   2
  -1  12   7 11.0561 3.52326   3
   1 -12  -6-2.02536 3.32516   8
  -1  12   6 0.91163 5.06018   6
  -1  12   6 7.91030 5.10371   2
  -1  12   5 4.91292 7.39073   2
   1 -12  -5 7.13503 4.35670   8
  -1 -12  -4 0.62892 1.96618   8
  -1 -12  -5 6.88532 2.33600   8
  -1 -12  -6 1.53169 2.57515   8
   1  12   6 8.70493 8.04138   7
  -1 -12  -7 1.33441 2.90170   8
   1  12   7 4.39265 3.69030   3
   1  12   7 10.1902 4.59780   6
   1  12   7 4.68103 3.56815   2
   1  12   8-0.91741 4.28735   6
   1  12   8 1.65250 3.76257   3
  -1  13   8 13.7413 4.64655   3
  -1  13   7 4.31161 5.20714   3
  -1 -13  -5 0.63074 2.37733   8
  -1 -13  -6 3.87156 2.84031   8
   1  13   6-1.18770 3.46989   2
  -1 -13  -7 6.28226 3.35070   8
  -1 -13  -8-0.78370 3.59802   8
  -2   0   5-0.06723 1.18999   8
  -2   0   4 176.354 9.09282   8
   2   0  -3 0.98928 0.73611   4
   2   0  -3-0.97058 0.83933   2
  -2   0   3-0.31906 0.88578   8
   2   0  -2 774.739 38.0419   2
  -2   0   2 777.430 38.0391   6
  -2   0   2 774.487 38.1392   8
   2   0  -1-0.19660 0.67305   3
  -2   0   1-0.12414 0.45832   6
   2   0  -1 0.35992 0.97570   7
   2   0   0 30.5189 2.28505   7
   2   0   0 35.1463 2.18995   3
   2   0   0 37.4540 2.00859   5
  -2   0  -1-1.14944 1.10384   7
  -2   0  -1 0.36977 1.38202   1
   2   0   1 0.47298 1.08284   3
   2   0   1-0.48935 1.16674   7
   2   0   2 77.1941 4.25193   3
  -2   0  -2 65.2616 3.96649   3
  -2   0  -2 77.5298 4.33212   1
   2   0   2 76.4763 4.27992   7
  -2   0  -2 70.5179 4.11581   7
  -2   0  -3 0.33898 1.25454   3
  -2   0  -3 0.62507 1.67765   7
  -2   0  -3 0.58106 2.29066   1
  -2   1   6 133.608 7.22641   8
   2  -1  -5 41.6851 2.78625   2
  -2   1   5 39.7071 2.75488   8
   2  -1  -4 162.086 8.55939   2
   2  -1  -4 175.881 8.67001   8
  -2   1   4 164.864 8.65525   8
   2  -1  -3 1.74508 0.94914   2
  -2   1   3 2.64498 1.00272   8
   2  -1  -3 3.55338 1.12706   8
  -2  -1   3 3.27650 0.96152   8
  -2  -1   2 5.03842 0.86948   8
   2  -1  -2 3.69437 1.01527   8
   2   1  -2 4.70152 0.88366   4
  -2   1   2 4.91157 0.80973   6
   2  -1  -2 5.10980 0.64410   3
  -2   1   1 194.188 9.85086   4
  -2   1   1 197.803 9.84689   2
   2  -1  -1 195.516 9.84373   6
   2  -1  -1 192.611 9.87333   3
  -2   1   1 205.237 9.90546   6
   2  -1  -1 204.828 9.97468   7
  -2  -1   1 196.825 9.84927   5
  -2   1   1 200.873 10.1445   1
   2   1   0 54.0631 3.17361   7
   2  -1   0 57.6503 3.14081   3
   2  -1   0 53.8948 2.79376   6
  -2   1   0 53.7431 3.27468   1
   2   1   0 52.8841 2.77870   8
   2   1   0 51.7694 2.90145   5
   2  -1   0 51.4936 3.11355   7
   2   1   1 314.031 15.6025   3
  -2   1  -1 328.995 15.8130   1
   2   1   1 302.957 15.5113   5
   2   1   1 314.724 15.6452   7
  -2   1  -1 304.122 15.5959   7
   2   1   2 295.433 14.9881   3
  -2   1  -2 273.810 15.3127   1
  -2  -1  -2 285.826 15.0073   1
   2   1   2 295.974 15.0208   7
  -2   1  -2 326.058 15.1684   7
  -2  -1  -2 304.093 15.0223   7
   2   1   3 21.9504 2.28245   3
  -2  -1  -3 17.0697 2.00631   1
   2   1   4 30.4084 2.89778   3
  -2  -1  -4 42.0234 3.23233   1
  -2  -1  -4 25.4013 2.30409   3
   2  -2  -7 36.1125 3.24935   2
  -2   2   6 194.895 10.2065   8
   2  -2  -5 203.534 10.6368   2
  -2   2   5 200.829 10.6854   8
   2  -2  -5 217.146 10.7071   8
   2  -2  -4 187.491 9.07324   2
   2  -2  -4 180.420 9.09381   8
  -2   2   4 168.402 8.77981   5
   2  -2  -3 59.1041 3.35212   8
   2  -2  -3 60.4425 3.35724   2
  -2   2   3 51.4285 3.30370   1
   2   2  -2 55.1808 2.89599   4
   2  -2  -2 45.3134 2.63433   6
  -2   2   2 46.6310 2.89696   1
   2  -2  -2 45.1188 2.69310   8
  -2   2   2 41.9318 2.30002   4
  -2  -2   2 46.5571 2.55371   8
   2  -2  -2 48.2246 2.52481   7
   2   2  -1 34.3639 2.25262   4
   2  -2  -1 33.9177 2.13949   6
  -2   2   1 37.7332 2.17972   2
  -2   2   1 37.9049 2.50748   1
  -2  -2   1 35.4789 1.99891   8
  -2  -2   1 34.8303 2.15329   5
   2  -2  -1 38.6773 2.17367   7
  -2  -2   0 61.4647 3.73812   4
   2  -2   0 81.3350 3.75207   6
  -2   2   0 64.2996 3.61780   3
  -2   2   0 68.1944 4.27168   1
  -2  -2   0 64.8643 3.69830   5
  -2  -2  -1 23.8939 1.84758   4
   2   2   1 19.5569 1.71499   5
   2   2   1 20.9650 1.88237   7
   2   2   2 36.7970 2.15532   6
   2   2   2 45.9527 2.72452   3
   2   2   2 37.3252 2.61317   5
  -2  -2  -2 39.1681 2.17895   2
   2   2   2 41.6114 2.74377   7
   2   2   3 40.2548 2.96193   3
  -2  -2  -3 36.1694 2.75521   1
   2   2   3 40.1280 2.83164   5
   2   2   3 40.8000 2.91827   7
  -2  -2  -3 40.7514 2.37514   2
   2   2   4 176.758 9.78492   3
  -2  -2  -4 169.478 9.58431   1
  -2  -2  -4 202.764 9.55228   2
  -2  -2  -5 2.24770 3.19668   2
   2   2   5 117.472 4.36766   3
  -2   3   8 30.8267 3.32799   6
  -2   3   7 52.5566 3.99236   6
   2  -3  -7 58.6996 3.22231   3
  -2   3   6 21.0673 2.00687   1
  -2   3   6 21.8013 1.96338   5
   2  -3  -6 25.7687 2.38142   8
  -2   3   5 5.30272 1.24344   5
  -2   3   5 3.00258 1.50351   1
   2  -3  -5 3.09413 1.57364   2
   2  -3  -5 3.14719 1.58401   8
   2  -3  -4 92.6001 5.38268   2
   2  -3  -4 98.0675 5.31658   8
  -2   3   4 95.1868 4.95597   5
   2  -3  -3 24.5303 2.04555   6
  -2   3   3 27.7876 2.34308   1
   2  -3  -3 28.3489 2.18337   8
  -2   3   2 110.971 5.10949   1
   2  -3  -2 81.8451 4.55224   6
  -2  -3   1 38.0658 2.44731   5
   2   3  -1 39.3181 2.50980   4
   2  -3  -1 40.1325 2.37716   6
   2  -3  -1 38.3203 2.69567   1
  -2   3   1 36.2691 2.23094   7
  -2  -3   0 418.466 21.1001   4
  -2  -3   0 433.451 20.7798   6
   2   3   0 391.860 20.7768   2
  -2  -3   0 412.208 21.0256   5
  -2   3   0 486.866 21.0591   7
   2   3   0 432.200 21.0612   4
   2   3   1 6.96522 1.49029   7
  -2  -3  -1 3.53773 1.22453   4
   2   3   1 4.93634 1.39914   5
   2   3   2 46.1675 3.07551   3
   2   3   2 48.5699 3.10711   5
  -2  -3  -2 47.5513 3.15729   4
   2   3   2 48.1266 3.27501   7
  -2  -3  -3 88.7578 4.74189   2
   2   3   3 94.9546 5.13132   3
   2   3   3 85.2185 5.09291   5
   2   3   3 85.8552 5.17511   7
  -2  -3  -3 87.8429 5.06933   4
  -2  -3  -4 11.9788 1.43255   2
   2   3   4 9.28384 0.89084   8
   2   3   4 6.97133 2.05952   3
  -2  -3  -4 11.9541 1.75449   1
   2   3   4 7.52518 2.22096   7
   2   3   5 20.8500 2.55983   3
   2   3   5 20.9417 1.66196   8
   2   3   5 20.6329 2.80794   5
  -2  -3  -5 19.6572 2.15990   2
   2   3   6 24.5612 3.39081   3
  -2  -3  -6 26.9482 3.18442   2
  -2   4   9 11.8790 3.03873   6
  -2   4   9 7.01503 2.59432   5
  -2   4   8 3.01239 2.40125   6
  -2   4   8 2.42915 2.21137   5
  -2   4   7 29.0557 2.96165   6
  -2   4   7 34.0971 2.62351   5
   2  -4  -7 33.3676 2.91194   8
   2  -4  -6 37.1306 2.12986   4
  -2   4   6 41.0887 3.12311   6
   2  -4  -6 36.0532 3.11576   2
  -2   4   6 41.7874 2.74901   5
   2  -4  -6 46.5004 3.14560   8
  -2   4   5 4.39692 1.80387   6
   2  -4  -5 3.16112 1.69991   8
  -2   4   5 3.56880 1.33712   5
   2  -4  -4 17.5673 1.96978   8
   2  -4  -3 375.079 18.9540   6
   2  -4  -3 379.821 18.9579   8
   2  -4  -2 1.35434 1.26192   1
   2  -4  -2 2.68096 1.22798   6
   2  -4  -1 182.620 9.79657   6
  -2   4   1 181.228 9.56171   7
   2   4   0 13.4101 1.63878   4
  -2  -4   0 10.6781 1.04084   6
  -2  -4  -1 121.822 6.81676   4
  -2  -4  -1 124.862 6.45777   6
   2   4   1 135.279 6.91994   7
   2   4   2 15.1923 2.10535   7
  -2  -4  -2 17.1769 2.07199   4
   2   4   2 17.9198 2.15231   5
  -2  -4  -3 6.46721 1.91207   4
   2   4   3 5.16867 1.80591   7
   2   4   3 5.58456 1.74081   3
  -2  -4  -4 61.9733 3.68718   2
   2   4   4 57.9924 3.97383   3
   2   4   4 58.4134 4.10068   5
   2   4   4 61.3804 4.05936   7
  -2  -4  -5 1.29908 1.68363   2
   2   4   5 3.18477 1.55252   6
  -2  -4  -5 3.88137 1.72696   1
   2   4   5 1.13797 2.19460   3
   2   4   5 2.08826 2.25338   5
  -2  -4  -6 4.40303 2.25583   1
   2   4   6 3.67812 2.62223   5
   2   4   6 4.17717 2.70346   3
  -2  -4  -6 9.04207 2.27438   2
   2   4   6 7.37154 1.39398   8
  -2   5  10 8.93843 3.28309   6
  -2   5  10 5.70524 2.93156   5
   2  -5  -9 11.8468 1.72411   4
  -2   5   9 10.6974 3.13221   6
  -2   5   9 9.38175 2.54226   5
   2  -5  -8 46.9931 2.80948   4
  -2   5   8 47.6314 3.94542   6
  -2   5   8 44.0770 3.45835   5
  -2   5   7 192.548 9.84870   6
   2  -5  -7 180.451 9.05224   4
  -2   5   7 182.251 9.47380   5
   2  -5  -7 174.281 8.91733   7
   2  -5  -7 186.904 9.72556   8
  -2   5   6 35.6844 3.18925   6
  -2   5   6 37.0088 2.77368   5
   2  -5  -6 37.9683 3.25616   8
  -2   5   5 1.85067 1.81938   6
  -2   5   5 0.34760 1.94233   2
   2  -5  -5 0.58882 1.72468   8
   2  -5  -4-0.07907 1.82834   6
   2  -5  -4 0.95013 1.73776   8
   2  -5  -2 18.0665 1.99889   6
   2   5  -1 0.17875 3.58454   4
   2  -5  -1 20.4166 2.68376   6
  -2  -5   0 34.2380 2.17713   6
   2   5   0 38.8438 2.85118   4
  -2  -5  -1 64.1357 4.07887   4
  -2  -5  -2 90.6878 4.95868   6
   2   5   2 94.4638 5.41580   7
  -2  -5  -2 89.4248 5.29072   4
   2   5   3 177.943 9.68836   5
   2   5   3 184.506 9.68293   7
   2   5   4 24.4213 2.64354   7
   2   5   4 23.0062 2.11806   6
   2   5   4 22.3412 2.79086   3
   2   5   4 28.6396 3.04435   5
  -2  -5  -5 7.24850 2.10698   2
   2   5   5 9.46653 2.40710   3
   2   5   5 7.33399 2.62161   5
   2   5   5 8.00099 2.51352   7
   2   5   6 8.40193 2.74354   5
  -2  -5  -6 9.40619 1.93135   1
  -2  -5  -6 9.66505 2.27152   2
   2   5   6 8.47187 2.69223   3
   2   5   7 8.87362 2.43905   6
   2   5   7 10.4431 3.31532   3
   2   5   7 7.19907 3.26558   5
   2   5   8 3.34457 2.83708   6
   2   5   8 11.4566 3.88334   3
   2   5   8 3.00253 2.11740   8
   2   5   8 3.28843 4.13074   5
  -2   6  11 1.38614 3.79341   6
  -2   6  11 3.45967 3.27760   5
   2  -6 -10 2.18693 1.65041   7
   2  -6 -10 3.25668 1.87137   4
  -2   6  10 4.20277 3.44021   6
  -2   6  10-1.79762 3.07531   5
   2  -6  -9 32.1999 2.42530   4
  -2   6   9 41.0363 3.97145   6
   2  -6  -9 30.3306 2.01806   7
  -2   6   9 31.5097 3.29128   5
   2  -6  -8 0.86006 1.42270   4
  -2   6   8 1.62350 2.97097   6
   2  -6  -8 0.22184 2.47021   8
  -2   6   8 1.89991 2.35178   5
  -2   6   7-1.12613 2.65270   6
   2  -6  -7 4.13965 2.35268   8
  -2   6   7 1.05077 2.12480   5
  -2   6   6 38.0640 3.21210   6
  -2   6   6 33.5031 3.20235   2
   2  -6  -6 32.7462 3.09268   8
  -2   6   5 168.374 8.63558   2
  -2   6   5 166.433 8.60152   6
   2  -6  -5 179.988 8.65021   8
  -2   6   5 143.594 7.96393   3
  -2   6   4 105.826 6.24755   2
   2  -6  -4 113.337 6.29724   6
  -2   6   4 113.238 6.33642   6
   2  -6  -4 106.844 6.20218   8
  -2   6   3 17.7611 1.30043   4
   2  -6  -3 16.9706 2.16981   6
   2  -6  -3 17.4203 1.78865   5
   2  -6  -2 88.9599 5.18807   6
  -2   6   2 80.4480 4.18517   7
   2   6   0 15.2228 2.49338   4
   2   6   1 129.288 7.53606   4
  -2  -6  -1 143.793 7.28565   6
  -2  -6  -2 5.31399 0.70693   8
  -2  -6  -2 4.23506 1.54754   6
   2   6   2 5.13968 1.93378   7
   2   6   3 21.0043 2.18841   6
   2   6   3 19.8446 2.06553   2
   2   6   3 20.4275 2.54171   7
   2   6   4 43.5610 3.09750   6
   2   6   4 45.9095 3.72224   3
   2   6   4 44.9328 3.78242   5
   2   6   4 45.5689 3.51538   7
   2   6   5 52.7862 4.25560   3
   2   6   5 48.3827 4.27791   5
   2   6   6 25.0467 2.84080   6
  -2  -6  -6 22.9712 2.38791   1
   2   6   6 29.6493 3.37658   3
   2   6   6 28.0376 3.55727   5
  -2  -6  -7 3.68477 2.15186   1
   2   6   7 24.8429 3.87919   3
   2   6   7 7.30324 2.62364   6
   2   6   7 17.4831 3.53238   5
   2   6   8 13.2258 3.15299   6
   2   6   8 9.41356 3.88813   3
   2   6   8 5.52701 3.60879   5
   2   6   9 2.87762 4.71680   5
   2   6   9 3.55829 3.60911   6
   2   6   9-7.47659 4.15772   3
  -2   7  11 26.5744 4.49735   6
  -2   7  11 21.7856 3.79743   5
   2  -7 -10 6.92463 2.04571   4
  -2   7  10 0.81385 3.60906   6
  -2   7  10 3.71240 3.10543   5
  -2   7   9 70.5450 5.67628   6
   2  -7  -9 85.2739 4.65216   4
   2  -7  -9 76.6639 5.40385   8
  -2   7   9 71.3865 5.20507   5
  -2   7   8 3.57793 2.81833   6
   2  -7  -8 2.14124 2.82549   8
  -2   7   8-0.09896 2.52421   5
  -2   7   7-3.84097 2.87257   2
   2  -7  -7 3.50890 2.62595   8
  -2   7   7 1.06749 2.57421   6
  -2   7   6 1.69196 1.70764   3
  -2   7   6 1.10465 2.56493   6
  -2   7   6 2.34749 2.43393   2
   2  -7  -6-1.02224 2.24898   8
  -2   7   5 25.2020 2.88121   2
  -2   7   5 28.9420 1.93225   3
  -2   7   5 29.7207 3.12760   6
   2  -7  -5 31.0585 2.81298   8
  -2   7   4 0.69689 2.21217   2
  -2   7   4 2.75979 2.36369   6
   2  -7  -4 0.84827 2.09283   8
   2  -7  -4-0.68485 1.83062   5
  -2   7   3 42.4305 4.01812   2
  -2   7   3 38.4289 4.33660   6
  -2   7   3 51.7089 3.09131   4
   2   7   0-0.17079 3.38672   4
   2   7   1 116.681 5.97517   4
  -2  -7  -1 85.0170 5.26692   6
   2   7   2-0.93872 2.14640   7
   2   7   2 1.57959 1.63405   2
  -2  -7  -2 0.82661 1.73252   6
  -2  -7  -2 0.89098 0.98401   8
   2   7   3 1.55496 1.91941   7
  -2  -7  -3 2.54767 1.98131   6
   2   7   3 2.14050 1.70968   2
   2   7   4 2.19199 2.05895   2
   2   7   5 29.9949 2.87669   6
   2   7   5 31.7400 3.34060   3
   2   7   5 25.1805 3.79690   5
   2   7   6 5.85522 2.49193   6
   2   7   6 2.30042 3.10966   3
   2   7   6 9.69042 3.37747   5
   2   7   6 6.23708 2.83985   7
   2   7   7 2.79659 3.37791   5
  -2  -7  -7 1.73117 1.85766   1
   2   7   7 2.21126 2.56859   6
   2   7   7 2.54506 3.11132   3
   2   7   8 3.59011 2.98271   6
   2   7   8 2.08819 3.55216   3
   2   7   8 5.32221 3.88262   5
   2   7   9 42.4811 4.43772   6
   2   7   9 40.7860 5.04175   3
   2   7   9 33.6260 5.33743   5
   2   7  10 4.90852 4.85244   6
  -2   8  12 14.4162 4.26870   5
  -2   8  11 3.63339 3.68924   5
  -2   8  10 2.36225 3.64735   6
  -2   8  10 2.45098 3.28185   5
  -2   8   9 13.2983 3.61291   6
   2  -8  -9 11.9603 3.21120   8
  -2   8   8 8.13051 3.38908   6
   2  -8  -8 6.90734 2.93488   8
  -2   8   7 4.27674 2.94785   2
  -2   8   7 7.90595 3.13170   6
   2  -8  -7 8.52746 2.84172   8
  -2   8   6 3.72612 2.85772   6
   2  -8  -6-2.53279 2.29195   8
  -2   8   6 3.25954 1.49560   3
  -2   8   6 5.48344 2.67360   2
  -2   8   5 78.4454 5.49659   2
  -2   8   5 86.7506 5.68791   6
   2  -8  -5 86.0593 5.34578   8
  -2   8   4 44.3725 4.06496   2
  -2   8   4 45.4636 4.20992   6
   2  -8  -4 43.7775 3.45455   5
  -2   8   3 0.73704 3.95064   2
   2  -8  -3-0.40426 3.29613   5
   2   8   1 51.5343 3.81651   4
  -2  -8  -1 34.8065 2.87601   6
   2   8   2 17.8365 2.24848   2
  -2  -8  -2 18.3045 2.44196   6
   2   8   3 25.1543 2.58694   2
  -2  -8  -3 23.8616 2.76034   6
  -2  -8  -3 23.8868 1.89461   8
   2   8   4 5.45899 2.51656   7
  -2  -8  -4-0.11801 1.19400   8
   2   8   4-0.71850 2.09631   2
   2   8   4 3.42646 2.57173   6
   2   8   5 41.9883 3.59968   6
   2   8   5 46.5771 4.02089   3
   2   8   5 38.3823 3.75853   7
   2   8   6 21.1689 3.65777   3
   2   8   6 19.1350 3.15498   7
   2   8   6 20.8690 2.99466   6
   2   8   6 25.1777 3.87141   5
  -2  -8  -7-0.49332 1.87707   1
   2   8   7 0.22557 2.72770   6
   2   8   7 0.14398 3.24903   3
   2   8   7-1.56141 3.48411   5
   2   8   8 13.9246 3.34994   6
   2   8   8 17.9950 3.89344   3
   2   8   8 9.79478 3.90526   5
  -2  -8  -8 10.3039 2.43134   1
   2   8   9 2.34686 3.51687   6
   2   8  10 0.37055 4.34597   6
  -2   9  12 1.72554 4.16636   5
  -2   9  10 0.17388 3.71394   6
   2  -9 -10 1.38820 3.36535   8
  -2   9   9 4.35945 3.51590   6
   2  -9  -9 2.52036 3.24183   8
  -2   9   8 51.4163 4.57273   6
  -2   9   8 35.2876 4.44954   2
   2  -9  -8 39.1807 4.09275   8
  -2   9   7 43.2925 4.47298   6
  -2   9   7 50.6697 3.53470   3
   2  -9  -7 41.6880 3.87066   8
  -2   9   7 37.8223 4.24087   2
  -2   9   6 42.7719 4.23360   2
  -2   9   6 45.0499 4.35721   6
  -2   9   6 49.4296 3.14806   3
   2  -9  -6 43.6217 4.02227   8
  -2   9   5-0.13646 3.02795   2
  -2   9   5 2.86185 3.15363   6
   2  -9  -5 0.63243 2.52216   8
  -2   9   4 35.0911 2.82337   4
  -2   9   4 22.5389 4.30647   2
  -2   9   4 34.5340 5.07913   6
   2   9   2 80.7229 5.13428   4
   2   9   2 67.3619 4.71065   2
   2   9   3 54.7218 3.96974   2
  -2  -9  -3 53.7916 3.33836   8
   2   9   3 49.7231 4.17335   7
   2   9   4 20.0841 3.04765   7
   2   9   4 21.4649 2.81845   2
   2   9   4 25.9511 4.01623   6
  -2  -9  -4 18.5097 2.05689   8
   2   9   5 2.81612 2.82603   7
   2   9   5 1.22689 2.69663   2
   2   9   5 5.34667 2.89103   6
   2   9   5 0.37768 2.78546   3
   2   9   6 12.1056 3.16275   7
   2   9   6 13.4736 3.06839   6
   2   9   6 17.0014 3.49129   3
   2   9   7 5.57439 3.00725   6
   2   9   7 8.78143 3.69338   3
  -2  -9  -8 1.17967 1.86922   1
   2   9   8-0.13530 3.31783   6
   2   9   8 3.40129 3.98069   5
   2   9   9-0.46101 3.77444   6
   2   9  10-2.71957 4.53527   6
   2 -10  -9 2.23701 3.25753   8
  -2  10   9 1.72757 3.93464   6
  -2  10   8 15.5706 3.84470   2
  -2  10   8 15.7535 4.06180   6
   2 -10  -8 10.7221 3.25584   8
  -2  10   7 3.45760 3.71154   6
  -2  10   7 5.88911 3.67409   2
  -2  10   7 7.20159 2.37981   3
   2 -10  -7 5.00655 2.97210   8
   2 -10  -6 2.40406 1.95909   1
  -2  10   6 15.7314 3.85200   6
  -2  10   6 14.1822 3.59041   2
   2 -10  -6 13.1301 3.32897   8
  -2  10   6 16.6568 2.10223   3
   2 -10  -5 3.02841 3.56764   8
  -2  10   5 9.68109 4.10328   6
  -2  10   5 7.38425 4.03641   2
  -2  10   4-2.46928 3.95649   4
  -2  10   4 1.25271 6.39771   2
  -2 -10  -3 12.2276 1.95658   8
   2  10   3 11.5689 2.79771   7
   2  10   3 13.2418 2.88333   2
   2  10   4 12.4248 2.87585   2
   2  10   4 10.8848 3.18237   7
  -2 -10  -4 13.6717 2.18580   8
   2  10   5 0.68321 3.03017   7
   2  10   5 3.35729 2.86457   2
   2  10   5 0.82124 3.94629   6
  -2 -10  -5 0.92228 1.97726   8
   2  10   6 1.05811 3.26212   3
   2  10   6 0.13114 3.14984   6
   2  10   6 4.74693 3.34278   7
   2  10   7 23.0013 4.03225   6
   2  10   7 25.0714 4.32659   7
   2  10   8 0.44191 3.67488   6
   2  10   9 2.27774 3.87394   6
   2  10  10 0.18563 4.28936   6
  -2  11   8 3.11578 4.17556   6
   2 -11  -8 2.90331 3.30457   8
  -2  11   7 11.8174 4.44159   6
  -2  11   7 9.33257 4.06485   2
   2 -11  -7 7.88645 3.31003   8
  -2  11   6 1.60882 2.08544   3
   2 -11  -6 10.1960 4.19971   8
  -2  11   6-4.27577 4.36209   6
  -2  11   6-0.61542 4.25468   2
   2 -11  -5-3.30788 5.65962   8
  -2  11   5 2.18100 6.41302   2
   2  11   3-1.19977 2.83676   7
   2  11   3 4.18578 3.03693   2
   2  11   4-1.73999 3.34173   7
   2  11   4 2.40809 3.21192   2
   2  11   5 0.31588 3.42540   7
   2  11   5-1.86210 3.40308   2
   2  11   6 10.0431 4.75723   6
   2  11   6 9.79459 4.26506   7
   2  11   7-0.81598 4.14744   6
   2  11   7-2.08932 4.90766   7
   2  11   8 8.78404 4.20244   6
   2  11   9 0.90499 4.28933   6
   2  12   5 5.57298 4.35666   7
   2  12   5 5.20036 3.91964   2
  -2 -12  -5-0.85482 3.62285   8
   2  12   6 3.40341 4.04446   2
   2  12   6 1.88266 5.18536   7
   2  12   7-1.74580 5.55312   6
   2  12   7 2.38244 6.65922   7
   2  12   8 4.62382 5.05094   6
   2  13   5-1.78167 4.19609   2
   3   0  -6 1.64364 1.90713   2
   3   0  -5 149.954 8.00599   2
   3   0  -5 154.205 7.77825   4
  -3   0   5 144.211 8.02839   6
  -3   0   5 160.435 8.23526   8
  -3   0   4-0.64007 1.29246   6
   3   0  -4-0.34541 1.23123   2
   3   0  -2-0.20128 1.57302   7
  -3   0   2-0.52633 0.79020   6
   3   0  -2-0.65153 1.19954   8
  -3   0   1 28.0723 2.10753   4
   3   0  -1 30.5994 2.05825   8
   3   0  -1 29.2347 2.46922   7
   3   0   0 1.23267 1.65434   7
  -3   0   0-1.02399 1.28197   4
   3   0   0 1.36050 1.47865   3
  -3   0   0-1.68752 2.24453   1
   3   0   0 0.10870 1.07001   8
   3   0   0 0.59162 0.97317   5
  -3   0  -1 5.49691 2.23965   1
   3   0   1 3.29399 1.79614   3
   3   0   1 5.09640 1.34264   5
   3   0   1 7.21342 2.09266   7
  -3   0  -2-1.73417 2.72972   1
   3   0   2 3.40241 2.19294   7
  -3   1   7 9.99906 2.30934   6
   3  -1  -7-1.44504 2.20895   2
   3  -1  -6-0.47427 0.80696   4
  -3   1   6 2.41055 1.87829   6
   3  -1  -5 52.0479 3.49346   2
  -3   1   5 54.5317 3.57211   6
  -3   1   5 57.5634 3.72708   8
   3   1  -4 37.3856 2.53916   4
  -3   1   4 38.4410 2.64724   6
   3  -1  -4 41.5751 2.81189   2
   3  -1  -4 35.8288 2.77918   8
   3   1  -4 40.2151 2.56469   2
   3   1  -3 29.1036 1.89640   2
  -3  -1   3 32.8975 1.93360   6
  -3   1   3 28.8031 2.02724   6
   3  -1  -3 28.7071 1.85076   3
  -3  -1   3 26.3362 1.72048   5
   3  -1  -3 32.7607 2.35018   8
  -3   1   2 24.9415 1.72328   4
  -3  -1   2 20.1829 1.35071   6
   3  -1  -2 25.8428 1.76420   3
  -3   1   2 29.4759 1.91049   6
  -3   1   2 26.6544 2.47407   1
   3  -1  -2 25.2410 2.04607   8
   3  -1  -2 26.0635 2.14156   7
  -3   1   1 147.595 7.34220   4
  -3  -1   1 136.767 7.45875   4
   3   1  -1 135.543 7.42222   3
  -3   1   1 143.636 7.89907   1
   3  -1  -1 148.395 7.40750   8
   3  -1  -1 143.150 7.57268   7
  -3   1   1 137.027 7.13201   2
   3   1  -1 156.962 7.74977   7
  -3  -1   0 55.5536 3.31041   4
   3  -1   0 45.8871 2.70240   6
  -3   1   0 50.7280 2.76577   2
   3   1   0 52.8057 3.31507   3
  -3   1   0 57.7662 3.96972   1
   3  -1   0 50.9590 2.82992   5
   3   1   0 57.2927 2.90722   8
   3  -1   0 59.4525 3.52440   7
   3   1   0 62.7853 3.63308   7
   3   1   1 20.4158 2.35329   7
   3   1   1 19.6365 1.77451   5
  -3  -1  -1 16.8271 1.92138   4
   3  -1   1 15.2906 1.13518   6
  -3   1  -1 11.5104 2.71322   1
   3   1   1 15.7514 2.08060   3
   3   1   1 16.8641 1.20373   8
  -3  -1  -1 14.6505 2.30653   1
   3   1   2 62.8544 4.33009   3
  -3  -1  -2 60.5859 4.54631   1
   3   1   2 67.8447 4.43423   7
  -3  -1  -3-0.16176 0.99296   2
   3   1   3-0.10201 2.44150   3
  -3  -1  -3 1.49827 2.62693   1
  -3  -1  -4 3.33652 3.52449   1
  -3   2   8 9.07035 2.46805   6
  -3   2   7 0.75672 2.21051   6
  -3   2   6 24.2851 2.55562   6
  -3   2   5 25.0905 2.38477   6
   3  -2  -5 22.5405 2.48550   2
  -3   2   4 87.1431 5.03562   6
  -3  -2   4 91.5808 5.07104   8
   3  -2  -4 89.3836 5.19718   8
   3  -2  -4 89.9710 4.90581   7
  -3   2   3 164.315 8.47838   6
  -3   2   3 152.065 8.85161   1
  -3  -2   3 164.509 8.51273   8
   3  -2  -3 167.906 8.67533   8
  -3  -2   3 168.618 8.41127   5
   3   2  -3 162.887 8.30643   2
  -3   2   1 18.7490 1.55982   2
  -3  -2   1 22.2785 2.03234   4
   3  -2  -1 15.8998 1.50169   6
  -3   2   1 20.7400 2.92215   1
   3  -2  -1 20.5588 1.80886   8
   3  -2  -1 20.1295 2.02989   7
   3   2  -1 21.5414 2.34585   7
  -3   2   1 19.1436 1.51551   4
   3   2   0 23.3661 2.57410   7
  -3  -2   0 25.1647 2.26071   4
  -3   2   0 31.9652 3.42260   1
   3  -2   0 19.9264 1.59534   6
   3   2   0 24.1701 2.18629   3
  -3  -2  -1 59.1772 3.87885   4
   3   2   1 60.8511 3.92561   3
  -3   2  -1 67.6042 5.36595   1
  -3   2  -1 61.3795 3.74763   3
   3   2   1 61.5729 4.02708   7
  -3   2  -1 62.5808 4.08152   7
   3   2   2 24.6119 2.73054   3
  -3  -2  -2 24.7497 2.57077   1
   3   2   2 32.0066 2.75894   7
  -3  -2  -3 3.11258 0.91866   2
   3   2   3 3.03521 0.83298   6
  -3  -2  -3 5.49070 2.43543   1
   3   2   3 4.50555 2.45071   3
   3   2   3 4.21996 2.38455   7
   3   2   4 5.58403 1.39557   6
  -3  -2  -4 7.09325 2.65738   1
   3   2   4 2.94814 2.73316   3
  -3  -2  -4 4.39174 1.34765   2
   3   2   5 12.0224 1.89254   6
   3   2   5 14.8388 3.36768   3
  -3  -2  -5 2.95440 1.74568   2
  -3   3   9 72.6277 4.96219   6
  -3   3   9 60.6297 4.24794   5
  -3   3   8 10.5781 2.65355   6
  -3   3   8 8.10552 1.86658   5
  -3   3   7 22.4617 2.71189   6
  -3   3   7 20.4654 2.01396   5
   3  -3  -6 4.13900 2.30093   2
  -3   3   6 3.03932 2.09255   6
  -3   3   6 2.81071 2.18252   1
   3  -3  -6 5.96285 2.24313   8
  -3   3   6 3.46088 1.17658   5
  -3   3   5 38.1112 3.07663   6
  -3   3   5 33.0755 3.22804   1
   3  -3  -5 39.7253 2.43747   7
   3  -3  -4 8.18187 1.33969   7
  -3   3   4 4.07975 1.80888   6
   3   3  -3 47.3628 3.61354   4
  -3   3   3 35.2184 2.84411   6
  -3   3   3 40.2953 3.47629   1
   3  -3  -3 39.4896 2.95966   8
  -3  -3   3 39.7127 2.59845   8
   3  -3  -3 38.8550 2.58896   7
  -3   3   3 38.5238 2.72716   2
   3   3  -2 27.9157 2.46127   4
  -3   3   2 26.6258 1.70156   4
  -3   3   2 27.9913 2.22988   2
   3  -3  -2 26.7001 2.14281   6
  -3   3   2 31.1701 3.18739   1
   3  -3  -2 30.8528 2.44763   8
  -3  -3   2 27.5785 1.93915   8
  -3  -3   2 31.5546 2.21492   5
   3  -3  -2 31.2460 2.34876   7
   3  -3  -1 17.4795 1.69624   6
  -3   3   1 18.5845 1.81364   2
  -3  -3   1 18.5312 2.03281   5
  -3   3   1 22.6294 3.30048   1
   3   3   0 0.99656 2.14469   7
  -3   3   0 1.50257 1.71992   7
  -3  -3   0 1.68907 1.78422   4
   3  -3   0 1.84145 1.21322   6
  -3   3   0 2.54921 1.37969   3
  -3  -3  -1 91.5426 4.77865   4
   3   3   1 91.2909 4.74311   3
   3   3   1 105.943 5.12662   7
   3   3   2 14.2793 2.52425   7
   3   3   2 8.38260 2.39184   3
   3   3   3 16.0266 1.28708   6
   3   3   3 20.5997 2.79389   3
  -3  -3  -3 24.2664 2.69486   1
   3   3   3 23.0339 2.85915   7
  -3  -3  -4 10.0867 1.67821   2
   3   3   4 10.1572 1.45661   6
   3   3   4 10.3277 2.70914   3
   3   3   4 10.4357 3.05678   7
  -3  -3  -5 27.2864 2.33410   2
   3   3   5 25.1313 2.35110   6
  -3  -3  -5 30.0383 3.44069   1
   3   3   5 24.3811 3.68391   3
   3   3   6-0.95864 2.13311   6
   3   3   6 0.15532 3.36844   3
   3   3   6-0.65993 1.12880   8
  -3  -3  -6 0.23212 1.97695   2
  -3   4   9 13.6489 3.04888   6
  -3   4   9 7.53576 2.30268   5
  -3   4   8 14.8527 2.94724   6
  -3   4   8 14.7823 2.16914   5
  -3   4   7 4.42019 2.44030   6
   3  -4  -7 0.75800 2.56837   8
  -3   4   7 0.05318 1.63349   5
  -3   4   6 178.975 9.22066   6
  -3   4   6 201.964 9.59878   1
   3  -4  -6 180.686 9.27374   8
   3  -4  -6 156.890 8.44404   7
   3  -4  -5 3.14618 0.94951   7
  -3   4   5 3.26692 2.78692   1
  -3   4   5 2.17040 2.02288   6
   3  -4  -5 5.57662 2.16212   8
  -3   4   4 6.34849 1.95467   2
  -3   4   4 5.16361 2.07908   6
  -3   4   4 7.73652 3.26973   1
  -3   4   3 22.2157 2.15557   2
   3  -4  -3 17.8702 2.10554   6
  -3   4   3 21.1585 2.46092   6
  -3   4   2 3.74328 1.69037   2
   3   4  -2 2.02551 2.39012   4
   3  -4  -2 1.23188 1.51778   6
  -3  -4   2 1.16401 1.07450   8
   3  -4  -2 1.05251 0.44339   5
  -3  -4   2 2.40645 2.04877   5
   3   4  -1 0.93882 0.58686   2
   3  -4  -1 0.63064 1.47779   6
  -3  -4   1 1.92957 0.63667   6
  -3  -4   1 2.02363 0.73651   8
  -3   4   1 2.08609 1.25955   3
  -3  -4   1 1.85708 1.68329   5
  -3   4   0 21.5143 2.54546   7
   3   4   0 25.3231 2.86927   7
   3   4   1 18.0576 2.84229   7
   3   4   2 64.2460 4.48128   3
   3   4   2 80.2942 5.01551   7
   3   4   3 0.67820 2.44253   7
   3   4   3 3.88179 2.56085   3
   3   4   4 59.1027 3.51695   6
   3   4   4 73.0238 4.74220   3
   3   4   4 62.7396 4.69492   7
   3   4   5 4.92431 1.68745   6
   3   4   5 6.14249 3.03580   3
  -3  -4  -5 2.00219 2.37300   1
  -3  -4  -6-1.51609 3.14304   1
  -3  -4  -6 0.46910 2.04882   2
   3   4   6-2.73939 3.57225   3
   3   4   6 2.36312 3.26277   5
  -3  -4  -7 5.28785 2.34362   2
   3   4   7 8.77531 2.57247   6
   3   4   7 3.65819 4.17177   3
   3   4   7 8.38007 4.01452   5
  -3   5  10 25.4551 3.97305   6
  -3   5  10 18.6544 3.08844   5
  -3   5   9 9.55432 3.00858   6
  -3   5   9 6.38650 2.60282   5
   3  -5  -8 1.06911 0.54191   7
  -3   5   8 2.72447 2.69421   6
   3  -5  -8-0.73752 2.84837   8
  -3   5   8 0.87872 2.10795   5
  -3   5   7 0.67936 2.52110   6
   3  -5  -7-0.34100 2.65940   8
  -3   5   6 7.52346 2.53291   6
   3  -5  -6 9.69185 2.75482   8
  -3   5   5-0.09444 2.36391   2
  -3   5   5 0.73293 2.31396   6
   3  -5  -5-0.60699 2.38519   8
  -3   5   4 3.11423 2.28707   6
  -3   5   4 0.25742 1.99113   2
   3  -5  -4 4.02754 2.25064   8
   3  -5  -3 17.1931 2.23399   6
  -3   5   3 27.4056 3.48038   6
  -3   5   3 19.4848 2.47984   2
   3   5  -2 137.351 9.91165   4
   3  -5  -2 141.002 7.68876   6
  -3   5   2 157.601 7.85349   2
  -3   5   2 140.137 7.19112   3
   3  -5  -2 141.703 7.24828   5
   3   5  -1 46.1691 3.59024   4
   3  -5  -1 46.8252 3.14313   6
  -3  -5   1 40.8081 2.44919   6
  -3  -5   1 46.6379 3.38071   5
  -3  -5   1 36.8938 2.22658   8
   3   5   0 21.5553 1.46034   2
  -3  -5   0 19.1436 1.47092   6
  -3  -5   0 19.3860 2.52799   5
   3   5   1 8.56689 2.42949   7
   3   5   2 2.99359 2.52003   7
   3   5   3-1.27457 2.68507   7
   3   5   3 3.25364 2.47179   3
   3   5   4 6.01419 1.45026   6
   3   5   4 11.5529 2.90594   3
   3   5   4 5.50519 2.57682   5
   3   5   4 3.92729 2.84923   7
   3   5   5-0.17866 1.65533   6
   3   5   5 0.38226 2.96588   3
  -3  -5  -5-2.20463 2.51466   1
   3   5   5 0.12184 2.83799   5
   3   5   5-1.79444 3.19822   7
   3   5   6-1.13528 3.35444   3
  -3  -5  -6-0.40350 2.80988   1
   3   5   6-0.14066 3.39367   5
   3   5   7 9.69491 2.78867   6
   3   5   7 6.57944 3.88881   3
  -3  -5  -7 7.55897 3.90304   1
   3   5   7 11.9422 3.81787   5
   3   5   8 5.69446 3.21571   6
   3   5   8 11.1510 4.60540   5
  -3   6  11 1.45946 3.94875   6
  -3   6  11 2.51432 3.06738   5
  -3   6  10 14.3130 3.81219   6
  -3   6  10 8.75688 2.90796   5
  -3   6   9 3.86085 3.18039   6
  -3   6   8 0.77498 2.92476   6
   3  -6  -8-1.02074 2.91697   8
  -3   6   7 29.3426 3.38713   6
   3  -6  -7 27.2022 3.44351   8
  -3   6   6 15.4796 3.07597   2
  -3   6   6 19.9270 2.95371   6
   3  -6  -6 16.6150 2.97904   8
  -3   6   5 45.9127 3.66440   6
   3  -6  -5 35.9213 3.55521   8
  -3   6   5 42.5643 3.59668   2
  -3   6   4 54.9571 4.30977   2
  -3   6   4 69.1754 4.65114   6
   3  -6  -4 65.1418 4.30533   8
  -3   6   3 23.6702 2.85057   2
   3  -6  -3 23.1902 1.83419   5
  -3   6   2 18.2697 3.05961   2
   3  -6  -2 17.4372 2.54263   6
   3  -6  -2 26.0320 2.71591   5
   3   6  -1 0.17729 3.69593   4
  -3  -6   1-3.59021 3.08678   5
  -3  -6   0 69.0598 4.08896   6
   3   6   0 76.8165 4.13721   2
   3   6   1 5.76376 2.57069   7
   3   6   1 9.79509 1.47995   2
   3   6   2 4.31633 2.78283   7
   3   6   3 15.0425 3.25621   7
   3   6   3 18.0333 2.87289   3
   3   6   4 2.49935 3.09930   7
   3   6   4 2.30124 1.77570   6
   3   6   4-0.78100 2.93714   3
   3   6   4 4.27864 2.83780   5
  -3  -6  -5 21.0658 3.00085   1
   3   6   5 16.2914 3.37105   3
   3   6   5 19.5591 3.49919   5
   3   6   5 22.2867 3.70474   7
  -3  -6  -6 12.0704 2.98635   1
   3   6   6 14.6218 3.64648   3
   3   6   6 14.4015 3.69807   5
  -3  -6  -7 3.18888 3.13203   1
   3   6   7 1.93177 2.70644   6
   3   6   7 4.77957 3.94700   3
   3   6   7 1.97768 3.64051   5
   3   6   8 4.05212 3.47350   6
   3   6   8 4.14879 4.41592   5
  -3   7  11-1.40919 3.33354   5
  -3   7  10 1.31289 3.62062   6
  -3   7   9 6.47543 3.33435   6
   3  -7  -9-1.43293 3.16280   8
  -3   7   8 75.1698 5.41523   6
   3  -7  -8 68.5380 5.37984   8
  -3   7   7-4.73926 3.06265   6
   3  -7  -7-0.39290 2.93335   8
  -3   7   6 1.48029 2.68924   2
  -3   7   6 0.36015 2.98984   6
   3  -7  -6-1.44956 2.65488   8
  -3   7   5-1.31849 2.89183   6
  -3   7   5 0.11389 2.45693   2
   3  -7  -5 1.86971 2.42525   8
  -3   7   4 58.5632 4.66938   2
  -3   7   4 84.4721 5.82837   6
   3  -7  -4 62.1886 4.61676   8
  -3   7   3-0.58090 2.64199   2
   3  -7  -3 1.58513 1.66622   5
  -3   7   2-0.47014 3.25511   2
   3   7   1 2.96759 2.51079   7
  -3  -7  -1 0.11400 1.63127   6
   3   7   1-0.88803 1.66175   2
   3   7   2 64.6866 3.99206   2
   3   7   2 67.4252 4.75694   7
   3   7   3 0.77183 2.74346   7
   3   7   4 10.5031 3.25086   7
   3   7   4 9.53351 3.17126   3
   3   7   5-1.61865 3.18043   3
   3   7   5-2.08258 3.22009   7
  -3  -7  -6 12.2002 2.94335   1
   3   7   6 9.90747 2.54168   6
   3   7   6 13.2438 3.86152   3
   3   7   6 10.7354 3.62470   5
   3   7   7 2.68880 3.04781   6
  -3  -7  -7 0.20299 2.85971   1
   3   7   7 0.99587 4.02426   3
   3   7   7 1.33631 3.81668   5
   3   7   8-0.99138 3.49396   6
   3   7   8-3.33521 4.46782   5
  -3   8  10 9.04393 3.98066   6
  -3   8   9-2.05477 3.55883   6
   3  -8  -9-2.80190 3.24570   8
  -3   8   8 3.54259 3.58894   6
   3  -8  -8 4.89919 3.06330   8
  -3   8   7 27.0527 3.78468   2
  -3   8   7 25.5988 3.86382   6
   3  -8  -7 29.5872 3.64735   8
  -3   8   6 1.34224 2.84966   2
   3  -8  -6-3.26612 2.68525   8
  -3   8   5 22.8972 3.90408   6
  -3   8   5 19.3132 3.35766   2
   3  -8  -5 19.8742 3.23151   8
   3  -8  -4 23.1371 3.39792   8
   3  -8  -4 22.0819 2.51267   5
  -3   8   3 5.28505 3.45289   2
   3  -8  -3 2.35483 2.74072   5
   3   8   1-0.13824 2.90169   7
  -3  -8  -1-1.70171 2.14765   6
  -3  -8  -1 0.29453 0.43077   8
   3   8   1 0.53490 2.31813   2
   3   8   2 3.74572 3.01706   7
   3   8   2 2.17568 2.19779   2
   3   8   3 23.6011 3.36646   7
   3   8   4 2.47591 3.11682   7
   3   8   4-2.02076 3.03788   3
   3   8   5 4.35529 2.88436   6
   3   8   5 3.12931 3.57475   3
   3   8   6 14.4437 3.05541   6
   3   8   6 14.2058 4.18928   3
  -3  -8  -7 2.32489 2.85384   1
   3   8   7 0.12131 3.11630   6
   3   8   7-2.63642 3.99640   5
   3   8   8-1.35918 3.88983   6
  -3  -8  -8-3.64986 3.45560   1
   3   8   9 1.28203 4.24375   6
  -3   9   9 2.01667 3.88718   6
  -3   9   8-1.91298 3.87426   6
   3  -9  -8-0.30600 3.30841   8
  -3   9   7 4.30719 3.35443   2
  -3   9   7 2.84020 3.75166   6
   3  -9  -7-1.15146 2.95357   8
  -3   9   6 8.48802 3.94111   6
  -3   9   6 6.04696 3.43186   2
   3  -9  -6 8.03004 3.36199   8
  -3   9   5 17.1273 5.18885   6
   3  -9  -5 10.7132 3.41724   8
  -3   9   5 6.05545 3.33272   2
  -3   9   4-0.85021 3.71801   2
   3  -9  -4 0.68711 3.39405   8
   3  -9  -4 0.19259 2.53378   5
   3   9   1-0.13654 3.36934   2
  -3  -9  -1-0.41451 2.66769   6
   3   9   2-0.13881 3.16025   7
  -3  -9  -2 5.86749 2.63518   6
   3   9   2 5.62943 2.93075   2
   3   9   3 0.44034 2.88045   2
   3   9   4 4.03285 3.19814   3
   3   9   5-0.48634 3.55758   3
   3   9   5 6.06479 3.59108   7
   3   9   6-5.41470 3.70004   6
   3   9   6-1.65797 3.53439   7
   3   9   7 7.95614 3.65954   6
  -3  -9  -7 1.66485 2.99989   1
   3   9   8 7.70978 4.41470   6
   3   9   9 3.06385 4.77196   6
  -3  10   8 7.67657 3.92422   2
  -3  10   8 8.95270 4.29918   6
  -3  10   7 7.69748 3.63380   2
  -3  10   7 2.68939 4.27487   6
   3 -10  -7 4.56976 3.40483   8
  -3  10   6 39.6821 5.87881   6
  -3  10   6 28.7652 4.45775   2
   3 -10  -6 30.9412 4.56256   8
   3 -10  -5 2.85106 4.48281   8
  -3  10   5 4.57668 4.27408   2
   3  10   2 5.41383 4.18664   2
   3  10   3 6.00396 4.12475   2
   3  10   4 23.3787 3.93778   7
   3  10   5 2.96034 3.70887   7
   3  10   7 13.9533 5.33631   6
  -3 -10  -7 1.14957 2.97962   1
   3  10   8-3.37678 5.10056   6
   3  10   9-3.72596 5.65467   6
  -3  11   7 10.8899 5.39441   6
  -3  11   6 2.44774 4.62720   2
   3 -11  -5 10.9958 6.74073   8
  -3  11   5 5.32769 6.05310   2
   3  11   3-1.90940 3.29135   7
   3  11   3 9.97959 7.13341   2
   3  11   4 2.79929 3.58751   7
   3  11   4 3.75565 5.86740   2
   3  11   8 4.02935 8.93538   6
   3  12   4 1.79830 13.1458   2
   4   0  -7 1.79905 1.23895   4
  -4   0   7 1.66121 2.43218   6
   4   0  -7 1.06448 2.30465   2
   4   0  -6 7.90883 2.07661   2
  -4   0   6 8.01445 2.14432   6
  -4   0   5 2.45169 1.65352   6
  -4   0   4 62.7227 3.67592   6
   4   0  -4 62.2788 3.72125   3
   4   0  -4 67.0965 4.30557   7
   4   0  -3-0.74010 2.09349   7
   4   0  -3-0.21813 1.56748   3
   4   0  -2 9.73246 1.88417   3
  -4   0   2 10.0282 2.97741   1
  -4   0   1-0.12091 2.67495   1
  -4   0   1-2.72983 2.01345   4
   4   0  -1 0.80615 1.93532   3
   4   0  -1 0.45092 1.38924   8
  -4   0   0 38.2352 3.06391   4
   4   0   0 41.1509 3.38896   3
  -4   0   0 35.0293 4.05112   1
   4   0   0 35.4399 2.54172   8
   4   0   0 38.8721 3.48025   7
  -4   0  -1-1.85564 3.05063   1
   4   0   1 0.21508 1.27388   8
   4   0   1 0.60001 1.46064   5
   4   0   1 0.81911 2.87074   7
  -4   0  -2 4.67167 3.69313   1
   4   0   2 1.03008 1.34783   8
   4   0   2 0.56281 1.73078   5
  -4   0  -3 0.66986 0.61652   2
  -4   0  -3 4.11157 4.70644   1
   4  -1  -7 2.01411 2.47579   2
  -4   1   7 2.35711 2.40897   6
  -4  -1   6 34.1881 2.71421   6
   4   1  -6 12.9962 1.93619   4
  -4   1   6 32.1885 2.75066   6
   4  -1  -6 28.2950 1.67570   3
   4   1  -6 11.6380 2.27786   2
   4  -1  -5 18.1366 2.43678   7
   4   1  -5 17.5197 1.99464   2
  -4  -1   5 18.3413 1.92973   6
   4  -1  -5 13.8295 1.50026   3
  -4   1   5 16.8191 2.08346   6
   4  -1  -4 3.05686 2.11189   7
  -4   1   4 2.82265 2.85197   1
  -4  -1   4 1.13267 1.18516   6
   4  -1  -4 0.80892 1.45592   3
  -4   1   4 0.96516 1.69932   6
   4  -1  -3 54.6484 3.24848   3
  -4   1   3 30.6142 3.93469   1
   4   1  -3 42.2084 3.07180   3
   4  -1  -3 47.1947 3.44866   7
   4  -1  -2 1.03326 2.07761   7
   4   1  -2 2.92423 2.30973   7
  -4   1   2 5.71229 2.94217   1
   4   1  -2 2.36741 1.89911   3
   4  -1  -2-0.52838 1.70298   8
   4   1  -1 9.85906 2.62951   7
  -4   1   1 10.2176 1.92262   4
  -4  -1   1 12.6830 2.20289   4
   4   1  -1 10.9418 2.11428   3
   4  -1  -1 8.89472 1.73617   8
  -4   1   1 14.2371 3.20454   1
   4   1   0 30.7014 3.30485   7
  -4   1   0 28.6109 2.68272   4
  -4   1   0 37.5893 4.03375   1
   4   1   0 25.4086 2.82012   3
   4  -1   0 33.0084 2.39387   8
  -4  -1   0 29.2138 3.58090   1
  -4   1  -1 2.87948 3.95210   1
  -4  -1  -1 4.12828 3.04731   1
   4   1   1-0.86869 2.41476   3
   4  -1   1-0.73645 1.43690   8
   4  -1   1-0.38085 1.31289   5
   4   1   1 2.13548 2.72965   7
   4  -1   2-0.61744 0.45526   6
  -4  -1  -2-3.70045 3.22895   1
   4  -1   2 1.66476 1.96693   5
   4   1   2-0.58905 0.86659   8
   4   1   2 0.90824 2.89936   7
  -4  -1  -3-0.44828 3.54319   1
   4   1   3-0.07410 0.78390   8
   4   1   3 0.08752 2.22140   5
   4   1   4 4.39491 0.92343   6
  -4  -1  -4 11.1752 4.93821   1
   4   1   4 8.31792 3.49187   5
  -4   2   8 35.7999 3.92096   6
  -4   2   7 29.5298 3.34986   6
   4  -2  -6 6.41514 2.09688   7
  -4   2   6 5.75583 2.35375   6
  -4   2   6 5.02061 2.94684   1
   4  -2  -5 1.78772 1.86740   7
   4   2  -5 2.83220 1.67549   4
  -4  -2   5 5.23860 1.66207   6
  -4   2   5 5.21384 1.90304   6
  -4  -2   5 4.03925 1.86566   8
   4   2  -5 2.96306 1.43929   2
  -4   2   5 1.96858 2.94440   1
  -4  -2   5 1.06533 1.07079   5
   4  -2  -4 2.48760 1.85619   7
   4   2  -4 5.21667 1.26941   2
  -4  -2   4 5.19781 1.12163   6
  -4   2   4 3.40876 2.05368   6
   4  -2  -4 4.29717 2.06934   8
   4  -2  -3 0.68401 1.89818   7
   4  -2  -3 0.32193 1.98373   8
  -4   2   3-1.86235 3.11842   1
   4   2  -2 9.54666 2.52162   7
  -4   2   2 6.68834 1.58898   4
  -4   2   2 6.95658 3.31262   1
   4   2  -2 8.67266 2.02283   3
   4  -2  -2 7.55338 2.03741   7
   4   2  -1 0.65864 2.42178   7
  -4   2   1 0.90402 1.57822   4
  -4   2   1-0.99359 3.59516   1
   4   2  -1 1.97454 2.09161   3
   4  -2  -1 0.79110 1.65073   8
   4  -2  -1 0.19342 2.43884   7
   4   2   0-3.68093 2.73786   7
  -4   2   0-0.28490 1.80097   4
   4   2   0-3.08544 2.21849   3
  -4   2   0 2.47285 0.97727   2
   4  -2   0 1.29442 1.57150   8
   4  -2   0-0.21450 0.75703   5
  -4   2   0-2.59034 4.13579   1
   4   2   1 12.5231 3.13554   7
  -4  -2  -1 19.1032 3.24213   1
  -4   2  -1 9.47849 1.56726   2
   4  -2   1 7.13090 0.98456   6
   4  -2   1 11.0436 1.63458   5
  -4  -2  -2 37.9636 3.99559   1
   4   2   2 39.7204 3.97040   7
  -4  -2  -3 22.9420 3.80775   1
   4   2   3 19.1875 2.75787   5
   4   2   3 27.6437 3.94884   7
   4   2   4 1.76912 2.92849   5
   4   2   5-0.31701 1.50426   6
   4   2   5-0.52165 4.01275   5
  -4   3   9 10.6013 3.60010   6
  -4   3   8-1.51706 3.18150   6
   4  -3  -7 0.30487 1.77432   7
  -4   3   7 3.53605 2.79703   6
   4  -3  -6-0.23314 1.66873   7
  -4   3   6-0.79709 2.34705   6
   4  -3  -6-1.09631 2.50971   8
  -4   3   6 2.90743 2.90941   1
   4  -3  -5 8.51299 1.79847   7
  -4   3   5 5.57081 2.11143   6
  -4   3   5 5.93532 3.31655   1
   4  -3  -5 4.05815 2.25503   8
   4   3  -4 17.8287 1.55638   2
  -4  -3   4 21.3480 1.72549   6
  -4   3   4 32.2628 3.10078   6
  -4  -3   4 26.0059 2.25573   8
  -4  -3   4 24.5699 2.03200   5
   4  -3  -4 28.9594 2.83276   8
   4  -3  -4 25.6190 2.39054   7
  -4   3   3-0.83375 3.26409   1
   4  -3  -3 2.60313 1.94489   8
   4  -3  -3 0.21857 1.84493   7
  -4   3   2 60.8389 3.54978   4
  -4   3   2 72.4710 5.76549   1
   4  -3  -2 49.8889 3.84356   8
  -4   3   2 61.5957 3.60029   2
   4   3  -2 63.5048 4.62607   7
   4   3  -1 0.11643 2.57017   7
  -4   3   1-0.46426 1.57780   4
  -4   3   1 1.38045 1.37646   2
   4  -3  -1-0.28631 1.72803   8
  -4   3   1 2.36532 4.37006   1
   4   3  -1 0.60781 2.14401   3
   4   3   0 2.12874 2.93400   7
  -4   3   0 1.41773 1.72626   2
   4  -3   0 1.50966 1.19990   6
   4  -3   0 0.75621 0.77838   5
   4   3   1 7.93767 3.05125   7
  -4  -3  -2 6.39214 3.19965   1
   4   3   2 3.76075 3.16224   7
  -4  -3  -3 1.81225 3.07025   1
   4   3   3 6.79293 3.00779   3
   4   3   3 1.06415 2.21992   5
   4   3   3 2.30689 3.18769   7
   4   3   4 5.71768 3.43008   3
   4   3   4 5.59200 2.96768   5
  -4  -3  -5-3.05234 4.30328   1
   4   3   5 8.17750 3.76344   3
   4   3   5 0.76732 3.70853   5
   4   3   6 6.65517 5.02036   5
  -4   4  10-0.33223 3.87146   6
  -4   4   9 13.4533 3.69211   6
   4  -4  -8 8.65562 1.58541   7
  -4   4   8 14.7816 3.51551   6
   4  -4  -7 2.39038 1.48869   7
  -4   4   7 4.93780 2.89095   6
   4  -4  -7 3.14767 3.04470   8
  -4   4   6 5.28336 3.58043   1
  -4   4   6-0.47942 2.60586   6
   4  -4  -6 1.14441 2.74911   8
   4  -4  -6 2.39508 1.55617   7
  -4   4   5 41.4829 5.01960   1
  -4   4   5 42.8193 3.58425   6
   4  -4  -5 37.7462 3.63470   8
   4  -4  -5 36.8386 2.77668   7
  -4   4   4-1.43188 3.83662   6
   4  -4  -4 1.18518 2.27055   8
  -4   4   4 3.14225 4.35773   1
  -4  -4   3 1.20903 0.55033   6
  -4   4   3 1.05176 1.90723   2
   4  -4  -3 2.64036 2.05407   8
  -4  -4   3 1.33215 1.84369   5
  -4   4   2 0.34312 1.17323   4
  -4   4   2-0.79457 1.79405   2
   4  -4  -2-0.67639 1.92768   8
   4   4  -1 31.9137 3.46611   7
  -4   4   1 32.2447 2.75139   2
   4  -4  -1 22.9207 2.16801   6
   4  -4  -1 25.0265 2.51884   8
   4   4   0 3.88629 2.90883   7
  -4   4   0 1.11204 2.59043   2
   4  -4   0 0.37679 1.46288   6
   4   4   1 4.63766 3.14414   7
   4   4   2 9.80178 3.49523   7
   4   4   2 5.92301 3.10430   3
   4   4   3 0.26021 3.09281   3
   4   4   3 0.14522 3.39098   7
  -4  -4  -4-1.87166 3.42309   1
   4   4   4-3.24537 3.26917   3
   4   4   4 2.69349 2.82198   5
   4   4   4 2.49935 3.88327   7
  -4  -4  -5 8.21684 3.76614   1
   4   4   5 8.66333 3.93192   3
   4   4   5 6.95041 3.61444   5
   4   4   6-8.27218 4.72520   3
  -4  -4  -6 1.33846 4.88002   1
   4   4   6-8.46401 4.55547   5
  -4   5  11-0.74074 4.10876   6
  -4   5  10 7.34076 4.09914   6
  -4   5   9 13.2149 3.91117   6
  -4   5   8 4.62932 3.36061   6
   4  -5  -8 1.26200 0.84482   7
  -4   5   7 2.85446 2.99374   6
   4  -5  -7 2.74065 2.99274   8
  -4   5   6 0.53332 2.71051   6
  -4   5   5 31.7772 3.59076   6
   4  -5  -5 21.1628 3.24190   8
  -4   5   4 10.7090 2.52830   2
   4  -5  -4 10.7959 2.55778   8
   4   5  -3 2.62548 3.55718   4
  -4   5   3-1.03472 2.28275   2
  -4  -5   3-0.04512 1.21064   8
   4  -5  -3 0.69207 2.14570   8
  -4  -5   3-1.05085 2.62455   5
  -4   5   2 4.00372 1.15610   4
   4  -5  -2 3.10520 1.74000   6
   4  -5  -2 4.48996 2.15077   8
  -4  -5   2 8.26253 2.37856   5
  -4   5   2 4.75187 2.25719   2
   4   5  -1 10.9755 3.47521   7
  -4   5   1 8.64810 2.66583   2
   4  -5  -1 9.37842 1.82609   6
   4   5   0 4.35565 3.23652   7
   4   5   1 14.7002 3.14504   7
   4   5   1 13.5661 3.11599   3
   4   5   2 2.27068 3.14724   7
   4   5   2 0.79510 3.15099   3
   4   5   3 9.59711 3.37890   3
   4   5   3 8.53286 3.70781   7
   4   5   4-1.76762 3.54584   3
  -4  -5  -4 2.84820 3.49029   1
   4   5   4 4.00219 3.88707   7
   4   5   5-3.62264 3.91846   3
  -4  -5  -5 2.26151 3.70196   1
   4   5   5 7.78958 3.52909   5
  -4  -5  -6 5.33135 4.29664   1
   4   5   6 0.72517 4.13304   5
   4   5   7-2.55372 5.42605   5
  -4   6  10 2.92867 4.32933   6
  -4   6   9 1.27300 3.66043   6
  -4   6   8 14.3164 3.67689   6
  -4   6   7 13.7855 3.39624   6
   4  -6  -7 17.5888 3.49544   8
  -4   6   6 9.43267 3.30814   6
   4  -6  -6 12.4235 3.15924   8
  -4   6   5 8.00195 2.73959   2
  -4   6   5 4.54284 3.90611   6
   4  -6  -5 4.72579 2.66746   8
  -4   6   4 3.34463 2.71442   2
   4  -6  -4 3.10115 2.54760   8
   4  -6  -3-0.86876 2.48789   8
  -4   6   3-0.42703 2.81358   2
  -4   6   2-0.11775 2.80302   2
   4   6  -2 0.62391 1.24369   2
  -4  -6   2 2.41620 1.31379   6
   4  -6  -2-0.73104 2.19273   8
   4   6  -1 12.2085 4.34207   7
   4   6   0 10.9136 3.40291   7
   4   6   1 6.37855 3.35817   7
   4   6   1 13.3309 3.02306   3
   4   6   2 8.40364 3.55551   7
   4   6   2 15.2841 3.34452   3
   4   6   3 8.20628 3.83608   7
   4   6   3 7.24155 3.38787   3
  -4  -6  -4 1.89695 3.60168   1
   4   6   4 3.41972 3.55017   3
   4   6   4 4.96974 3.87928   7
  -4  -6  -5 1.55625 3.57380   1
   4   6   5 0.82545 3.73617   3
  -4  -6  -6-4.21787 3.95133   1
   4   6   6-2.80794 4.11495   5
  -4  -6  -7 0.77564 5.17846   1
   4   6   7 3.50216 5.14860   5
  -4   7  10-1.81864 4.39649   6
  -4   7   9 6.68623 4.17336   6
  -4   7   8 1.22709 3.64898   6
  -4   7   7 0.29046 3.49745   6
  -4   7   6-0.87902 3.55391   6
   4  -7  -6 1.67050 3.02364   8
  -4   7   5 0.12975 3.18883   2
   4  -7  -5-0.52452 2.93223   8
  -4   7   4-1.01831 3.06364   2
   4  -7  -4 2.14081 2.72710   8
  -4   7   3 55.9395 4.73754   2
   4  -7  -3 48.2204 4.17521   8
   4   7   0-0.18986 3.98533   7
   4   7   1 5.12892 3.54691   7
   4   7   2 1.91547 3.47769   7
   4   7   2-3.37528 3.14082   3
   4   7   3 0.64901 3.63162   7
   4   7   3 2.80667 3.63964   3
   4   7   4-2.29270 3.82820   3
  -4  -7  -5-0.14254 3.62398   1
  -4  -7  -6 1.78707 3.84688   1
  -4  -7  -7 6.16453 4.61573   1
  -4   8   9 3.38020 4.27961   6
  -4   8   8 2.91503 4.08880   6
  -4   8   7 13.4794 4.39911   6
  -4   8   6 8.50849 3.82797   2
  -4   8   6 8.01722 4.99114   6
  -4   8   5-4.94663 3.66418   2
   4  -8  -5-0.72281 2.99018   8
   4  -8  -4 3.52458 3.06047   8
  -4   8   4 8.38391 3.54037   2
   4  -8  -3 3.07155 2.87966   8
  -4   8   3-0.32783 3.57975   2
   4   8   0 8.24332 5.73300   7
   4   8   1 0.18714 3.92823   7
   4   8   2 3.30915 3.43156   7
   4   8   2-0.95796 3.69963   3
   4   8   3 13.1047 3.91107   3
  -4  -8  -5 2.28862 3.65824   1
  -4  -8  -6-1.03712 3.92073   1
  -4  -8  -7-0.92242 4.12737   1
  -4   9   8 3.69994 4.63550   6
  -4   9   7-0.17962 4.18387   2
  -4   9   7 3.00598 5.22735   6
  -4   9   6 11.5997 4.16193   2
  -4   9   5 3.77405 3.80773   2
   4  -9  -4 1.97343 3.35135   8
  -4   9   4-4.96428 3.88001   2
  -4  -9  -6-3.88866 3.86302   1
  -4  10   7 5.04177 4.60143   2
  -4  10   6 4.16448 4.53204   2
  -4  10   5 0.20094 4.25836   2
  -4 -10  -6-1.18973 3.59490   1
   5   0  -6 1.79349 2.72744   7
   5   0  -5 7.11998 2.93737   7
  -5   0   5 9.44456 3.81561   1
   5   0  -4-0.73234 2.82472   7
  -5   0   4 4.18465 3.58409   1
   5   0  -3 1.82121 2.78530   7
   5   0  -3 2.79437 2.94568   3
  -5   0   3-4.22078 3.74643   1
   5   0  -2 0.51302 2.92924   7
  -5   0   2-4.88067 3.76021   1
  -5   0   1-4.19502 3.91580   1
   5   0  -1 2.84080 3.09821   7
  -5   0   0 1.40509 4.04824   1
   5   0   0 1.18092 3.48313   7
  -5   0  -1 16.2782 4.94856   1
  -5   0  -2 4.06911 5.84784   1
   5  -1  -7-1.11600 2.82392   7
   5  -1  -6 4.52482 2.85217   7
  -5   1   6 6.24777 3.80404   1
   5   1  -6-0.07643 2.11514   3
   5  -1  -5 11.6350 2.93389   7
   5   1  -5 2.71105 3.07145   7
   5   1  -5 4.44704 2.31867   3
   5  -1  -4 6.27323 2.78134   7
   5   1  -4 6.24588 3.08048   7
  -5   1   4 6.67495 3.92287   1
   5   1  -4 10.6154 2.41686   3
   5   1  -3 4.36350 3.18845   7
   5   1  -3 9.05204 2.47894   3
  -5  -1   3 10.9945 3.95597   1
  -5   1   3 4.73088 3.89891   1
   5  -1  -3 6.62114 2.84408   7
   5   1  -2 3.83888 3.12722   7
   5   1  -2 1.90053 2.53971   3
  -5  -1   2 8.99179 3.75646   1
  -5   1   2 4.88331 3.95889   1
   5  -1  -2 6.29223 2.89751   7
  -5   1   1-2.68819 4.43555   1
   5   1  -1 3.65231 3.01225   3
  -5  -1   1 2.00293 3.81628   1
   5  -1  -1 3.39049 2.08087   8
   5  -1  -1-0.66792 3.30265   7
   5   1  -1-3.09278 3.31291   7
  -5  -1   0 2.20570 4.06185   1
  -5   1   0-0.61345 4.91308   1
   5   1   0 2.04552 3.34096   3
   5  -1   0 2.03213 2.31368   8
  -5  -1  -1 1.24563 4.07396   1
  -5   1  -1 0.75129 6.09322   1
  -5  -1  -2 6.71466 5.00430   1
  -5  -1  -3 2.65724 5.81744   1
   5   1   3-1.15319 2.32002   5
   5  -2  -9 0.54144 2.68621   7
   5  -2  -8 0.10149 2.53047   7
   5  -2  -7 0.09727 2.54121   7
   5  -2  -6 3.39460 2.47881   7
  -5   2   6 2.57614 4.01597   1
   5  -2  -5 2.38414 2.47428   7
   5   2  -5 2.04849 3.37163   7
  -5   2   5 6.48982 4.04085   1
   5   2  -5 0.91369 2.17376   3
   5   2  -4 0.98533 3.07460   7
   5  -2  -4-3.88451 2.63715   7
   5   2  -3 0.69709 3.03242   7
  -5   2   3 5.73767 4.18766   1
   5   2  -3 6.51002 2.70146   3
   5  -2  -3 1.32115 2.38899   8
   5  -2  -3 3.95296 2.66418   7
   5   2  -2 9.93261 3.30965   7
  -5   2   2 8.56091 4.62102   1
   5   2  -2 6.61615 2.79341   3
   5  -2  -2 4.72622 2.41210   8
  -5  -2   1 3.21419 3.82497   1
   5   2  -1 5.72465 2.87329   3
   5  -2  -1 2.05928 2.45051   8
  -5   2   1 8.95683 5.53024   1
   5   2   0 3.73700 3.02959   3
  -5  -2   0 1.55067 4.19078   1
  -5   2   0-5.61286 6.56946   1
   5  -2   0 2.64007 2.43335   8
  -5  -2  -1 0.69481 4.24448   1
   5   2   1-0.55186 3.43480   3
   5   2   1 4.37002 3.56640   7
   5   2   2 0.64160 3.72368   3
  -5  -2  -2-1.99408 4.21941   1
   5   2   2-0.35971 4.04443   7
  -5  -2  -4 11.6445 6.04714   1
   5   2   4-0.77540 3.18484   5
   5  -3  -8 2.85342 2.38287   7
   5  -3  -7 9.43260 2.37984   7
  -5   3   6-1.09400 4.11453   1
   5  -3  -6-0.33729 2.26158   7
  -5   3   5 7.23195 4.49595   1
   5  -3  -5-0.44928 2.72944   8
   5  -3  -5 8.26414 2.43913   7
   5   3  -4 4.68726 3.84581   7
   5  -3  -4 1.03558 2.46873   8
   5  -3  -4 4.16040 2.73992   7
   5   3  -3-0.10910 2.73335   3
   5  -3  -3 3.05719 2.52755   8
  -5   3   3 9.08785 5.26890   1
   5   3  -2 6.56328 2.96496   3
  -5   3   2 5.75252 6.02462   1
   5  -3  -2 0.09822 2.34314   8
   5   3  -1 8.25146 3.17731   3
   5  -3  -1 4.89669 2.47225   8
   5   3   0-1.25599 3.48642   7
   5   3   0 0.50562 3.03926   3
  -5  -3   0 5.37707 4.02724   1
   5  -3   0 1.90548 2.38351   8
   5   3   1 0.13492 3.25257   3
   5   3   1 4.37261 3.53725   7
  -5  -3  -2-1.94578 4.21806   1
   5   3   2 2.17597 3.75208   3
   5   3   2 0.18066 3.99676   7
   5   3   3 9.11952 4.36291   3
  -5  -3  -4-1.73738 5.31284   1
   5  -4  -7-0.30497 2.21559   7
   5  -4  -6-0.12460 2.95298   8
  -5   4   6 4.46255 5.20375   1
   5  -4  -5 0.91384 2.76801   8
  -5   4   5 7.66495 5.67356   1
  -5   4   4-13.7851 6.46052   1
   5  -4  -4-2.11107 2.68443   8
   5  -4  -3-1.99852 2.45176   8
   5   4  -2-1.71278 3.82731   7
   5  -4  -2-0.20069 2.41506   8
   5   4  -2-0.11997 3.03520   3
   5   4  -1-3.74376 3.62948   7
   5   4  -1 2.26563 3.19380   3
   5  -4  -1 1.42048 2.40595   8
   5   4   0 5.59644 3.72130   7
   5   4   0 8.59307 3.45195   3
   5   4   1-2.36877 3.79779   7
  -5  -4  -1-0.52314 4.08608   1
   5   4   1-2.17366 3.49293   3
   5   4   2-2.14954 3.80998   3
   5   4   3-1.23221 4.17261   3
  -5  -4  -3-2.91243 4.33091   1
  -5   5   8-1.68359 3.25930   6
   5  -5  -7-2.52562 3.30204   8
   5  -5  -6 0.25579 3.07245   8
   5  -5  -5 6.54457 2.98717   8
   5  -5  -4 9.47339 2.94755   8
   5   5  -3 3.49326 6.91132   7
   5  -5  -3 4.24352 2.67546   8
   5   5  -2-2.93524 4.65886   7
   5  -5  -2 0.75908 2.52399   8
   5   5  -1 6.71372 4.09705   7
   5   5  -1 5.43620 3.39166   3
   5   5   0 7.74764 3.71296   3
   5   5   1 2.62940 3.62103   3
   5   5   2 1.29605 3.91141   3
  -5   6   9-0.15637 3.80667   6
  -5   6   8 3.52720 3.66420   6
  -5   6   7 7.06184 4.75541   6
   5  -6  -6 2.61795 3.23250   8
   5  -6  -5-4.48933 3.02247   8
   5  -6  -4-2.43813 2.90213   8
   5  -6  -3-1.07382 2.98543   8
   5  -6  -2 3.83496 2.73132   8
   5   6  -1 5.56241 3.56962   3
   5   6   0 6.14322 3.85224   3
   5   6   1-1.66144 3.65778   3
  -5   7   9-1.23962 4.33211   6
  -5   7   8 3.40383 4.49008   6
   5  -7  -5-0.27762 3.01942   8
   5  -7  -4 1.06056 2.96274   8
   5  -7  -3-0.39613 2.82681   8
   5   7   0 1.46101 4.36894   3
  -5   8   8 0.77353 5.57079   6
   6   0  -7-0.75411 3.41067   7
   6   0  -6-4.03478 3.60788   7
   6   0  -5 1.23803 3.66767   7
   6   0  -4 1.58665 3.70342   7
   6   0  -3-4.25503 3.66434   7
   6   0  -2-1.22654 3.98720   7
   6  -1  -6-1.14387 3.36783   7
   6   1  -6-2.19103 3.56907   7
   6   1  -5 0.98770 3.72598   7
   6  -1  -5-4.00667 3.45757   7
   6   1  -4-2.49978 3.87128   7
   6  -1  -4 1.85685 3.33751   7
   6  -1  -3 0.47615 3.85011   7
   6   1  -3-1.55142 3.94626   7
   6  -2  -5-0.27450 3.39869   7
   6   2  -2 0.16392 3.80025   3
   6   2  -1 3.50712 4.28003   3
   6   3  -3 1.98411 3.34918   3
   6   3  -2 3.13754 3.59903   3
   6   3  -1 1.50895 4.07986   3
   6   3   0-3.54670 4.68907   3
   6   4  -2 0.91924 3.52878   3
   6   4  -1 2.26245 3.82868   3
   6   5  -2 0.31145 3.39494   3
   0   0   0    0.00    0.00   0
   0  -1  -3 0.69154 0.57344   3
   1   9   2 2.47929 1.90931   4
  -2 -12  -4 2.44936 2.66190   8
   2  12   4 7.57580 3.57009   2
  -1   5  10 19.2684 3.35854   5
  -1   5  10 14.5665 3.22676   6
   0  -8  -2 13.0049 2.02137   5
   0  -8  -2 14.2855 2.45073   6
   3   8   0-1.43415 5.39378   4
   3   8   0 0.84266 2.83829   2
  -1   4   1 208.620 11.0306   6
   1  -4  -1 218.034 10.9570   6
   4   7  -1-0.07016 1.01259   2
   3  -4 -10 1.27256 1.00700   4
  -3   4  10 3.08175 3.03191   6
  -3   4  10 4.70893 2.45823   5
   1  -5  -1 7.14022 2.64470   6
  -2  12   6 30.1042 7.38953   6
   2 -12  -6 51.8455 6.84915   8
  -2  12   6 51.4981 8.40405   2
   2  10   2-1.90908 2.90681   4
   2  10   2 1.38363 2.29669   2
  -1  10   4 114.964 8.03684   6
  -1  10   4 119.085 6.98559   4
  -1  10   4 121.988 8.60281   2
  -3  -7   0 46.1387 3.34024   6
   3   7   0 50.9818 3.60071   2
   3   7   0 49.5537 4.69819   4
   0  -5  -1 244.253 12.4753   6
   2   4   7 143.878 7.61711   8
   2   4   7 139.744 8.40721   3
   2   4   7 139.008 8.03186   6
   2   4   7 137.568 8.74924   5
  -1  11   5 87.1498 7.26193   6
  -1  11   5 87.2782 7.15034   2
   1 -11  -5 79.8777 6.07913   8
  -3   2   2 18.0984 2.40700   1
  -3   2   2 17.7943 1.29948   4
  -3  -2   2 13.5279 0.96429   6
  -3  -2   2 17.8694 1.57363   5
   3  -2  -2 18.9828 1.86626   8
  -3   2   2 17.8809 1.54324   2
  -4   1   8 0.93165 2.68300   6
  -4   1   8 1.51575 1.17733   5
  -3   0  -3 188.324 10.6329   1
  -2   5   3 99.7348 5.09306   4
   2  -5  -3 114.787 5.74955   6
   2  -5  -3 108.771 5.62230   1
   1  -6  -2 173.518 9.34689   5
   1  -6  -2 193.295 9.58058   6
  -1   6   2 175.363 9.63816   6
   1  -8  -3 83.7472 5.26467   5
  -1   8   3 78.2916 4.82819   4
  -1   8   3 79.2011 5.73424   6
;
_shelx_hkl_checksum     86318
_shelx_res_file
;
TITL
    Ag-CAsphere.res
    created by SHELXL-2018/1 at 17:03:19 on 11-Mar-2018
CELL 0.56087   3.938975  10.780531   9.944418  90.0000 100.4864  90.0000
ZERR    2.00   0.000915   0.003738   0.004067   0.0000   0.0288   0.0000
LATT 1
SYMM -X+ 0.50000, Y+ 0.50000, -Z+ 0.50000
SFAC Br C H
UNIT 8 12 4
LIST 4
L.S. 50
FMAP 2
PLAN 20
CONF
BOND
BOND $H
ACTA
WGHT    0.023000
FVAR       0.20356
BR1   1    0.583464    0.790995    0.594295    11.00000    0.05869    0.02667 =
         0.03917   -0.00341    0.01157   -0.00366
BR2   1    0.347019    0.574649    0.801948    11.00000    0.05063    0.03824 =
         0.02863   -0.00258    0.01401    0.00139
C1    2    0.532892    0.622153    0.541320    11.00000    0.02570    0.02209 =
         0.04482   -0.00351    0.00138    0.00261
C2    2    0.438398    0.532769    0.629076    11.00000    0.02757    0.03694 =
         0.02239   -0.00238    0.00940    0.00399
C3    2    0.400124    0.411322    0.585494    11.00000    0.03270    0.02017 =
         0.04119    0.00538    0.01352   -0.00407
AFIX  43
H3    3    0.328780    0.351531    0.641771    11.00000   -1.20000
AFIX   0
HKLF 4
REM
REM R1 =  0.0366 for     494 Fo > 4sig(Fo)  and  0.0947 for all     870 data
REM     46 parameters refined using      0 restraints
END
WGHT      0.0230      0.0000
REM Highest difference peak  0.525,  deepest hole -0.491,  1-sigma level  0.139
Q1    1   0.3573  0.9241  0.4213  11.00000  0.05    0.53
Q2    1   0.2081  0.4834  0.9640  11.00000  0.05    0.49
Q3    1   0.8095  0.5200  0.6418  11.00000  0.05    0.47
Q4    1   0.1688  0.3809  0.5730  11.00000  0.05    0.44
Q5    1   0.5818  0.7156  0.8370  11.00000  0.05    0.44
Q6    1   0.1356  0.6322  0.8385  11.00000  0.05    0.43
Q7    1   0.3334  0.5674  0.6657  11.00000  0.05    0.42
Q8    1   0.5357  0.6395  0.9599  11.00000  0.05    0.42
Q9    1   0.0531  0.2421  0.5959  11.00000  0.05    0.42
Q10   1   0.3896  0.5173  0.8986  11.00000  0.05    0.41
Q11   1   0.3874  0.6619  0.5282  11.00000  0.05    0.40
Q12   1   0.1672  0.3008  0.5029  11.00000  0.05    0.40
Q13   1   0.3231  0.4563  0.7972  11.00000  0.05    0.39
Q14   1   0.7230  0.8198  0.5218  11.00000  0.05    0.39
Q15   1   0.1715  0.8408  0.4962  11.00000  0.05    0.39
Q16   1   0.6435  0.9168  0.6154  11.00000  0.05    0.38
Q17   1   0.1178  0.5548  0.5217  11.00000  0.05    0.38
Q18   1   0.2413  0.3038  0.7234  11.00000  0.05    0.38
Q19   1   0.6834  0.5767  0.8344  11.00000  0.05    0.38
Q20   1   0.3639  0.2853  0.6578  11.00000  0.05    0.37
;
_shelx_res_checksum     36655
data_Mo-Absorb7-raw_d
_database_code_depnum_ccdc_archive 'CCDC 1831717'
_audit_creation_method     'SHELXL-2018/1'
_chemical_name_systematic     '1,2,4,5-tetrabromobenzene'
_chemical_name_common     '1,2,4,5-tetrabromobenzene'
_chemical_formula_moiety     'C6 H2 Br4'
_chemical_formula_sum     'C6 H2 Br4'
_chemical_formula_weight     393.72
_chemical_melting_point     ?
_shelx_space_group_comment
;
The symmetry employed for this shelxl refinement is uniquely defined
by the following loop, which should always be used as a source of
symmetry information in preference to the above space-group names.
They are only intended as comments.
;
_space_group_crystal_system     monoclinic
_space_group_name_H-M_alt     'P 21/n'
_space_group_name_Hall     '-P 2yn'
loop_
    _space_group_symop_operation_xyz
    'x, y, z'
    '-x+1/2, y+1/2, -z+1/2'
    '-x, -y, -z'
    'x-1/2, -y-1/2, z-1/2'
_cell_length_a     3.9431(5)
_cell_length_b     10.7566(18)
_cell_length_c     9.964(2)
_cell_angle_alpha     90
_cell_angle_beta     100.557(15)
_cell_angle_gamma     90
_cell_volume     415.47(13)
_cell_formula_units_Z     2
_cell_measurement_reflns_used     514
_cell_measurement_theta_min     2.8040
_cell_measurement_theta_max     22.4150
_cell_measurement_temperature     293(2)
_exptl_crystal_description     block
_exptl_crystal_colour     colourless
_exptl_crystal_size_max     0.18
_exptl_crystal_size_mid     0.07
_exptl_crystal_size_min     0.01
_exptl_crystal_density_diffrn     3.147
_exptl_crystal_density_meas     ?
_exptl_crystal_density_method     ?
_exptl_crystal_F_000     356
_exptl_absorpt_coefficient_mu     19.289
_exptl_absorpt_correction_type     gaussian
_exptl_absorpt_process_details
;
(CrysAlisPro; Rigaku OD, 2016) and (<i>ABSORB</i>; Angel <i>et al.</i>,
2007)
;
_shelx_estimated_absorpt_T_min     ?
_shelx_estimated_absorpt_T_max     ?
_exptl_absorpt_correction_T_min     0.361
_exptl_absorpt_correction_T_max     0.434
_diffrn_ambient_temperature     293(2)
_diffrn_radiation_type     MoK\a
_diffrn_radiation_wavelength     0.71073
_diffrn_measurement_device_type     'Xcalibur, Ruby, Gemini R Ultra'
_diffrn_measurement_method     '\w-scan'
_diffrn_detector_area_resol_mean     ?
_diffrn_reflns_number     2177
_diffrn_reflns_av_R_equivalents     0.1047
_diffrn_reflns_theta_min     2.812
_diffrn_reflns_theta_max     28.102
_diffrn_reflns_theta_full     25.242
_diffrn_measured_fraction_theta_max     0.541
_diffrn_measured_fraction_theta_full     0.626
_diffrn_reflns_limit_h_min     -5
_diffrn_reflns_limit_h_max     5
_diffrn_reflns_limit_k_min     -12
_diffrn_reflns_limit_k_max     11
_diffrn_reflns_limit_l_min     -10
_diffrn_reflns_limit_l_max     10
_refine_special_details     ?
_reflns_number_total     550
_reflns_number_gt     323
_reflns_threshold_expression     'I > 2\s(I)'
_refine_ls_structure_factor_coef     Fsqd
_refine_ls_matrix_type     full
_refine_ls_R_factor_all     0.1808
_refine_ls_R_factor_gt     0.1012
_refine_ls_wR_factor_gt     0.2597
_refine_ls_wR_factor_ref     0.3465
_refine_ls_goodness_of_fit_ref     1.188
_refine_ls_restrained_S_all     1.188
_refine_ls_number_reflns     550
_refine_ls_number_parameters     46
_refine_ls_number_restraints     0
_refine_ls_hydrogen_treatment     constr
_refine_ls_weighting_scheme     calc
_refine_ls_weighting_details
                      'w=1/[\s^2^(Fo^2^)+(0.2000P)^2^] where P=(Fo^2^+2Fc^2^)/3'
_atom_sites_solution_hydrogens     geom
_atom_sites_solution_primary     ?
_atom_sites_solution_secondary     ?
_refine_ls_shift/su_max     0.089
_refine_ls_shift/su_mean     0.008
_refine_diff_density_max     2.645
_refine_diff_density_min     -2.894
_refine_ls_extinction_method     none
_refine_ls_extinction_coef     .
loop_
    _atom_type_symbol
    _atom_type_description
    _atom_type_scat_dispersion_real
    _atom_type_scat_dispersion_imag
    _atom_type_scat_source
    'Br' 'Br' -0.2901 2.4595
                         'International Tables Vol C Tables 4.2.6.8 and 6.1.1.4'
    'C' 'C' 0.0033 0.0016
                         'International Tables Vol C Tables 4.2.6.8 and 6.1.1.4'
    'H' 'H' 0.0000 0.0000
                         'International Tables Vol C Tables 4.2.6.8 and 6.1.1.4'
_computing_data_collection
;
CrysAlisPro (Rigaku OD, 2016)
;
_computing_cell_refinement
;
CrysAlisPro (Rigaku OD, 2016)
;
_computing_data_reduction
;
CrysAlisPro (Rigaku OD, 2016)
;
_computing_structure_solution     ?
_computing_structure_refinement
;
SHELXL-2018/1 (Sheldrick, 2015)
;
_computing_molecular_graphics
;
Mercury (Macrae <i>et al.</i>,  2008)
;
_computing_publication_material
;
SHELXL-2018/1 (Sheldrick, 2015) and publCIF (Westrip, 2010)
;
loop_
    _atom_site_type_symbol
    _atom_site_label
    _atom_site_fract_x
    _atom_site_fract_y
    _atom_site_fract_z
    _atom_site_U_iso_or_equiv
    _atom_site_adp_type
    _atom_site_calc_flag
    _atom_site_occupancy
    _atom_site_disorder_assembly
    _atom_site_disorder_group
    Br Br1 0.5857(8) 0.7915(3) 0.5946(4) 0.0384(13) Uani d 1 . .
    Br Br2 0.3478(7) 0.5745(3) 0.8014(4) 0.0363(13) Uani d 1 . .
    C C1 0.540(6) 0.607(5) 0.555(6) 0.09(2) Uani d 1 . .
    C C2 0.430(7) 0.535(3) 0.630(4) 0.024(8) Uani d 1 . .
    C C3 0.404(7) 0.416(3) 0.587(4) 0.040(10) Uani d 1 . .
    H H3 0.354750 0.351195 0.642577 0.048 Uiso calc 1 . .
loop_
    _atom_site_aniso_label
    _atom_site_aniso_U_11
    _atom_site_aniso_U_22
    _atom_site_aniso_U_33
    _atom_site_aniso_U_12
    _atom_site_aniso_U_13
    _atom_site_aniso_U_23
    Br1 0.053(2) 0.017(3) 0.046(4) -0.0029(13) 0.0113(19) -0.0039(12)
    Br2 0.047(2) 0.023(3) 0.042(4) 0.0010(14) 0.0166(19) -0.0033(12)
    C1 0.004(12) 0.08(4) 0.18(6) -0.008(17) 0.01(2) -0.12(4)
    C2 0.023(14) 0.02(3) 0.04(3) -0.002(13) 0.019(16) 0.002(12)
    C3 0.022(14) 0.05(3) 0.04(4) 0.023(15) 0.003(16) 0.011(16)
_geom_special_details
;
 All esds (except the esd in the dihedral angle between two l.s. planes)
 are estimated using the full covariance matrix.  The cell esds are taken
 into account individually in the estimation of esds in distances, angles
 and torsion angles; correlations between esds in cell parameters are only
 used when they are defined by crystal symmetry.  An approximate (isotropic)
 treatment of cell esds is used for estimating esds involving l.s. planes.
;
loop_
    _geom_bond_atom_site_label_1
    _geom_bond_atom_site_label_2
    _geom_bond_site_symmetry_2
    _geom_bond_distance
    _geom_bond_publ_flag
    Br1 C1 . 2.03(4) ?
    Br2 C2 . 1.84(3) ?
    C1 C2 . 1.20(7) ?
    C1 C3 3_666 1.49(6) ?
    C2 C3 . 1.36(4) ?
    C3 H3 . 0.9300 ?
loop_
    _geom_angle_atom_site_label_1
    _geom_angle_atom_site_label_2
    _geom_angle_atom_site_label_3
    _geom_angle_site_symmetry_1
    _geom_angle_site_symmetry_3
    _geom_angle
    _geom_angle_publ_flag
    C2 C1 C3 . 3_666 128(3) ?
    C2 C1 Br1 . . 122(3) ?
    C3 C1 Br1 3_666 . 109(4) ?
    C1 C2 C3 . . 115(4) ?
    C1 C2 Br2 . . 125(3) ?
    C3 C2 Br2 . . 120(2) ?
    C2 C3 C1 . 3_666 116(3) ?
    C2 C3 H3 . . 122.0 ?
    C1 C3 H3 3_666 . 122.0 ?
loop_
    _geom_torsion_atom_site_label_1
    _geom_torsion_atom_site_label_2
    _geom_torsion_atom_site_label_3
    _geom_torsion_atom_site_label_4
    _geom_torsion_site_symmetry_1
    _geom_torsion_site_symmetry_2
    _geom_torsion_site_symmetry_3
    _geom_torsion_site_symmetry_4
    _geom_torsion
    _geom_torsion_publ_flag
    C3 C1 C2 C3 3_666 . . . 11(6) ?
    Br1 C1 C2 C3 . . . . 178(2) ?
    C3 C1 C2 Br2 3_666 . . . -176(3) ?
    Br1 C1 C2 Br2 . . . . -10(5) ?
    C1 C2 C3 C1 . . . 3_666 -10(5) ?
    Br2 C2 C3 C1 . . . 3_666 177(2) ?
_shelx_hkl_file
;
   0  -1   1 204.900 27.6322  11
   0   1  -1 191.324 31.0795   5
   0   1  -1 233.453 33.0423   2
   0  -1   1 206.943 29.9487  12
   0  -1   1 204.411 26.7526  10
   0   1  -1 215.286 30.0059  12
   0   1  -1 224.817 29.0297  10
   0  -1   3 593.727 85.9636   6
   0   2  -1 1871.82 110.616  12
   0   2  -1 1866.49 99.0389  10
   0  -2   1 2007.46 74.9000   1
   0  -2   1 1966.98 87.0004   7
   0   2  -1 1854.51 101.328   3
   0   2  -1 2010.52 100.891   8
   0  -2   1 1855.31 98.6728  10
   0  -2   1 2039.67 90.4458   9
   0  -2   1 2098.39 109.463   3
   0   2  -2 4286.46 140.823   9
   0  -2   2 4088.40 165.465  10
   0   2  -2 3982.46 107.009   1
   0   2  -2 4231.23 134.396   7
   0  -2   2 4100.58 176.256  11
   0   2  -2 4161.95 184.710  12
   0  -2   2 3985.53 188.614   6
   0  -2   2 3950.69 142.149   9
   0  -2   3 4954.10 230.175  11
   0  -2   3 5022.29 227.035  10
   0  -2   3 5144.27 250.375   6
   0   2  -3 4744.63 245.566   4
   0   2  -3 5131.51 242.150  12
   0  -2   4 1809.67 172.645   6
   0   2  -4 1537.49 163.651   4
   0  -2   4 1852.57 178.216  10
   0   2  -4 1691.54 167.950  12
   0  -3   1 2061.79 159.840   2
   0   3  -1 2021.84 164.261  12
   0   3  -1 2641.02 198.328   3
   0  -3   2 8757.67 323.688   2
   0  -3   2 9046.02 224.993   7
   0   3  -2 9090.99 292.912   3
   0  -3   2 9293.92 278.169  10
   0  -3   2 9041.69 179.479   1
   0  -3   2 8894.44 223.957   9
   0   3  -2 9271.48 316.379  12
   0   3  -2 9053.02 280.645   8
   0  -3   3 54.9494 24.8895   6
   0   3  -3 82.6511 38.0652   4
   0  -3   3 67.3495 22.9459  10
   0   3  -3 49.7454 23.7674  12
   0   3  -3 57.6323 16.3698   1
   0  -3   3 66.5304 26.2275   9
   0  -3   3 51.8242 20.5612  11
   0   3  -4 1167.60 159.584   4
   0  -3   4 857.239 134.666   6
   0  -3   4 914.659 122.611  10
   0  -3   4 869.062 120.661  11
   0   3  -4 804.593 119.727  12
   0  -3   5 2459.19 214.429  11
   0  -3   5 2631.95 238.635   6
   0   3  -5 2486.90 222.348  12
   0  -3   5 2563.31 218.538  10
   0  -3   6 1042.85 155.948  11
   0   3  -6 871.077 159.082   4
   0   3  -6 986.900 172.382  12
   0  -3   6 370.282 102.426   6
   0  -4   1 15957.9 586.091   2
   0   4  -2 348.515 60.9079   8
   0  -4   2 396.520 47.6024   1
   0  -4   2 319.433 49.0999   7
   0  -4   2 413.769 74.5629  10
   0  -4   2 392.880 77.7897   2
   0  -4   2 365.682 56.6932   9
   0   4  -2 310.263 61.0333   3
   0   4  -2 361.310 72.3728  12
   0   4  -3 256.323 67.8085  12
   0   4  -3 226.254 57.6786   3
   0  -4   3 230.963 42.5442   9
   0  -4   3 267.375 58.4591  10
   0   4  -3 215.399 55.3546   4
   0   4  -4 1099.17 137.226  12
   0   4  -4 763.169 60.9255   1
   0  -4   4 923.620 135.340   6
   0  -4   4 1075.25 133.129  11
   0  -4   4 1023.97 119.147  10
   0  -4   5-28.2764 29.9833  11
   0   4  -5-2.81748 11.4550   1
   0   4  -5 4.98426 25.6115   4
   0   4  -5 26.1256 37.8670  12
   0  -4   5-21.1038 30.8047  10
   0  -4   5-23.1693 47.1570   6
   0   4  -6 410.790 118.534   4
   0   4  -6 439.475 106.435  12
   0  -4   6 364.691 86.7364  10
   0  -4   6 374.442 105.403   6
   0  -4   6 458.193 100.316  11
   0   4  -7 2.09613 38.5462  12
   0  -4   7 41.8200 64.9626  10
   0  -4   7 82.6806 55.5508   6
   0   4  -7-17.2714 70.3466   4
   0  -4   7-16.5271 33.5583  11
   0  -5   1 429.021 143.619   2
   0  -5   2-8.80707 44.2474   2
   0   5  -2-19.3908 54.3423  12
   0  -5   2-20.6561 31.7752   7
   0   5  -2-99.8054 100.190   3
   0  -5   2 16.8356 24.9799   9
   0   5  -2 4.67390 21.3881   8
   0  -5   3 730.185 81.1728   9
   0  -5   3 802.094 128.225   2
   0  -5   3 791.690 110.579  10
   0   5  -3 761.192 107.005   8
   0   5  -3 793.398 121.982  12
   0   5  -3 746.334 108.202   3
   0  -5   3 876.396 93.3484   7
   0  -5   4 1492.65 129.659   9
   0   5  -4 1268.84 167.300   4
   0  -5   4 1310.54 165.296   6
   0   5  -4 1441.08 155.951   3
   0  -5   4 1452.29 146.784  10
   0   5  -4 1487.46 172.977  12
   0  -5   5 5646.53 373.346   6
   0   5  -5 5791.25 363.048  12
   0  -5   5 6053.24 328.868  10
   0  -5   5 6468.82 371.729  11
   0   5  -5 5801.85 332.667   3
   0   5  -5 6240.98 396.235   4
   0  -5   6 1444.78 167.453  10
   0   5  -6 1504.65 197.213  12
   0   5  -6 1420.20 204.133   4
   0  -5   6 1424.37 202.478   6
   0  -5   6 1267.85 173.829  11
   0  -5   7 74.5373 77.1520   6
   0  -5   7 94.6508 107.742  11
   0  -5   7 109.366 89.9307  10
   0   5  -7 48.8918 65.4339   4
   0   5  -7 239.169 103.693  12
   0   5  -8 13.2920 51.6093  12
   0  -5   8 24.3154 45.8257  11
   0  -5   8 3.69634 53.2308  10
   0  -6   2 1956.72 249.128   2
   0   6  -2 2010.11 222.361   8
   0  -6   2 1342.29 254.105   7
   0  -6   2 2271.34 245.853   9
   0  -6   3 3767.70 317.861   5
   0  -6   3 3034.38 192.361   7
   0   6  -3 3740.40 267.864   8
   0  -6   3 2826.53 275.049   2
   0  -6   3 2343.62 520.466  10
   0   6  -3 5259.39 383.937   3
   0  -6   3 3361.58 204.361   9
   0   6  -3 4169.44 339.476  12
   0   6  -4 170.358 73.5436  12
   0  -6   4 151.413 63.3959  10
   0  -6   4 126.527 71.7273   5
   0  -6   4 122.818 44.4055   9
   0   6  -4 94.9058 39.0928   3
   0   6  -4 184.787 79.9102   4
   0  -6   5 312.089 77.5030  10
   0   6  -5 259.278 85.0774  12
   0  -6   5 194.914 67.1112   6
   0   6  -5 208.180 62.4693   3
   0   6  -5 321.384 94.3342   4
   0  -6   6 6.03396 42.5477  10
   0   6  -6 12.2491 49.1134   3
   0  -6   6 104.426 61.1411   6
   0   6  -6-16.8335 38.1027   4
   0   6  -6 68.0423 59.8020  12
   0   6  -7 741.897 171.951   4
   0  -6   7 884.729 159.142  10
   0   6  -7 686.313 138.344   3
   0  -6   7 936.479 166.230  11
   0   6  -7 855.887 171.696  12
   0  -6   7 738.430 163.687   6
   0  -6   8 516.368 143.785  11
   0   6  -8 392.037 137.548  12
   0   6  -8 707.624 160.857   3
   0  -6   8 441.431 119.644   6
   0   6  -8 369.842 139.755   4
   0   6  -9 74.7987 84.4222  12
   0  -6   9-11.0193 92.9966  11
   0  -7   2 477.057 162.089   5
   0   7  -2 45.4026 47.0675   8
   0  -7   2 503.340 159.205   2
   0   7  -3 2279.87 240.178   8
   0  -7   3 2276.17 195.739   7
   0  -7   3 2269.67 292.083   2
   0  -7   3 2557.92 214.274   9
   0  -7   3 2119.45 278.028   5
   0   7  -4-2.26198 30.3338   8
   0   7  -4 10.3288 45.2418   4
   0   7  -4 9.83527 35.9317   3
   0  -7   4 67.8185 40.2416   9
   0   7  -4 65.2472 69.9543  12
   0  -7   4-100.201 59.8774   5
   0  -7   4-31.2074 171.600  10
   0   7  -5 143.606 72.8132   4
   0  -7   5-30.6432 50.3184  10
   0   7  -5 29.1324 44.4431   3
   0   7  -5 69.3757 50.4395  12
   0  -7   5-35.2923 51.9886   6
   0   7  -6-30.8038 35.5570   3
   0   7  -6-37.2331 57.7709   4
   0   7  -6-4.90030 41.8410  12
   0  -7   6-36.7694 30.8605  10
   0  -7   6-103.344 78.1815   6
   0   7  -7 1064.92 191.036  12
   0   7  -7 1235.56 192.156   3
   0   7  -7 1202.29 219.378   4
   0  -7   7 1241.90 217.340   6
   0   7  -8 77.2072 69.7231   4
   0  -7   8 160.114 108.343   6
   0   7  -8 245.774 108.464  12
   0   7  -9 128.393 81.6828   4
   0   7  -9 165.458 82.5381  12
   0  -7   9 199.237 103.942   6
   0  -8   3 4558.31 346.252   9
   0   8  -3 4521.63 405.232   8
   0  -8   3 4121.82 453.887   2
   0  -8   3 4194.99 329.363   7
   0  -8   3 4448.05 482.733   5
   0  -8   4 15.9579 77.6384   5
   0   8  -4 211.759 112.369   4
   0   8  -4 59.7562 91.8034   8
   0   8  -5 28.8472 55.3607   4
   0   8  -5-125.696 107.574   3
   0   8  -5-10.3384 47.6207  12
   0  -8   5-28.5709 51.5111   6
   0   8  -6 65.5157 46.5733   3
   0   8  -6 43.7606 64.3470   4
   0  -8   6 72.7769 68.0703   6
   0   8  -6-17.6007 42.5833  12
   0   8  -7 911.719 203.100   4
   0  -8   7 958.341 196.582   6
   0   8  -7 908.688 190.748  12
   0   8  -8 402.222 160.923   4
   0  -8   8 170.846 87.7557   6
   0   8  -8 327.734 123.251  12
   0  -8   9-12.9390 80.3975   6
   0   8  -9 96.7655 91.5214   4
   0  -9   4 1807.78 347.547   5
   0   9  -4 2747.98 362.770   8
   0   9  -5 1225.56 251.133   4
   0  -9   5 1667.88 304.585   5
   0  -9   5 1397.12 268.954   6
   0   9  -5 846.617 414.888  12
   0   9  -6 942.815 236.067  12
   0  -9   6 687.184 186.159   6
   0   9  -6 665.839 180.938   4
   0  -9   7 93.8943 80.6718   6
   0   9  -7 15.4311 72.1842   4
   0   9  -7 96.7346 109.604  12
   0  -9   8 114.738 95.1751   6
   0   9  -8-21.5143 78.3173   4
   0   9  -9 66.1771 89.3381   4
   0  -9   9-78.1063 51.3522   6
   0 -10   4-19.6121 94.5521   5
   0 -10   4 310.722 226.926   2
   0  10  -5-26.3105 80.5394   4
   0 -10   5-22.1013 89.5350   5
   0 -10   6 633.049 194.555   6
   0  10  -6 716.433 243.785   4
   0  10  -7 178.550 100.639   4
   0 -10   7 17.9829 79.0696   6
   0  10  -8-103.519 116.028   4
   0 -10   8 116.050 101.772   6
   0  11  -5 241.762 182.600   4
   0 -11   5 87.6475 87.4442   5
   0 -11   6-52.9394 100.387   6
   0  11  -6-39.1628 99.3326   4
   0 -11   7 53.7580 126.161   6
   0  11  -7-157.031 137.844   4
  -1   0   3-23.3662 45.9432   9
  -1   0   2-3.05074 17.9195   9
   1   0  -2 2.85882 9.39846   7
  -1   0   1 628.817 77.5411   9
  -1   0   1 663.401 50.5311   6
  -1   0   1 561.075 57.2333  11
   1   0  -1 663.353 50.9359   4
   1   0  -1 687.644 55.4074  12
  -1   0   1 627.265 64.7162   8
  -1   0   1 684.564 48.4540   4
   1   0  -1 510.195 57.3814  10
   1   0  -1 606.804 71.6626   7
  -1   0   1 668.295 56.1669  12
  -1   0   0-0.36224 7.36885   9
  -1   0   0 17.5773 15.5844  12
   1   0   0-9.69839 10.1609  11
   1   0   0-3.01784 16.0023  10
   1   0   0-9.67525 15.8266   1
   1   0   0 13.8686 12.1025   3
   1   0   1 13183.1 391.044  10
  -1   0  -1 12655.4 322.578   9
   1   0   1 12427.1 349.935   1
   1   0   2 21.2246 25.2545  10
   1   1  -4 2109.71 190.429   4
  -1  -1   4-19.8220 50.3045   9
  -1  -1   3 6071.69 271.107   6
  -1  -1   3 6142.60 310.605   9
   1   1  -3 6263.12 280.479   4
  -1  -1   3 6250.16 287.402  11
  -1  -1   2 126.412 42.2204   9
   1   1  -2 179.544 47.5537   1
  -1  -1   2 167.049 24.9483  10
  -1  -1   2 192.890 27.5567   8
   1   1  -2 160.646 37.7586   4
  -1  -1   2 139.749 31.8666   6
  -1  -1   2 168.479 42.3974  11
   1   1  -2 158.252 31.5663   7
   1  -1  -1 153.801 40.1450  10
   1   1  -1 149.326 26.8212   8
  -1  -1   1 143.892 28.0215   2
   1   1  -1 92.9712 26.1653   3
  -1   1   1 159.684 38.7259   9
  -1  -1   1 112.689 33.7648   9
  -1  -1   1 144.685 34.1869  11
   1   1  -1 124.722 24.3679  10
   1  -1  -1 136.838 34.2265   7
  -1   1   1 276.110 87.7455  12
  -1  -1   1 151.157 26.8523  10
   1  -1   0 3062.94 171.531  10
  -1   1   0 2919.02 171.752   8
  -1  -1   0 2799.81 167.610   9
   1   1   0 3182.83 178.808   3
  -1   1   0 3014.42 150.161   9
   1  -1   0 2995.48 117.787   5
   1  -1   0 3214.18 167.688   1
   1   1   0 3106.32 155.701  10
  -1   1   0 2824.94 155.666  12
  -1   1  -1 10716.8 269.238   9
  -1   1  -1 10982.7 347.954  12
   1  -1   1 10718.6 363.543  10
   1  -1   1 10901.0 203.839   4
   1  -1   1 10929.9 298.038   1
  -1   1  -2 1587.30 154.735  12
   1  -1   2 1803.81 165.505  10
   1  -1   3 337.851 88.6543  10
   1   2  -5 134.839 41.8535   4
  -1  -2   5 244.716 86.8753  11
  -1  -2   4 193.381 60.9375   6
  -1  -2   4 91.3431 39.1714  11
   1   2  -4 262.864 109.650   4
  -1  -2   4 162.337 49.5099   9
  -1  -2   3 65.0690 33.6348   6
   1   2  -3 98.5014 37.9319   1
   1   2  -3 71.8079 16.6823  12
  -1  -2   3 57.5496 23.8638   9
   1   2  -3 50.8994 16.6367   7
  -1  -2   3 98.9955 34.2190  11
   1   2  -3 89.6618 37.6632   4
   1   2  -2 8370.01 324.643   1
  -1  -2   2 7523.54 295.734  11
  -1  -2   2 7953.87 322.792   9
   1   2  -2 7535.28 283.493   4
  -1  -2   2 7974.26 194.422   7
  -1  -2   1 11565.2 379.426   9
  -1  -2   1 11783.9 326.927   2
   1  -2  -1 10761.2 867.261  10
   1   2  -1 12209.8 384.152   1
   1   2  -1 11392.0 231.262  10
  -1  -2   0 3972.80 230.806   9
   1  -2   0 3357.20 197.462  10
  -1   2   0 3546.76 196.722  12
  -1   2  -1 129.404 28.7652   2
  -1   2  -1 159.956 48.2326  12
   1  -2   1 90.2542 30.9632  10
   1  -2   1 167.479 29.5111   9
   1  -2   1 166.647 34.0961   1
   1  -2   1 148.264 41.6415   7
  -1   2  -1 128.738 26.3730   4
   1  -2   1 129.717 27.2576   6
  -1   2  -1 159.405 29.7898   9
   1  -2   1 151.396 36.4346   5
   1  -2   2 141.149 34.0393   6
  -1   2  -2 113.850 34.4314   4
  -1   2  -2 104.407 22.6737   9
   1  -2   2 175.815 54.9226  10
   1  -2   2 114.334 21.6296  11
  -1   2  -2 111.737 35.8424  12
  -1   2  -3 1122.16 148.084  12
   1  -2   3 1302.33 156.747  10
  -1   2  -4 88.6264 43.5292  12
   1  -2   4 96.7680 56.4242  10
  -1  -3   7-39.5340 36.2044  11
   1   3  -6 543.461 120.524   4
  -1  -3   6 466.564 104.422  11
  -1  -3   6 528.319 121.292   6
   1   3  -6 594.845 106.462  12
   1   3  -5 4880.54 242.409  12
   1   3  -5 4922.21 293.608   1
   1   3  -5 4794.19 330.796   4
  -1  -3   5 4923.05 334.015  11
  -1  -3   5 4632.79 189.467  10
  -1  -3   5 5291.24 370.715   9
  -1  -3   4 429.316 38.9119  10
   1   3  -4 607.964 68.3345  12
  -1  -3   4 521.792 97.3342   6
  -1  -3   4 636.084 111.938   9
  -1  -3   4 369.729 40.2024   8
   1   3  -4 591.348 107.787   4
  -1  -3   4 651.273 107.958  11
   1   3  -4 633.796 98.9812   1
  -1  -3   3 501.078 88.5992  11
   1   3  -3 510.798 88.4433   4
   1   3  -3 496.037 86.8364   1
  -1  -3   3 495.681 90.5097   6
   1   3  -3 550.840 94.4446   3
  -1  -3   3 533.047 89.1667   9
   1   3  -3 500.669 54.3049  12
   1   3  -2 901.877 112.183   1
  -1  -3   2 1037.60 125.082   9
  -1  -3   2 1073.34 101.842   5
  -1  -3   2 1010.41 115.602   2
  -1  -3   2 995.404 65.3732   7
  -1  -3   2 1026.46 70.6111  12
   1   3  -1 229.716 57.8467   1
  -1  -3   1 235.208 59.0778   9
  -1  -3   1 249.242 62.3395   2
   1  -3   0 2530.58 204.989   7
  -1   3   0 2480.99 201.187  12
   1  -3   0 2656.03 204.477  10
   1  -3   1 248.960 55.9281   5
   1  -3   1 301.967 68.5724  10
  -1   3  -1 236.782 64.0809   8
   1  -3   1 266.493 36.2920   9
   1  -3   1 253.739 42.6894   1
   1  -3   1 247.124 61.2812   7
   1  -3   1 289.982 50.1104   2
  -1   3  -1 200.461 54.3201  12
   1  -3   2 350.218 46.0402   1
   1  -3   2 362.248 61.8322   6
   1  -3   2 327.525 69.2708   5
  -1   3  -2 363.154 62.4368   4
   1  -3   2 359.335 74.9173   7
   1  -3   2 352.526 83.9347  10
  -1   3  -2 345.272 79.3428  12
  -1   3  -2 394.014 88.8221   8
   1  -3   3 6978.66 308.896   6
   1  -3   3 7054.99 232.513  11
   1  -3   3 6829.32 365.717  10
  -1   3  -3 6873.38 372.312  12
  -1   3  -3 7115.34 317.651   4
   1  -3   4 1161.77 143.957   6
  -1   3  -4 977.111 136.972   4
  -1   3  -4 875.890 79.8241   1
   1  -3   4 1079.56 105.667  11
   1  -3   4 1029.85 154.880  10
  -1   3  -4 976.436 152.539  12
  -1   3  -5 2169.70 259.106  12
   1  -3   5 2121.03 258.790  10
   1  -3   5 1955.32 171.791  11
  -1   3  -6 373.999 135.498  12
   1   4  -8 501.053 115.314   1
   1   4  -8 775.615 148.023  12
  -1  -4   7 279.720 103.513   6
   1   4  -7 137.908 81.0145   4
   1   4  -7 202.854 52.2802  12
  -1  -4   7 92.2707 59.0101  11
   1   4  -7 355.085 95.5025   1
   1   4  -6 54.5912 57.7556   4
  -1  -4   6-7.43926 38.8963  11
   1   4  -6 9.24416 36.0150  12
  -1  -4   6 13.8095 36.7631   9
  -1  -4   6 9.69910 24.0888  10
   1   4  -6 56.0797 38.2823   1
  -1  -4   6 65.8729 46.2147   6
   1   4  -5 101.841 44.2019  12
  -1  -4   5 112.460 58.4971  11
  -1  -4   5 113.299 46.9398   6
   1   4  -5 167.211 57.8652   1
  -1  -4   5 106.612 27.1092  10
  -1  -4   5 145.148 60.6835   9
   1   4  -5 61.1831 47.0528   4
   1   4  -4 6668.56 328.406   1
   1   4  -4 6892.23 381.398   4
  -1  -4   4 6828.63 354.654   9
   1   4  -4 6348.09 360.639   3
   1   4  -4 6461.51 253.005  12
  -1  -4   4 6744.39 371.300  11
  -1  -4   3 305.474 70.6411   9
   1   4  -3 230.981 63.7058   3
   1   4  -3 231.304 60.9694   1
  -1  -4   3 271.764 62.3778   5
  -1  -4   2 692.665 94.8540   5
  -1  -4   2 691.673 107.464   9
   1   4  -2 551.555 87.6623   1
  -1  -4   2 605.517 92.9157   2
   1   4  -2 612.131 99.5013   3
  -1  -4   1 3576.35 330.236   2
  -1  -4   1 2976.86 289.642   9
   1  -4   0 938.375 223.257  10
   1  -4   0 1054.57 225.616   7
  -1   4   0 702.808 180.293  12
  -1   4  -1-7.92247 44.5221   8
   1  -4   1-20.8820 37.3793   5
   1  -4   1 15.0710 11.2476   3
   1  -4   1-31.6841 42.1840   2
   1  -4   1-0.64671 35.5535  10
   1  -4   1-8.80866 39.2847   7
  -1   4  -1-43.5320 53.5564  12
   1  -4   1 18.9638 14.0013   9
   1  -4   2 4390.99 282.195  10
   1  -4   2 4365.85 154.102   1
  -1   4  -2 4272.49 287.170   8
   1  -4   2 4343.52 274.549   5
  -1   4  -2 4657.14 242.626   4
  -1   4  -2 4717.11 300.025  12
   1  -4   2 4542.40 274.518   7
   1  -4   3 760.662 125.862  10
  -1   4  -3 687.489 106.854   4
   1  -4   3 789.504 111.976   6
  -1   4  -3 906.507 90.2766   3
  -1   4  -3 743.561 133.107  12
   1  -4   4 647.866 87.4625  11
   1  -4   4 497.035 102.299  10
  -1   4  -4 562.923 66.9479   3
  -1   4  -4 566.005 119.715  12
  -1   4  -4 543.645 106.918   4
   1  -4   4 512.468 98.4500   6
   1  -4   5 155.465 69.0191   6
   1  -4   5 149.751 65.0920  10
  -1   4  -5 211.463 79.2996   4
   1  -4   5 160.438 49.8581  11
  -1   4  -5 168.780 76.1887  12
   1  -4   6 3708.31 271.041  11
   1  -4   6 3541.33 351.464  10
  -1   4  -6 3269.72 339.627  12
   1  -4   7-10.8333 38.3021  11
  -1   4  -7 25.5854 47.2168  12
  -1  -5   8 1439.46 233.438  11
   1   5  -8 1376.13 242.809   4
  -1  -5   8 1333.46 234.312   6
  -1  -5   7 533.091 138.704  11
  -1  -5   7 602.587 159.307   6
   1   5  -7 374.095 115.355   4
   1   5  -7 546.150 111.698   1
   1   5  -7 494.587 112.100  12
   1   5  -6 118.092 63.1210   3
  -1  -5   6 149.960 62.9943   6
   1   5  -6 151.081 57.9660  12
   1   5  -6 278.919 71.8546   1
   1   5  -6 195.702 81.7708   4
  -1  -5   6 147.307 73.2215  11
  -1  -5   6 148.647 64.6858   9
  -1  -5   5 681.579 137.110   6
   1   5  -5 720.215 99.1828  12
   1   5  -5 819.042 119.343   1
  -1  -5   5 813.014 132.388   9
   1   5  -5 605.384 123.004   4
  -1  -5   5 865.893 150.327  11
   1   5  -5 594.158 121.828   3
   1   5  -4 1047.89 153.273   3
   1   5  -4 1120.32 134.768   1
   1   5  -4 1052.77 159.529   4
   1   5  -4 1715.10 182.709  12
  -1  -5   4 1099.83 153.231   9
   1   5  -3 510.792 57.2171  10
  -1  -5   3 762.683 123.865   9
   1   5  -3 585.557 56.5879   8
  -1  -5   3 731.295 118.103   5
   1   5  -3 478.709 105.599   3
   1   5  -3 635.373 108.312   1
  -1  -5   2 2919.52 268.777   9
  -1  -5   2 3073.08 256.962   5
   1   5  -2 3083.12 281.516   3
   1  -5   1 2558.55 253.282   5
  -1   5  -1 2571.48 266.445  12
   1  -5   1 3062.54 303.486  10
   1  -5   1 2732.31 236.718   2
  -1   5  -1 2572.14 262.306   8
   1  -5   1 2833.84 267.355   7
   1  -5   2 853.320 65.1836   1
  -1   5  -2 1057.53 151.176   8
   1  -5   2 1037.89 149.218   5
   1  -5   2 1028.51 126.062   2
   1  -5   2 910.737 129.489   7
  -1   5  -2 1036.19 151.724  12
   1  -5   2 1013.62 142.573  10
   1  -5   3 574.331 102.406   6
   1  -5   3 699.071 125.527  10
   1  -5   3 591.615 118.016   5
  -1   5  -3 587.631 121.124   8
  -1   5  -3 621.340 109.852   4
  -1   5  -3 610.850 122.292  12
   1  -5   4 109.938 59.6314   6
  -1   5  -4 188.051 56.1616   3
   1  -5   4 134.077 68.9789  10
  -1   5  -4 94.6071 67.4121  12
   1  -5   5 143.274 72.5379   6
  -1   5  -5 91.6010 34.2510   3
   1  -5   5 28.8372 48.2775  10
  -1   5  -5 110.103 64.8778   4
  -1   5  -5 171.709 91.0557  12
  -1   5  -6 1235.51 217.095   4
  -1   5  -6 1296.36 219.643  12
   1  -5   6 1676.25 237.198   6
   1  -5   6 1569.97 186.619  11
   1  -5   6 1201.54 206.731  10
   1  -5   7 316.193 127.927  10
  -1   5  -7 398.364 124.611  12
  -1  -6   9 467.768 151.305  11
   1   6  -9 253.245 120.332   3
  -1  -6   9 401.394 149.381   6
   1   6  -9 377.891 138.358   4
  -1  -6   8 157.037 43.9621  11
  -1  -6   8 302.155 140.387   6
   1   6  -8 85.9290 47.5455   4
   1   6  -8 308.967 116.830   3
  -1  -6   7-2.29955 64.0095  11
  -1  -6   7 58.5966 61.7418   6
   1   6  -7 103.901 74.2185   3
   1   6  -7 70.4319 47.3710   4
  -1  -6   6 155.233 81.3169   6
   1   6  -6 108.372 60.7348   4
  -1  -6   6 201.882 70.9747   9
   1   6  -6 211.066 61.8179   1
   1   6  -6 116.066 43.8014   3
   1   6  -6 86.6248 36.9338  12
   1   6  -5 751.126 113.322   1
  -1  -6   5 625.179 126.400   9
  -1  -6   5 763.459 149.592   6
   1   6  -5 602.652 144.709   4
   1   6  -5 979.604 148.937  12
  -1  -6   4 1492.22 194.587   5
   1   6  -4 1377.27 192.089   3
  -1  -6   4 1432.06 181.239   9
   1   6  -4 1558.56 214.755   4
   1   6  -3 2152.02 143.857   8
  -1  -6   3 1850.54 211.599   9
  -1  -6   3 2038.63 246.604   2
   1   6  -3 1998.33 241.282   3
   1   6  -2 1645.72 335.943   3
  -1  -6   2 2733.06 335.517   2
   1  -6   1 1264.06 235.357   5
  -1   6  -1 1648.66 380.091  12
   1  -6   1 1118.04 203.862   2
  -1   6  -1 1704.40 322.086   8
  -1   6  -2 1793.16 230.318  12
   1  -6   2 1831.61 235.645  10
   1  -6   2 1223.81 97.5906   9
   1  -6   2 1765.45 199.756   2
   1  -6   2 1362.63 194.230   5
  -1   6  -2 1744.52 218.392   8
   1  -6   2 1621.78 192.361   7
   1  -6   3 49.9913 47.9231  10
   1  -6   3-12.5566 45.1280   5
  -1   6  -3-11.2795 46.1650   8
  -1   6  -3-17.0340 32.7599  12
   1  -6   4-10.6546 28.3767   6
   1  -6   4 5.65884 29.6518  10
  -1   6  -4-33.1918 51.0445  12
  -1   6  -4 49.3217 43.6704   4
   1  -6   5 414.029 109.138   6
  -1   6  -5 416.097 122.710  12
   1  -6   5 432.662 113.219  10
  -1   6  -5 431.268 113.900   4
   1  -6   6 160.348 66.6387   6
  -1   6  -6 57.0629 62.9571  12
   1  -6   6 154.175 80.9582  10
  -1   6  -6 159.149 82.0620   4
   1  -6   7 634.594 156.545   6
   1  -6   7 505.991 133.900  10
  -1   6  -7 455.743 144.230   4
  -1   6  -7 451.934 146.931  12
  -1   6  -8 724.310 196.646  12
   1  -6   8 688.620 193.463  10
   1   7 -10-164.420 157.719   4
   1   7 -10-33.3665 94.3630   3
  -1  -7   9 44.0440 79.9225   6
   1   7  -9 44.7458 49.1227   3
   1   7  -9 58.2500 107.838   4
   1   7  -8 1041.37 211.614   3
  -1  -7   8 679.152 217.446   6
   1   7  -8 540.199 194.187   4
  -1  -7   7 90.1493 43.4534   6
   1   7  -7 174.102 92.6558   4
   1   7  -7 52.1242 50.2091   3
  -1  -7   6 3741.94 365.076   6
  -1  -7   6 4226.33 337.773   9
   1   7  -6 3511.30 372.130   4
   1   7  -6 3182.48 327.207   3
   1   7  -5-24.8173 41.9557   3
  -1  -7   5-110.207 101.969   6
  -1  -7   5-96.8934 45.1952   9
   1   7  -5 16.6886 61.2655   4
   1   7  -4 394.634 122.588   3
  -1  -7   4 439.494 126.724   5
  -1  -7   4 473.451 114.264   9
  -1  -7   3 70.6864 68.9963   5
  -1  -7   3 152.439 74.9355   9
  -1  -7   3 126.971 66.6262   2
   1   7  -3 189.257 54.3108   8
   1   7  -3 242.863 130.155   3
  -1   7  -2 1526.83 313.027  12
  -1   7  -2 1373.82 239.170   8
   1  -7   2 1184.50 218.050   5
   1  -7   2 1134.22 193.414   2
  -1   7  -3 245.332 82.5439   4
   1  -7   3 370.827 108.172   5
  -1   7  -3 398.814 129.064  12
   1  -7   3 295.407 90.3691  10
  -1   7  -3 246.516 97.2477   8
   1  -7   4 4240.34 370.367   5
   1  -7   4 3938.36 337.519  10
  -1   7  -4 3910.96 324.142   4
  -1   7  -4 4010.13 366.363  12
   1  -7   4 3940.98 320.918   6
   1  -7   5 46.7211 70.4373  10
   1  -7   5 75.0029 58.1007   6
  -1   7  -5 120.033 78.2787   4
  -1   7  -5-34.7376 62.4225  12
   1  -7   6 43.1966 49.3208  10
  -1   7  -6 38.9928 40.8706   4
   1  -7   6-62.0906 44.4148   6
  -1   7  -6 6.96969 46.8612  12
  -1   7  -7 78.7497 79.1839   4
  -1   7  -7 120.657 68.1474  12
   1  -7   7 105.916 91.2967   6
   1  -7   7 57.8558 87.2233  10
   1  -7   8-55.0722 111.554   6
  -1   7  -8 229.248 113.668  12
   1  -7   8 144.542 101.531  10
  -1   7  -9 145.820 107.056  12
   1   8 -10 424.903 172.148   4
  -1  -8  10 83.2676 55.8603   6
   1   8  -9 363.675 147.903   3
   1   8  -9 44.5122 85.8922   4
  -1  -8   9 361.446 135.082   6
  -1  -8   8 330.847 145.919   6
   1   8  -8 340.421 140.068   3
   1   8  -8 310.808 124.741   4
  -1  -8   7 233.284 102.880   6
   1   8  -7 312.014 112.906   3
   1   8  -7-21.4337 42.7732   4
  -1  -8   6 20.5490 76.4807   6
   1   8  -6-31.3677 46.8408   3
   1   8  -6-19.6372 54.2041   4
  -1  -8   5 1120.87 198.568   9
   1   8  -5 798.872 180.052   3
   1   8  -5 630.430 184.930   4
  -1  -8   4 279.538 132.938   5
   1   8  -4 468.242 192.201   3
  -1  -8   4 141.139 62.8072   9
  -1  -8   4 140.561 103.800   2
  -1  -8   3 1349.32 277.878   5
  -1  -8   3 1289.12 285.771   9
  -1  -8   3 1160.25 274.454   2
   1  -8   2 10.6147 109.451   5
  -1   8  -2 76.9934 165.371   8
   1  -8   2 320.590 165.824   2
   1  -8   2 153.166 150.738   7
  -1   8  -3 174.126 107.671  12
   1  -8   3 355.089 132.315   5
   1  -8   3 307.270 127.947   7
   1  -8   3 407.196 190.598  10
   1  -8   3 262.058 119.663   2
  -1   8  -3 147.504 77.0111   8
   1  -8   4 3.42001 33.0932   6
   1  -8   4-77.8031 57.7023   5
   1  -8   4-47.7466 46.1998  10
  -1   8  -4 1.24993 42.6137   4
  -1   8  -4 114.314 92.8138   8
   1  -8   5 729.411 155.515   6
  -1   8  -5 680.888 165.732  12
  -1   8  -5 681.104 155.015   4
   1  -8   5 839.483 184.832  10
   1  -8   6 253.662 99.2999  10
   1  -8   6 106.346 79.3218   6
  -1   8  -6 168.793 102.686  12
  -1   8  -6 128.732 94.2430   4
   1  -8   7 173.680 82.9331   6
   1  -8   7 237.304 109.468  10
  -1   8  -7 133.418 82.5273   4
  -1   8  -7 295.698 128.314  12
   1  -8   8 555.448 155.004   6
  -1   8  -8 441.319 142.557   4
  -1   8  -8 590.522 175.887  12
  -1   8  -9 146.514 124.624  12
  -1  -9   9 687.772 214.207   6
   1   9  -9 606.559 207.962   4
   1   9  -8 69.8917 60.3424   3
   1   9  -8 265.691 142.013   4
   1   9  -7 215.388 129.588   3
   1   9  -7 324.657 159.416   4
  -1  -9   7 254.727 130.359   6
   1   9  -6-18.1773 71.9754   3
   1   9  -6-49.9250 116.780   4
   1   9  -5 198.464 102.026   3
  -1  -9   5-66.6650 70.9652   5
   1   9  -5 118.354 95.4718   4
  -1  -9   4 516.090 199.474   5
  -1  -9   4 601.139 185.029   9
  -1  -9   4 816.273 269.627   2
   1  -9   3-57.2119 139.918   5
   1  -9   3-164.530 63.6845   2
  -1   9  -3 16.6460 86.8321   8
  -1   9  -4 309.921 224.600  12
   1  -9   4 109.953 111.333   5
  -1   9  -4 150.245 137.273   8
  -1   9  -4 144.786 66.8418   4
  -1   9  -5-91.5291 113.343  12
   1  -9   5 36.3439 74.6344   6
  -1   9  -5 50.8160 53.0345   4
  -1   9  -6 126.879 113.085  12
   1  -9   6 283.297 128.468   6
   1  -9   6 202.274 113.588  10
  -1   9  -6 89.4976 89.3339   4
  -1   9  -7 295.574 108.279  12
  -1   9  -7 302.724 135.729   4
   1  -9   7 282.551 103.505   6
   1  -9   8 122.668 89.6081   6
  -1   9  -8-7.50365 78.5025  12
  -1   9  -8 92.7738 59.2858   4
  -1   9  -9 152.127 120.403  12
   1  -9   9-117.681 144.302   6
  -1 -10   8 314.511 166.364   6
   1  10  -8 476.091 194.296   4
  -1 -10   7 502.513 211.389   6
   1  10  -7 408.781 167.298   4
   1  10  -7 544.630 239.599   3
  -1 -10   6 126.926 137.649   6
   1  10  -6-124.453 85.3329   4
  -1 -10   5 444.874 149.151   5
   1  10  -5 575.980 191.078   4
  -1  10  -4 297.651 202.181   4
   1 -10   4 110.595 160.579   5
  -1  10  -4-159.165 92.0841   8
   1 -10   5 365.291 170.038   6
  -1  10  -5 401.223 225.402  12
  -1  10  -5 521.174 209.438   4
   1 -10   6 745.168 198.781   6
  -1  10  -6 444.841 132.379  12
  -1  10  -6 608.193 209.919   4
   1 -10   7 94.7448 81.8657   6
  -1  10  -7-19.3240 70.5413   4
  -1  10  -7-38.5896 99.8779  12
  -1  10  -8-60.2022 115.131  12
   1 -10   8-67.3671 60.0702   6
  -1  10  -8-27.1678 111.222   4
  -1 -11   7 817.986 290.691   6
   1  11  -7 873.975 287.611   4
   1  11  -6 230.260 226.772   4
  -1  11  -5 234.861 243.005   4
   1 -11   5 151.831 160.621   6
  -1  11  -6 319.731 409.926  12
   1 -11   6 33.7371 80.4198   6
  -1  11  -6-185.359 166.531   4
  -1  11  -7 160.314 282.463  12
   1 -11   7 296.772 193.090   6
  -1  11  -7 430.924 269.232   4
   1 -12   6 383.961 258.655   6
  -2   0   4 2400.56 232.784  11
   2   0  -4 2059.99 212.081   7
  -2   0   4 2091.54 254.254   9
  -2   0   3 18.5910 28.7306  11
  -2   0   3 38.6646 45.1816   9
   2   0  -3-29.5968 34.2097   7
  -2   0   3-21.0999 15.6014   8
  -2   0   2 9747.21 349.993  11
   2   0  -2 10316.1 394.650  10
   2   0  -2 9845.51 412.389   7
  -2   0   2 9594.79 445.691   9
  -2   0   2 9449.47 368.929   8
   2   0  -1-155.858 98.0697   1
   2   0  -1-37.0225 46.9697  10
  -2   0   1-41.5312 44.5210   9
   2   0  -1-80.9336 55.5342   3
  -2   0   1-82.8618 58.4857   8
  -2   0   1-117.657 53.0731  12
  -2   0   0 374.723 71.2635  12
   2   0   0 414.594 83.5233  10
   2   0   0 475.213 98.3808   1
  -2   0   0 443.342 90.3690   9
   2   0   0 356.601 67.4681   3
   2   0   1 2.78284 28.7320  10
  -2   0  -1-15.0129 28.3186   9
   2   0   1 25.1804 35.0998   1
  -2   0  -1-25.4397 27.8219  12
   2   0   2 1071.34 163.964  10
  -2   0  -2 1056.59 157.512   9
  -2   0  -2 849.897 135.886  12
  -2  -1   5 448.296 102.659  11
   2   1  -5 573.561 117.868   7
  -2  -1   5 570.698 149.494   9
  -2  -1   4 1951.21 200.951  11
   2   1  -4 2149.96 230.553   1
  -2  -1   4 2088.47 233.309   9
  -2  -1   4 2137.22 150.394   8
   2   1  -4 2108.58 177.845   7
   2   1  -4 1983.59 99.3885  12
  -2  -1   3 64.0742 43.3363  11
   2  -1  -3 47.7639 33.8889   7
   2   1  -3 20.0881 12.0341   5
   2   1  -3 35.8149 17.4784  12
   2   1  -3 40.4319 24.2794   4
  -2  -1   3 42.8484 23.8118   6
  -2  -1   3 30.7839 45.7137   9
   2   1  -3 24.6759 23.9547   7
   2   1  -3-12.0843 37.5428   1
  -2   1   3 54.6762 36.4217   9
  -2  -1   3 17.9870 18.9528   8
  -2  -1   2 488.908 146.115  12
  -2   1   2 65.0341 22.9111  11
   2   1  -2 88.4815 37.0292  10
   2  -1  -2 187.879 63.8986  10
  -2  -1   2 157.007 61.5785   9
  -2   1   2 87.0109 50.7337   9
   2  -1  -2 141.000 61.6708   1
   2   1  -2 85.4517 43.8801   3
   2   1  -2 106.029 31.1673   4
  -2   1   2 131.122 52.2933   8
   2  -1  -2 101.946 48.1333   7
  -2  -1   2 92.1972 30.3793  11
  -2  -1   2 75.3305 26.1885   6
   2   1  -1 2283.06 187.374   3
  -2   1   1 2691.03 148.258  11
   2   1  -1 2307.37 176.768  10
   2  -1  -1 2477.95 202.498  10
   2  -1  -1 2435.92 224.901   1
   2  -1  -1 2519.01 108.641   5
  -2   1   1 2381.79 208.598   9
   2   1  -1 2536.86 134.474   4
  -2   1   1 2325.88 209.830   8
   2  -1  -1 2377.34 221.606   7
  -2  -1   1 2478.93 145.572  12
  -2  -1   1 2523.79 219.451   9
  -2   1   1 2363.69 179.355  12
   2  -1   0 652.558 117.068   1
  -2  -1   0 655.471 110.392   9
   2  -1   0 742.296 118.327  10
   2   1   0 647.539 99.4723  10
   2  -1   0 668.042 76.7730   3
  -2   1   0 701.912 110.101   9
   2   1   0 1048.92 151.326   3
  -2   1   0 688.593 105.731  12
  -2  -1   0 682.496 64.4571   2
  -2   1   0 766.147 122.145   8
  -2  -1   0 669.526 87.7414  12
   2   1   0 705.704 121.713   1
   2   1   1 4119.23 304.839  10
   2  -1   1 3967.66 289.787  10
   2   1   1 4157.88 315.255   1
  -2  -1  -1 3834.77 284.231   9
  -2   1  -1 3982.45 245.874   9
  -2  -1  -1 3924.31 265.740  12
  -2   1  -1 3415.22 249.974  12
   2  -1   1 3703.79 259.738   1
   2  -1   2 3151.90 273.489  10
  -2   1  -2 3345.62 268.043  12
  -2   1  -2 3467.47 229.145   9
   2  -1   3 299.561 99.8351  10
  -2   1  -3 363.807 95.5388   9
  -2   1  -3 316.917 105.163  12
  -2  -2   6 2739.83 288.837  11
   2   2  -6 2510.91 300.812   1
  -2  -2   6 2646.57 356.158   9
   2   2  -6 2893.13 236.027   7
  -2  -2   5 2665.37 256.337  11
   2   2  -5 2513.85 262.092   1
   2   2  -5 2709.79 253.380   4
  -2  -2   5 2759.36 285.297   9
  -2  -2   5 2750.01 147.019   8
   2   2  -5 2722.42 183.596   7
  -2  -2   4 2219.01 215.006  11
   2   2  -4 2195.31 229.320   1
  -2  -2   4 2244.49 205.279   6
  -2  -2   4 1994.23 226.772   9
   2   2  -4 2355.71 212.420   4
  -2  -2   4 2319.26 125.251   8
   2   2  -4 2266.03 169.119   7
  -2  -2   3 646.663 111.199  11
  -2  -2   3 795.080 108.045   6
   2   2  -3 833.517 138.028   1
   2   2  -3 746.746 109.304   4
  -2  -2   3 742.860 135.031   9
  -2  -2   2 646.470 65.5320  12
   2  -2  -2 437.791 98.5807   7
   2  -2  -2 1158.91 317.930  10
   2   2  -2 513.546 102.260   3
   2   2  -2 654.940 93.1792   4
  -2  -2   2 642.102 123.604   9
   2   2  -2 669.532 126.817   1
   2   2  -2 523.782 73.4359  10
  -2   2   2 382.040 94.4197   9
  -2   2   2 616.735 123.986   8
  -2  -2   2 567.285 81.1785   6
  -2   2   1 390.394 52.2388  11
   2   2  -1 326.328 62.8263  10
   2   2  -1 336.975 80.9094   3
   2  -2  -1 361.688 51.1202   5
   2  -2  -1 432.312 88.8613   1
  -2   2   1 494.893 96.0570   9
  -2   2   1 384.557 88.5954  12
  -2  -2   1 368.083 58.3361   2
  -2   2   1 369.228 85.8327   8
  -2  -2   1 416.297 54.5466  12
  -2  -2   1 339.605 85.4423   9
   2  -2  -1 351.841 85.8012  10
   2  -2  -1 383.876 89.3014   7
   2  -2   0 667.456 69.8898   3
   2   2   0 749.820 115.599  10
   2  -2   0 780.615 127.821  10
   2  -2   0 717.781 86.2436   5
  -2  -2   0 591.203 112.576   9
   2   2   0 374.204 92.5499   3
   2  -2   0 675.148 111.627   1
  -2   2   0 613.015 98.1740   9
  -2   2   0 707.064 115.198  12
   2  -2   1 193.997 65.7972  10
   2  -2   1 228.131 63.5465   1
  -2   2  -1 294.612 69.1970   9
  -2   2  -1 218.189 76.4100  12
   2  -2   2 568.044 131.443  10
   2  -2   2 541.421 104.106   1
  -2   2  -2 554.400 85.0055   9
  -2   2  -2 561.339 115.766  12
   2  -2   3 399.241 110.303  10
  -2   2  -3 433.324 76.2523   9
  -2   2  -3 437.094 113.569  12
   2  -2   4 2103.35 275.180  10
  -2   2  -4 2500.93 213.087   9
  -2   2  -4 2111.93 262.105  12
  -2  -3   7 829.952 172.473  11
   2   3  -7 487.517 94.4843   4
   2   3  -7 734.770 170.825   1
  -2  -3   6 200.543 76.1777   6
  -2  -3   6 311.868 97.9464  11
   2   3  -6 192.948 61.9918   4
  -2  -3   6 344.267 127.215   9
   2   3  -6 213.990 70.3933   1
   2   3  -5 17.5686 37.2933   1
  -2  -3   5 31.0688 26.6977   6
  -2  -3   5 108.933 61.4724  11
  -2  -3   5-6.17279 43.4559   9
   2   3  -5-2.90109 32.8418   4
   2   3  -4 1217.45 174.164   1
   2   3  -4 985.380 143.759   4
  -2  -3   4 1038.64 168.246   9
   2   3  -4 1110.33 166.986   3
  -2  -3   4 1082.44 162.500  11
   2   3  -3 421.970 103.061   1
   2   3  -3 336.745 82.1347   3
  -2  -3   3 428.093 110.024   9
   2   3  -3 383.405 85.3723   4
  -2  -3   3 340.407 79.8477   6
  -2  -3   2 978.690 152.579   9
  -2  -3   2 1157.17 132.664   2
   2  -3  -2 399.085 116.196   7
   2   3  -2 1130.26 96.4373  10
   2   3  -2 1094.17 159.804   1
  -2   3   1 795.904 164.740  12
   2   3  -1 450.646 73.8999  10
   2  -3  -1 399.080 103.715  10
  -2  -3   1 312.817 75.0535   9
   2   3  -1 492.748 107.622   1
  -2  -3   1 459.177 87.3339   2
   2  -3   0 5099.77 304.803   1
   2  -3   0 4972.50 328.165  10
   2  -3   0 4889.88 247.271   5
  -2   3   0 5007.54 322.800  12
  -2  -3   0 5334.70 379.475   9
  -2   3   0 4394.70 326.886   9
  -2   3   0 4762.02 147.954   4
   2  -3   1 123.834 33.2774   6
   2  -3   1 1.18132 32.2486  10
  -2   3  -1 41.2745 16.9600   4
   2  -3   1 27.5651 14.9675   1
  -2   3  -1 48.7916 14.8895   9
  -2   3  -1-11.1854 28.8306   8
   2  -3   1 20.8917 26.9516   7
  -2   3  -1-0.59935 25.4974  12
  -2   3  -2 636.454 83.7830   9
  -2   3  -2 725.611 138.578  12
   2  -3   2 620.833 98.3305   1
   2  -3   2 750.963 146.307  10
  -2   3  -3 980.976 165.941  12
  -2   3  -3 1121.25 107.936   9
   2  -3   3 1093.47 189.283  10
   2  -3   4 41.5586 42.8217  10
  -2   3  -4 122.265 68.7259  12
   2  -3   5 208.061 85.5968  10
  -2   3  -5 190.359 77.6968  12
  -2  -4   8 912.675 249.972  11
   2   4  -8 364.566 134.576   1
  -2  -4   7 545.104 149.830   6
  -2  -4   7 529.468 122.515  11
   2   4  -7 564.219 146.454   1
   2   4  -7 413.470 134.881   4
  -2  -4   7 643.731 191.939   9
  -2  -4   6 471.034 126.393   6
  -2  -4   6 431.988 122.303  11
   2   4  -6 635.082 144.423   1
   2   4  -6 374.810 115.897   4
  -2  -4   6 529.789 136.039   9
  -2  -4   5-16.4105 42.2869  11
  -2  -4   5 63.3917 55.4471   6
  -2  -4   5-20.1691 27.3956   9
   2   4  -5 42.0634 45.1361   3
   2   4  -5 73.7214 50.7369   4
   2   4  -5 53.4986 58.8204   1
  -2  -4   4 250.340 75.8188   6
   2   4  -4 345.240 99.1331   1
   2   4  -4 394.979 106.588   3
  -2  -4   4 243.831 87.1107   9
   2   4  -4 292.989 94.5708   4
  -2  -4   3 4602.95 352.804   9
   2   4  -3 4404.93 295.667   4
   2   4  -3 4213.35 320.437   3
   2   4  -3 4282.17 327.409   1
   2   4  -2 15.8066 14.4949  10
   2   4  -2 46.1668 38.4850   3
  -2  -4   2 59.4198 21.7086   5
  -2  -4   2 27.6345 20.0627   9
   2   4  -2 3.09926 30.7007   1
  -2  -4   2 15.1179 39.7216   2
   2  -4  -1 4591.43 525.781  10
  -2  -4   1 2587.31 279.683   9
  -2   4   1 3492.70 408.786   8
  -2  -4   1 3662.20 359.967   2
   2  -4  -1 2816.78 330.864   7
   2   4  -1 2364.67 264.220   1
   2   4  -1 3779.57 411.999   3
   2  -4   0 114.394 64.0324  10
   2  -4   0 74.3583 51.3041   1
   2  -4   0 95.3844 42.1096   5
  -2   4   0 124.737 61.6155  12
  -2   4   0 106.856 62.7096   8
   2  -4   0 143.805 36.7090   2
   2  -4   0 78.2635 51.9288   7
   2  -4   1 1678.06 121.305   6
   2  -4   1 1592.54 154.492   1
   2  -4   1 1529.24 198.079  10
   2  -4   1 1640.12 170.594   5
  -2   4  -1 1686.92 120.986   4
  -2   4  -1 1498.65 209.501   8
   2  -4   1 1447.21 191.017   7
  -2   4  -1 1442.76 190.010  12
   2  -4   2 171.556 49.0847   6
   2  -4   2 278.410 99.4220  10
  -2   4  -2 268.651 55.0123   4
  -2   4  -2 206.581 93.6955   8
   2  -4   2 300.533 75.4999   1
  -2   4  -2 136.238 75.0791  12
   2  -4   3 74.3565 35.0480   6
   2  -4   3 119.510 73.6387  10
  -2   4  -3 131.751 60.8837  12
   2  -4   4 655.976 143.743  10
  -2   4  -4 821.572 161.262  12
   2  -4   5 90.2749 99.0576  10
  -2   4  -5-121.443 101.501  12
   2  -4   6 244.581 112.779  10
  -2   4  -6 322.114 155.957  12
  -2  -5   9-81.5051 49.9889  11
  -2  -5   8 755.186 188.807   6
  -2  -5   8 641.766 169.314  11
   2   5  -8 564.566 175.367   4
   2   5  -8 898.119 193.546   1
  -2  -5   7 2060.41 279.573  11
   2   5  -7 2656.99 298.655   1
   2   5  -7 1961.53 275.930   4
  -2  -5   7 2433.23 320.917   9
   2   5  -7 2162.02 299.343   3
  -2  -5   7 2310.31 299.593   6
  -2  -5   6 402.844 118.768   6
   2   5  -6 367.348 113.570   1
   2   5  -6 507.058 142.307   3
  -2  -5   6 413.675 117.080   9
   2   5  -6 397.647 127.998   4
   2   5  -5-17.7626 54.4058   1
  -2  -5   5 9.21412 50.2124   6
   2   5  -5 1.08434 38.2347   3
  -2  -5   5 65.5681 54.9068   9
   2   5  -5 115.135 72.6622   4
   2   5  -4 5.79201 33.8590   4
  -2  -5   4-30.4109 22.8697   6
   2   5  -4-20.6105 26.1367   3
  -2  -5   4 96.0606 66.3336   9
   2   5  -4-12.5956 46.7204   1
  -2  -5   3 1706.84 229.721   9
  -2  -5   3 1632.06 197.197   2
  -2  -5   3 1502.69 144.478   5
   2   5  -3 1554.13 204.759   1
   2   5  -3 1731.49 218.750   3
   2   5  -2 184.517 48.7995  10
   2   5  -2 269.839 95.5735   1
   2   5  -2 261.618 97.0221   3
  -2  -5   2 229.824 72.6322   5
  -2  -5   2 152.200 66.8655   9
  -2   5   0 666.950 198.222  12
   2  -5   0 707.813 179.268  10
   2  -5   0 623.645 153.018   5
  -2   5   0 626.666 170.887   8
   2  -5   0 970.550 152.309   2
   2  -5   0 727.010 178.030   7
  -2   5  -1 828.553 161.147  12
   2  -5   1 835.564 114.017   1
   2  -5   1 721.316 142.114  10
  -2   5  -1 1014.29 111.869   4
   2  -5   1 692.819 142.856   7
  -2   5  -1 637.223 137.508   8
   2  -5   1 579.559 113.325   5
   2  -5   2 1139.38 123.055   6
   2  -5   2 1521.86 154.647   1
   2  -5   2 917.119 166.627  10
   2  -5   2 835.259 142.517   5
  -2   5  -2 1132.89 125.825   4
  -2   5  -2 836.397 166.118   8
   2  -5   2 1046.61 178.274   7
  -2   5  -2 1111.93 182.482  12
  -2   5  -3 2391.28 207.138   4
  -2   5  -3 2013.22 266.012  12
   2  -5   3 1943.55 251.542  10
   2  -5   3 2190.71 188.703   6
   2  -5   4 408.835 98.7273   6
   2  -5   4 470.315 145.039  10
  -2   5  -4 440.840 151.128  12
   2  -5   5 47.4405 62.3155  10
  -2   5  -5 190.594 99.6827  12
  -2   5  -6 208.094 78.9577  12
   2  -5   6 163.815 78.9182  10
   2  -5   7 262.659 124.672  10
  -2   5  -7 128.839 52.1634  12
  -2  -6   9 591.932 182.844   6
  -2  -6   9 514.814 193.029  11
   2   6  -9 344.737 116.039   4
   2   6  -9 381.160 120.793   3
  -2  -6   8 19.2084 57.9015   6
   2   6  -8 48.9977 74.2716   3
   2   6  -8-85.5340 67.4356   4
  -2  -6   8 108.345 105.522   9
   2   6  -7 2.37656 40.9656   1
  -2  -6   7 128.791 89.5032   6
   2   6  -7-34.7215 45.2599   3
  -2  -6   7-6.44069 51.8163   9
   2   6  -7 10.8977 38.7504   4
  -2  -6   6 401.172 106.695   6
   2   6  -6 491.819 142.673   3
  -2  -6   6 495.886 146.565   9
   2   6  -6 474.819 145.633   4
   2   6  -6 616.548 124.625   1
  -2  -6   5 2183.05 259.648   6
  -2  -6   5 2318.71 296.860   9
   2   6  -5 2188.44 270.476   4
   2   6  -5 2313.13 253.643   1
   2   6  -5 2078.88 265.238   3
  -2  -6   4 1507.98 232.770   9
   2   6  -4 1408.20 208.398   4
   2   6  -4 1432.98 204.331   1
   2   6  -4 1357.41 212.598   3
   2   6  -3 256.956 113.177   3
  -2  -6   3 330.985 115.264   9
  -2  -6   3 307.774 128.905   2
  -2  -6   2 1968.01 305.468   5
  -2  -6   2 1535.81 338.096   9
   2   6  -2 1883.41 366.963   3
  -2  -6   2 1939.53 367.076   2
  -2   6   0 2.05658 386.477  12
   2  -6   0 152.160 173.464  10
   2  -6   0 147.309 296.883   5
  -2   6   0-10.6258 384.632   8
   2  -6   0-9.61710 132.918   7
   2  -6   1 2045.26 205.537   1
   2  -6   1 1966.49 268.637  10
   2  -6   1 1776.94 243.566   5
   2  -6   1 2238.28 215.135   2
  -2   6  -1 1898.54 293.795   8
   2  -6   1 1809.67 274.106   7
  -2   6  -1 1997.72 288.664  12
   2  -6   2 49.4895 33.4809   6
   2  -6   2 45.2379 45.7151  10
   2  -6   2 147.091 73.7752   5
  -2   6  -2 126.344 80.4618  12
  -2   6  -2 38.0316 73.3681   8
  -2   6  -2 45.2183 34.2722   4
   2  -6   2-23.8268 59.4653   7
   2  -6   3 243.921 81.7215   6
   2  -6   3 182.397 77.4018  10
  -2   6  -3 192.948 90.5048  12
   2  -6   4 561.509 109.770   6
   2  -6   4 641.416 167.097  10
  -2   6  -4 607.903 130.217   4
  -2   6  -4 621.856 165.501  12
   2  -6   5 500.721 134.828  10
  -2   6  -5 479.111 127.277  12
   2  -6   6 246.364 123.012  10
  -2   6  -6 495.802 162.164  12
   2  -6   7 206.177 155.504  10
  -2   6  -7 319.008 171.920  12
  -2  -7  10 19.7724 61.9656   6
   2   7 -10-132.925 84.1997   3
   2   7 -10 48.6850 124.972   4
  -2  -7   9 980.551 240.181   6
   2   7  -9 937.008 238.308   3
   2   7  -9 1012.54 248.624   4
  -2  -7   8 24.7776 45.1232   6
   2   7  -8-6.18217 81.6638   3
   2   7  -8 87.1176 60.8707   4
  -2  -7   8 21.2493 90.2060   9
  -2  -7   7 71.7938 39.5672   6
   2   7  -7 101.278 80.5713   3
  -2  -7   7 66.5406 61.3068   9
   2   7  -7 14.5144 81.3755   4
  -2  -7   6 48.8636 47.7164   6
   2   7  -6 47.3230 34.8896   1
  -2  -7   6-67.8814 82.6258   9
   2   7  -6-53.4669 62.5091   3
   2   7  -6-10.6291 52.9997   4
   2   7  -5 379.234 129.638   3
  -2  -7   5 232.986 104.631   6
   2   7  -5 299.467 103.891   1
  -2  -7   5 305.139 106.083   9
   2   7  -5 226.623 90.9501   4
   2   7  -4-33.4978 59.4153   3
  -2  -7   4-62.5305 40.5375   5
  -2  -7   4 14.6797 46.9787   9
   2   7  -4 25.9703 100.258   4
   2   7  -3 691.725 201.881   3
  -2  -7   3 814.902 179.915   5
  -2  -7   3 881.216 244.353   9
  -2  -7   3 1170.78 296.290   2
   2  -7   1 2661.00 490.505   7
  -2   7  -1 2456.49 504.808  12
   2  -7   1 3397.15 599.449  10
   2  -7   1 2245.83 397.229   5
   2  -7   1 3021.22 373.926   2
  -2   7  -1 2647.77 505.886   8
  -2   7  -2 70.6452 61.3459  12
   2  -7   2-29.6729 57.1377  10
   2  -7   2-32.9816 37.1903   5
  -2   7  -2 68.8346 65.9139   8
   2  -7   2 26.2484 83.5063   7
  -2   7  -3 160.081 97.8285  12
   2  -7   3 22.0451 58.6630   6
   2  -7   3-35.8310 48.3586   5
   2  -7   3 37.0939 78.2230  10
  -2   7  -3-34.5220 60.8256   8
  -2   7  -3 110.628 72.1529   4
   2  -7   4 26.7326 34.1708  10
  -2   7  -4 15.6994 75.1034  12
   2  -7   5 197.917 107.730  10
  -2   7  -5 409.294 144.076  12
   2  -7   6 40.3925 68.9138  10
  -2   7  -6 6.18561 54.1731  12
   2  -7   7 13.4170 77.2936  10
  -2   7  -7-55.3080 84.0575  12
   2  -7   8-87.6582 152.790  10
  -2   7  -8 32.6465 134.765  12
   2   8 -10 46.8395 66.7167   3
  -2  -8   9 258.455 114.911   6
   2   8  -9 123.264 60.9651   3
   2   8  -9 453.211 180.401   4
  -2  -8   8 61.0631 80.9128   6
   2   8  -8 106.026 121.808   3
   2   8  -8 173.915 115.932   4
  -2  -8   7 137.360 82.3731   6
   2   8  -7 123.301 60.7145   3
  -2  -8   7 181.376 139.926   9
   2   8  -7 192.866 81.6847   4
   2   8  -6 72.4075 101.549   3
  -2  -8   6-46.1995 78.6969   6
  -2  -8   6-17.3741 61.7871   9
   2   8  -6 142.175 124.170   4
   2   8  -5 1075.54 240.009   3
  -2  -8   5 971.553 211.657   6
  -2  -8   5 1031.14 227.171   9
   2   8  -5 1471.40 275.923   4
   2   8  -4 819.523 242.739   3
  -2  -8   4 1043.76 233.222   5
  -2  -8   4 746.927 224.491   9
  -2   8  -2 700.060 282.434  12
   2  -8   2 258.575 128.969   5
  -2   8  -2 180.564 113.550   4
  -2   8  -2 194.745 171.284   8
   2  -8   2 338.869 208.064   7
  -2   8  -3 256.461 108.958  12
   2  -8   3 223.468 104.104   5
   2  -8   3 333.551 149.523  10
  -2   8  -3 464.359 183.403   8
   2  -8   3 474.033 176.463   7
  -2   8  -4 87.6230 99.0647  12
   2  -8   4 24.7033 66.3520  10
  -2   8  -5 300.419 139.755  12
   2  -8   5 500.096 158.622  10
   2  -8   6 234.941 113.674  10
  -2   8  -6 411.396 168.284  12
   2  -8   7-145.427 114.395  10
  -2   8  -7 4.87421 118.242  12
   2  -8   8-45.1133 103.842  10
   2   9  -9-133.487 84.9405   3
  -2  -9   8 463.407 191.995   6
   2   9  -8 532.985 180.000   3
   2   9  -8 488.264 198.969   4
   2   9  -7 620.884 177.999   3
  -2  -9   7 609.345 175.684   6
   2   9  -7 392.089 142.518   4
   2   9  -6 668.412 211.338   3
  -2  -9   6 631.885 216.298   6
  -2  -9   6 718.907 226.911   9
   2   9  -6 720.196 214.129   4
   2   9  -5-69.2169 116.536   3
  -2  -9   5 77.8474 104.547   9
   2   9  -5 264.076 180.265   4
  -2   9  -3 1274.86 359.239  12
   2  -9   3 813.376 265.858   5
   2  -9   3 1500.53 536.974  10
  -2   9  -3 872.338 300.349   8
   2  -9   3 722.047 222.754   7
  -2   9  -4 506.433 207.725  12
   2  -9   4 165.036 104.688  10
   2  -9   5-62.7514 112.488  10
  -2   9  -5 11.2591 83.7690  12
  -2   9  -6 305.031 151.273  12
   2  -9   6 133.940 127.405  10
  -2   9  -7 178.035 153.510  12
   2  -9   7 241.334 167.705  10
   2  10  -8-13.3458 75.9231   3
   2  10  -7 34.4864 137.652   3
  -2 -10   7 157.271 129.391   6
   2  10  -7 102.309 104.249   4
   2  10  -6 158.143 149.647   3
  -2 -10   6 743.866 281.853   6
   2  10  -6 457.352 212.722   4
   2 -10   3 480.896 310.046   5
  -2  10  -4 741.411 392.026  12
  -2  10  -5 106.008 170.657  12
   2 -10   5-85.6876 120.905  10
  -2  10  -6-110.680 179.764  12
   2 -10   6 90.6240 84.6677  10
  -3   0   5 2287.46 283.214  11
   3   0  -5 2378.54 340.144   1
  -3   0   5 3018.48 401.775   9
   3   0  -5 2450.47 294.620   7
  -3   0   4 9.72739 24.5441  11
   3   0  -4-14.4946 46.7245   1
  -3   0   4-8.11756 45.8084   9
   3   0  -4-6.67741 60.1867   7
  -3   0   3 103.916 48.0545  11
  -3   0   3 0.62968 47.5070   9
   3   0  -3 58.5822 43.7540   3
   3   0  -3 24.3144 69.7862   1
   3   0  -3-7.00915 26.4994   7
  -3   0   2 51.9715 74.5741  12
   3   0  -2 69.0949 49.2841  10
  -3   0   2-29.6502 43.3539   9
   3   0  -2 88.0408 40.6484   1
   3   0  -1 361.956 116.156   1
   3   0  -1 264.701 75.7008  10
  -3   0   1 534.496 133.389   9
  -3   0   1 338.342 72.0360  12
   3   0   0 35.1588 53.2591  10
  -3   0   0 71.8804 48.6874   9
   3   0   0-15.1285 55.8089   1
  -3   0   0-44.2740 38.6467  12
   3   0   1 123.785 70.5327  10
   3   0   1 13.6796 39.4487   1
  -3   0  -1-6.71746 32.6545   9
  -3   0  -1 64.8126 61.1197  12
   3   0   2 15.7980 51.0550  10
  -3   0  -2-86.4432 74.3746   9
  -3   0  -2-93.6909 75.3374  12
   3   1  -6 35.3820 77.6299   1
  -3  -1   6 137.089 109.849  11
  -3  -1   6-93.6409 60.7118   9
   3   1  -6 74.2700 75.1260   7
  -3  -1   5 835.258 157.457  11
   3   1  -5 616.583 173.117   1
  -3  -1   5 922.804 206.420   9
   3  -1  -5 120.244 76.6558   1
   3   1  -5 728.440 149.123   7
  -3   1   4 582.582 128.953  11
  -3  -1   4 473.958 110.995  11
   3  -1  -4 608.138 150.193   1
   3   1  -4 599.297 158.525   1
  -3  -1   4 556.418 149.343   9
  -3   1   4 666.905 186.199   9
  -3  -1   4 553.605 100.854   8
  -3   1   4 577.736 134.224   8
   3   1  -4 504.695 111.543   7
   3  -1  -4 521.677 129.095   7
  -3   1   3 455.915 82.9954  11
   3   1  -3 688.162 202.625  10
   3  -1  -3 363.341 118.795   1
   3   1  -3 457.897 123.496   3
  -3  -1   3 476.098 140.784   9
  -3   1   3 457.166 128.461   9
  -3   1   3 352.345 97.3597   8
   3  -1  -3 286.904 88.5958   7
   3   1  -3 337.776 131.726   1
  -3  -1   2 579.976 102.571  12
   3   1  -2 354.639 99.0218  10
   3  -1  -2 272.521 92.8033  10
   3   1  -2 369.988 100.439   3
   3   1  -2 338.886 102.581   1
   3  -1  -2 368.429 114.316   1
  -3  -1   2 222.401 77.7255   9
  -3   1   2 300.735 105.469   9
  -3   1   2 329.580 89.9528   8
   3  -1  -2 196.924 81.8438   7
   3   1  -1 1816.06 239.985   1
   3  -1  -1 2003.83 248.803   1
   3   1  -1 1813.39 197.199  10
   3  -1  -1 1868.90 221.363  10
  -3  -1   1 1731.15 227.250   9
  -3   1   1 1894.70 234.927   9
  -3  -1   1 1977.99 167.778  12
  -3   1   1 1767.55 188.852  12
   3  -1  -1 2045.22 180.130   3
   3  -1   0 751.185 245.183   1
   3   1   0 679.823 121.810  10
   3  -1   0 636.994 128.839  10
  -3  -1   0 638.943 110.878  12
  -3  -1   0 763.713 149.395   9
  -3   1   0 743.751 143.891   9
   3   1   0 670.187 150.334   1
  -3   1   0 564.488 111.301  12
  -3  -1  -1 328.957 98.0108  12
   3   1   1 185.220 96.0643  10
   3   1   1 240.864 114.241   1
   3  -1   1 251.543 93.3432  10
  -3  -1  -1 141.296 76.3478   9
  -3   1  -1 312.160 97.6070   9
   3  -1   1 225.616 93.5502   1
  -3   1  -1 193.134 75.8642  12
   3  -1   2 665.631 161.368  10
  -3   1  -2 716.853 138.733   9
  -3   1  -2 695.554 147.719  12
   3  -1   3 41.8582 57.9761  10
  -3   1  -3-40.4226 36.6124   9
  -3   1  -3-52.1212 42.6288  12
  -3  -2   7-2.01802 55.3768  11
   3   2  -7 61.7797 89.9187   1
  -3  -2   7 62.2342 134.355   9
  -3  -2   6 313.429 115.749  11
   3   2  -6 291.119 135.888   1
  -3  -2   6 444.412 153.014   9
  -3  -2   5 147.879 85.7110  11
   3   2  -5 203.631 98.8627   1
  -3  -2   5 164.697 89.9323   9
   3   2  -4 1009.29 144.415   4
   3   2  -4 902.502 174.357   3
  -3  -2   4 857.445 171.269   9
   3   2  -4 846.344 178.656   1
  -3  -2   4 1078.62 146.693   6
   3   2  -3 1921.86 236.356   3
  -3   2   3 2245.56 203.447  11
   3  -2  -3 1813.92 247.521   1
  -3  -2   3 1805.41 252.953   9
   3   2  -3 2032.12 179.047   4
   3   2  -3 2079.09 276.190   1
  -3   2   3 1111.65 230.788   9
  -3   2   3 1983.70 248.639   8
   3  -2  -3 1920.36 251.223   7
  -3  -2   3 2143.86 179.886   6
   3   2  -2 140.607 30.3004   1
  -3   2   2 281.528 65.3792  11
  -3  -2   2 228.428 50.0119   6
   3  -2  -2 151.069 64.8951   1
   3   2  -2 204.706 73.1614  10
   3   2  -2 202.598 83.7461   3
   3  -2  -2 382.506 111.336  10
  -3  -2   2 271.531 115.869   9
  -3   2   2 199.317 79.3870   9
   3   2  -2 223.952 53.0311   4
  -3   2   2 220.989 73.2541   8
   3  -2  -2 177.863 67.3145   7
   3  -2  -1 342.472 118.467   1
   3   2  -1 167.695 34.2383   3
   3   2  -1 260.099 80.0582  10
   3  -2  -1 178.541 60.3557  10
   3  -2  -1 220.630 51.4200   3
  -3  -2   1 236.945 89.9920   9
  -3   2   1 251.672 75.3169  12
  -3   2   1 314.649 105.302   9
   3   2  -1 247.657 92.9986   1
  -3   2   1 362.351 121.376   8
   3  -2  -1 397.398 127.326   7
  -3  -2   1 213.980 55.5861  12
   3   2   0 361.704 102.422  10
   3  -2   0 273.916 73.2448  10
   3  -2   0 269.367 72.1192   1
   3   2   0 350.914 94.9936   1
  -3  -2   0 274.804 107.105   9
  -3   2   0 305.792 83.4000   9
  -3  -2   0 372.085 94.4696  12
  -3   2   0 229.176 82.2390  12
   3   2   1 603.657 214.159  10
   3  -2   1 778.756 169.687  10
  -3   2  -1 782.237 157.271  12
  -3  -2  -1 993.923 212.143   9
  -3   2  -1 845.426 146.265   9
   3  -2   1 680.872 134.039   1
   3  -2   2 342.965 124.227  10
   3  -2   2 385.557 130.204   1
  -3   2  -2 530.067 122.193   9
  -3   2  -2 529.794 141.964  12
   3  -2   3-1.02770 63.8906  10
  -3   2  -3 37.2169 50.3287  12
   3  -2   4 523.371 210.622  10
  -3   2  -4 207.003 136.010  12
  -3  -3   8 96.6124 80.6831  11
   3   3  -8-23.2350 72.6107   1
  -3  -3   7 175.042 64.9074  11
   3   3  -7 313.500 118.516   1
  -3  -3   7 307.258 119.301   9
  -3  -3   6 76.7535 60.0491   6
  -3  -3   6 43.7954 38.2397  11
   3   3  -6 81.6432 102.924   1
   3   3  -6 103.464 78.1921   4
   3   3  -6-19.7291 44.1706   3
  -3  -3   6-38.2320 58.0763   9
  -3  -3   5 633.149 132.759   6
   3   3  -5 555.843 153.743   3
   3   3  -5 508.156 120.524   4
  -3  -3   5 667.327 171.480   9
   3   3  -5 606.703 166.372   1
   3   3  -4 124.285 114.254   3
  -3  -3   4-3.53128 39.2938   9
   3   3  -4 91.0754 36.0624   4
   3   3  -3 554.567 149.191   1
  -3   3   3-7.25097 52.6940  11
  -3  -3   3 523.393 101.439   6
   3   3  -3 429.753 122.318   3
   3  -3  -3 231.499 90.7456   1
  -3  -3   3 524.160 124.428   9
   3   3  -3 502.766 98.9051   4
   3  -3  -3 475.613 144.102   7
   3   3  -2 254.361 92.9639   3
  -3  -3   2 395.282 88.6234   6
   3   3  -2 373.537 96.7831  10
   3  -3  -2 730.885 229.555  10
  -3  -3   2 323.222 109.603   9
   3   3  -2 396.062 115.616   1
  -3   3   2 443.362 122.453   8
   3   3  -2 329.208 72.5688   4
   3  -3  -2 465.433 130.265   7
   3  -3  -2 348.336 108.888   1
  -3   3   1 290.031 102.029  12
   3   3  -1 538.500 173.387   3
   3   3  -1 126.013 51.3128  10
   3  -3  -1 241.431 85.4077  10
   3   3  -1 297.847 110.003   1
  -3  -3   1 78.4867 62.0312   9
  -3   3   1 305.517 107.763   9
   3  -3  -1 242.860 84.4864   1
  -3  -3   1 277.592 57.6522   2
  -3   3   1 273.454 92.0127   8
   3  -3  -1 266.866 98.2266   7
  -3   3   0 17.7729 39.3965  12
   3   3   0-40.2251 55.4490  10
   3  -3   0 65.8821 73.5952  10
  -3  -3   0 18.7350 57.8552   9
   3  -3   0-35.9721 44.3214   1
  -3   3   0-2.19785 30.2152   9
  -3   3   0 11.6035 61.2237   8
  -3  -3   0 31.9209 36.6699  12
   3  -3   1 1164.45 177.988   1
   3  -3   1 1311.36 216.392  10
  -3   3  -1 1575.04 197.423   9
  -3   3  -1 1167.57 200.421  12
   3  -3   2-26.7435 51.9828  10
   3  -3   2 132.270 71.7519   1
  -3   3  -2 146.619 71.0651  12
   3  -3   3 407.865 141.269  10
  -3   3  -3 352.753 129.189  12
   3  -3   4 256.440 109.817  10
  -3   3  -4 59.7618 50.4378  12
   3  -3   5 267.428 119.734  10
  -3   3  -5 485.547 156.142  12
   3   4  -8 363.652 169.614   1
  -3  -4   8 233.031 129.153  11
   3   4  -8 136.373 61.5100   3
  -3  -4   8 173.797 130.488   9
  -3  -4   7 65.3165 65.4383   6
  -3  -4   7-116.949 85.0526  11
   3   4  -7-38.0389 72.6170   4
   3   4  -7-85.8523 53.0619   3
  -3  -4   7-70.8229 111.924   9
   3   4  -7 111.280 107.895   1
   3   4  -6 2442.69 319.781   3
   3   4  -6 2031.09 304.843   1
   3   4  -6 2241.57 278.056   4
  -3  -4   6 2166.18 319.239   9
  -3  -4   6 1953.08 251.908   6
  -3  -4   5 111.346 35.4815   6
   3   4  -5 101.835 70.7191   1
   3   4  -5 2.12803 40.7483   3
  -3  -4   5 200.419 132.119   9
   3   4  -5 27.1961 26.9981   4
  -3  -4   4 56.4887 52.2864   6
   3   4  -4 13.2116 56.2570   3
  -3  -4   4 122.026 80.6301   9
   3   4  -4 24.7953 46.3180   4
   3   4  -4 133.838 81.6772   1
  -3  -4   3 232.076 64.1764   6
   3   4  -3 210.440 84.6422   3
  -3  -4   3 271.720 116.972   9
   3   4  -3 331.993 107.011   1
   3   4  -3 306.290 86.0740   4
   3   4  -2 60.7824 59.6757   3
   3   4  -2 65.3708 64.6016   1
  -3  -4   2 133.957 90.1300   9
   3  -4  -2 52.9375 71.7757   1
  -3   4   2 97.0152 84.1328   8
   3  -4  -2 156.575 95.5657   7
  -3   4   1 228.081 168.961  12
   3   4  -1 65.8369 61.8157  10
   3   4  -1 95.0988 67.8454   1
   3  -4  -1 29.7036 75.1676   1
   3  -4  -1 119.031 125.165  10
  -3  -4   1 125.506 71.8677   9
  -3   4   1-28.3526 64.3774   8
   3  -4  -1-5.24036 62.9397   7
  -3   4   0 233.104 109.762  12
   3  -4   0 285.327 115.550  10
  -3   4   0 239.003 113.539   8
   3  -4   0 428.079 143.632   7
   3  -4   0 227.257 76.9346   1
   3  -4   1 201.409 63.8132   1
   3  -4   1 214.959 103.094  10
  -3   4  -1 97.9506 59.8363  12
   3  -4   2 773.379 173.125  10
   3  -4   2 1150.12 182.410   1
  -3   4  -2 609.367 148.327  12
   3  -4   3 163.095 107.022  10
  -3   4  -3 122.638 66.5146  12
   3  -4   4 923.836 215.946  10
  -3   4  -4 804.721 186.979  12
   3  -4   5 139.381 109.517  10
  -3   4  -5-89.2413 89.8259  12
  -3  -5   9 169.933 134.349  11
   3   5  -9 61.3651 49.7247   3
   3   5  -9 0.81433 103.145   1
  -3  -5   8 61.4868 57.2472   6
   3   5  -8 34.7452 65.2168   1
   3   5  -8 26.9465 51.8824   4
   3   5  -8 24.9602 75.6421   3
  -3  -5   8 197.198 156.008   9
  -3  -5   7 98.3881 62.0341   6
   3   5  -7 29.1043 74.4014   1
   3   5  -7 94.4937 110.885   3
   3   5  -7 74.1840 73.0073   4
  -3  -5   7-53.4214 68.0466   9
   3   5  -6 120.351 99.0284   1
  -3  -5   6 56.6368 51.0711   6
   3   5  -6 11.5540 36.5033   3
  -3  -5   6 54.9045 87.0815   9
   3   5  -6 84.8266 41.4395   4
  -3  -5   5 2.34918 42.9537   6
   3   5  -5-63.6675 34.7315   3
  -3  -5   5-60.5005 70.4714   9
   3   5  -5-13.0145 35.2704   4
   3   5  -5-71.7781 69.0224   1
  -3  -5   4 135.722 87.3192   6
   3   5  -4 75.3469 56.6765   3
  -3  -5   4-8.00071 58.1095   9
   3   5  -4 68.5736 88.9775   1
   3   5  -4 38.0073 49.1651   4
   3   5  -3 357.121 129.138   3
   3   5  -3 300.198 116.726   1
  -3  -5   3 235.501 70.8427   9
   3   5  -3 212.301 82.9635   4
  -3  -5   2 1791.97 274.922   9
  -3  -5   2 2110.34 232.680   2
   3   5  -2 2009.94 295.229   1
   3  -5  -1 1400.15 393.880  10
   3  -5  -1 781.487 163.137   5
  -3   5   1 797.095 230.622   8
   3  -5  -1 629.452 162.116   1
   3  -5  -1 685.392 210.760   7
  -3   5   0 135.946 74.1529  12
   3  -5   0 265.310 85.1912   5
   3  -5   0 345.991 132.281  10
   3  -5   0 205.498 71.4454   1
  -3   5   0 323.068 126.321   8
   3  -5   0 326.333 117.184   7
  -3   5  -1 40.6902 46.5221  12
   3  -5   1 102.900 52.4126   1
  -3   5  -1 78.1720 43.2268   8
   3  -5   2 119.075 58.4268  10
  -3   5  -2 90.0491 84.9520  12
   3  -5   3-108.839 103.213  10
  -3   5  -3 24.0068 60.0859  12
   3  -5   4 88.3611 84.0294  10
  -3   5  -4 16.8460 63.9571  12
   3  -5   5 14.5193 72.2818  10
  -3   5  -5-72.8037 83.5997  12
   3  -5   6 43.8879 101.929  10
  -3   5  -6 1.41113 83.2407  12
  -3  -6   9-88.3317 112.129   6
   3   6  -9 232.901 150.795   3
   3   6  -9 142.542 117.130   4
  -3  -6   9-187.768 181.714   9
   3   6  -8-101.686 70.9283   1
  -3  -6   8 125.930 97.7032   6
   3   6  -8-65.3824 112.678   3
   3   6  -8 105.269 67.8015   4
  -3  -6   8-70.9936 93.6579   9
  -3  -6   7 238.839 80.3858   6
   3   6  -7 439.750 162.154   3
   3   6  -7 198.896 93.1888   4
  -3  -6   7 208.039 77.9028   9
   3   6  -7 303.795 119.029   1
  -3  -6   6 191.198 104.937   6
   3   6  -6 257.359 109.452   3
  -3  -6   6 414.800 176.532   9
   3   6  -6 329.024 120.509   4
   3   6  -6 274.099 96.8542   1
  -3  -6   5 385.065 116.505   6
   3   6  -5 456.204 171.813   3
  -3  -6   5 479.611 183.418   9
   3   6  -5 252.095 106.068   1
   3   6  -5 526.516 128.330   4
   3   6  -4 845.755 209.589   3
  -3  -6   4 749.172 142.912   6
   3   6  -4 571.773 163.143   1
  -3  -6   4 749.352 185.787   9
   3   6  -4 917.489 179.730   4
   3   6  -3 310.188 153.334   3
  -3  -6   3 332.052 133.837   9
   3   6  -3 313.215 116.587   4
  -3   6   0 1125.62 366.568  12
   3  -6   0 1287.88 240.039   5
   3  -6   0 1488.72 358.568  10
  -3   6   0 1311.36 307.374   8
   3  -6   0 1183.19 326.105   7
   3  -6   0 2060.94 367.410   1
  -3   6  -1 96.4004 64.8055  12
   3  -6   1 103.863 69.6236  10
  -3   6  -1 99.6942 64.0636   8
   3  -6   1 154.392 87.7933   7
  -3   6  -2-73.9791 74.9471  12
   3  -6   2 36.4517 64.8293  10
   3  -6   3 257.289 129.248  10
  -3   6  -3 291.716 129.531  12
   3  -6   4 53.9075 60.1740  10
  -3   6  -4 104.949 89.6868  12
   3  -6   5 249.679 100.759  10
  -3   6  -5 417.522 155.247  12
   3  -6   6 85.3579 56.0898  10
  -3   6  -6 112.005 118.401  12
  -3  -7   9 135.700 106.698   6
   3   7  -9 9.55073 90.9137   4
  -3  -7   9 133.909 156.840   9
  -3  -7   8 785.258 201.923   6
   3   7  -8 902.979 236.473   3
   3   7  -8 473.399 176.470   4
  -3  -7   8 1013.36 276.921   9
  -3  -7   7-10.6472 88.8163   6
   3   7  -7-26.8134 67.4951   3
   3   7  -7-66.2656 38.5288   1
  -3  -7   7-62.0755 89.2227   9
   3   7  -7 52.7873 73.8005   4
  -3  -7   6-40.4888 56.3506   6
   3   7  -6-59.0556 94.1600   3
   3   7  -6 74.8724 71.6251   1
  -3  -7   6 191.632 124.155   9
   3   7  -6-34.3602 53.4898   4
   3   7  -5-152.609 124.448   3
  -3  -7   5-14.3935 57.2861   6
   3   7  -5 52.0945 58.6822   1
  -3  -7   5-78.6555 112.950   9
   3   7  -5 193.797 112.092   4
   3   7  -4 1257.50 300.331   3
  -3  -7   4 657.830 180.936   6
  -3  -7   4 1404.74 331.685   9
   3   7  -4 1024.24 209.868   4
  -3  -7   3-134.396 177.379   9
   3  -7   0-258.706 572.206   5
   3  -7   0 573.963 508.361   7
  -3   7  -1 259.859 181.694  12
   3  -7   1 131.364 108.411   5
   3  -7   1 107.929 131.300  10
  -3   7  -1 110.677 96.6379   8
   3  -7   1 86.4122 127.531   7
  -3   7  -2 1067.36 233.593  12
   3  -7   2 910.697 221.047  10
  -3   7  -2 1019.59 276.849   8
  -3   7  -3-6.48130 85.9407  12
   3  -7   3 7.23660 65.0675  10
  -3   7  -4 171.142 105.022  12
   3  -7   4 35.5732 90.8828  10
   3  -7   5 59.2293 83.7737  10
  -3   7  -5 11.9239 61.3331  12
   3  -7   6 137.410 122.452  10
  -3   7  -6 290.010 178.682  12
  -3  -8   8 36.7711 55.2704   6
   3   8  -8 134.412 64.5408   3
   3   8  -8 118.634 78.8624   4
  -3  -8   8 31.3766 82.5766   9
  -3  -8   7 476.852 162.328   6
   3   8  -7 280.220 153.502   3
  -3  -8   7 528.998 230.737   9
   3   8  -7 412.203 159.466   4
   3   8  -6 59.1878 52.9067   3
  -3  -8   6-95.5619 71.4644   6
  -3  -8   6 143.421 132.197   9
   3   8  -6-31.4000 64.0417   4
   3   8  -5 299.458 178.422   3
  -3  -8   5 698.870 238.814   6
  -3  -8   5 377.453 251.742   9
   3   8  -5 179.666 120.123   4
   3   8  -4 78.1098 165.258   3
  -3  -8   4 779.879 365.588   9
   3   8  -4 446.224 253.205   4
   3  -8   1 287.737 404.119   5
   3  -8   1-1257.11 1373.53  10
  -3   8  -1 703.698 4933.17   8
   3  -8   1 33.1982 897.112   7
  -3   8  -2-111.258 187.420  12
   3  -8   2 476.657 260.276  10
  -3   8  -2 341.630 299.137   8
  -3   8  -3 583.672 237.146  12
   3  -8   3 457.853 141.253  10
  -3   8  -4 43.0990 86.4397  12
   3  -8   4-42.0113 95.9752  10
  -3   8  -5 118.424 88.9792  12
   3  -8   5 45.7541 64.2862  10
  -3  -9   7 120.240 91.1725   6
  -3  -9   7-30.9913 118.261   9
   3   9  -7-171.537 137.468   4
   3   9  -6 11.1189 120.534   3
  -3  -9   6 128.886 87.9512   6
  -3  -9   6 56.1744 139.964   9
   3   9  -6 145.101 176.742   4
   3   9  -5-388.181 408.638   3
  -3  -9   5 89.6886 126.657   6
  -3  -9   5 537.317 400.250   9
   3   9  -5-152.148 232.133   4
  -3   9  -2-1088.48 1058.01   8
  -3   9  -3 212.875 148.101  12
   3  -9   3-24.6754 103.375  10
  -3   9  -4-139.011 190.515  12
   3  -9   4 52.3205 163.780  10
  -4   0   6-19.7760 128.160  11
   4   0  -6 127.671 146.585   1
   4   0  -5 13.8885 87.0141   1
   4   0  -5 56.5754 46.1977   3
  -4   0   5-10.4297 75.3003   9
   4   0  -4 594.038 154.334   3
  -4   0   4 404.023 121.532   9
   4   0  -4 692.862 200.932   1
   4   0  -3 71.7102 68.6530   3
   4   0  -3-26.6994 74.4514   1
  -4   0   3-106.677 107.920   9
   4   0  -2 1.26036 71.8445   1
   4   0  -2 198.855 100.329  10
  -4   0   2 193.982 81.1492   9
   4   0  -1 0.24401 32.9505  10
  -4   0   1 60.2164 58.0253   9
   4   0  -1 23.1554 72.8236   1
   4   0   0 402.962 137.356  10
   4   0   0 461.441 148.454   1
  -4   0   0 444.208 143.502   9
   4   0   1 92.0451 107.888  10
  -4   0  -1-15.1436 55.5492   9
   4   0   2-220.760 172.221  10
  -4   0  -2 217.152 148.193   9
  -4   0  -2 120.153 163.910  12
  -4  -1   7 68.9820 120.371  11
   4   1  -7 65.1667 106.760   1
  -4  -1   6 692.287 198.590  11
   4   1  -6 478.010 179.229   1
   4   1  -6 476.829 158.937   3
  -4  -1   6 228.557 76.6958   9
   4   1  -5 199.907 107.797   3
  -4  -1   5 317.450 134.548   9
   4   1  -5 181.822 125.088   1
   4  -1  -5 510.815 170.148   1
   4  -1  -5 458.163 192.799   7
   4  -1  -4 66.0165 87.5886   1
   4   1  -4-20.7980 53.4585   3
   4   1  -4 105.060 97.7044   1
   4  -1  -4 73.7541 79.1176   3
  -4  -1   4 94.3070 65.3241   9
  -4   1   4-7.70026 85.3874   9
   4   1  -3 591.833 170.820   1
   4   1  -3 494.285 123.883   3
  -4  -1   3 432.710 134.598   9
  -4   1   3 444.680 163.557   9
   4  -1  -3 436.887 140.550   1
   4   1  -2-133.027 75.9040   3
   4  -1  -2-40.2774 87.9355   1
   4  -1  -2-44.5498 93.0836  10
  -4  -1   2 101.359 70.3925   9
  -4   1   2 62.1199 102.655   9
   4   1  -2 80.0866 74.4554   1
   4   1  -1 215.137 100.975  10
   4  -1  -1 131.047 69.9528  10
  -4  -1   1 100.874 76.1597   9
   4   1  -1 93.0340 36.1448   1
  -4   1   1 140.000 91.5088   9
   4  -1  -1 117.775 81.7717   1
   4   1   0 316.679 96.4121  10
   4  -1   0 385.513 123.305  10
   4   1   0 346.243 135.956   1
  -4  -1   0 307.128 105.960   9
  -4   1   0 273.371 114.751   9
   4  -1   0 371.055 131.640   1
   4   1   1-102.971 58.5203  10
   4  -1   1 39.7660 72.9894  10
   4  -1   1 40.8785 82.9299   1
  -4  -1  -1 157.208 103.306   9
  -4   1  -1-149.654 93.1569   9
  -4   1  -1 79.6477 56.0603  12
   4  -1   2 98.1697 124.373  10
  -4   1  -2 143.494 102.128  12
   4   2  -7 469.082 183.817   3
  -4  -2   7 520.657 228.355   9
   4   2  -7 456.064 206.845   1
   4   2  -6 14.7549 89.3172   3
  -4  -2   6 106.439 97.8566   9
   4   2  -5 26.9526 43.7320   3
   4   2  -5-0.81579 72.4272   1
   4   2  -4-21.7574 59.3394   1
   4   2  -4 28.9553 59.1017   3
  -4  -2   4 327.599 137.097   9
   4  -2  -4 95.9209 132.341   1
  -4   2   4-26.3371 109.639   8
   4  -2  -4 43.6214 151.292   7
   4  -2  -3-114.021 89.9982   1
   4   2  -3 3.58631 32.0627   3
  -4  -2   3 101.385 82.0116   9
  -4   2   3 56.3844 91.3309   9
  -4   2   3 138.050 95.8173   8
   4   2  -3 55.3068 87.2629   1
   4   2  -2 97.5294 73.1884   3
   4  -2  -2 5.43553 102.269  10
  -4  -2   2 118.909 49.2160   9
   4  -2  -2-1.61906 61.6801   1
   4   2  -2 213.275 105.473   1
  -4   2   2 226.341 141.585   9
   4  -2  -1 31.4577 48.3288   1
   4  -2  -1-121.036 65.2187  10
   4   2  -1-71.8008 80.7354   1
  -4   2   1 15.1526 58.9558   9
  -4   2   0 1.92401 38.7595  12
   4   2   0-75.6971 82.1733  10
   4  -2   0-13.7433 59.9568  10
  -4  -2   0 0.21723 123.458   9
  -4   2   0 29.3424 46.0219   9
   4  -2   0-59.4908 84.1895   1
   4  -2   1 69.6872 63.9905  10
   4  -2   1 187.735 121.360   1
  -4   2  -1 103.152 75.7333  12
   4  -2   2 485.893 172.025  10
  -4   2  -2 371.331 140.485  12
   4  -2   3 97.2720 77.8412  10
  -4   2  -3 420.303 178.111  12
   4   3  -8-93.5504 91.8706   3
  -4  -3   8 127.780 146.197   9
   4   3  -8-140.537 168.055   1
   4   3  -7 5.07472 69.4925   3
   4   3  -7 215.693 176.375   1
  -4  -3   7 119.514 62.8315   9
   4   3  -6-8.41211 108.920   1
   4   3  -6 41.0834 68.1392   3
  -4  -3   6-227.103 113.659   9
   4   3  -5 156.621 124.492   1
   4   3  -5-27.1842 76.0830   3
  -4  -3   5 287.149 168.753   9
   4   3  -4 360.121 139.555   3
  -4  -3   4 501.147 152.994   9
   4   3  -4 420.648 161.602   1
   4   3  -3 86.8133 83.6468   3
   4  -3  -3-130.876 133.740   1
  -4  -3   3 32.2179 66.6131   9
   4   3  -3 2.43654 77.7824   1
  -4   3   3-29.1551 71.9986   8
   4  -3  -3 101.552 105.380   7
   4   3  -2 1592.28 341.718   3
   4  -3  -2 1734.20 420.097  10
   4   3  -2 618.650 162.620   1
  -4  -3   2 578.507 170.898   9
  -4   3   2 728.118 196.921   8
   4  -3  -2 631.600 180.082   1
  -4   3   1 275.768 238.913  12
   4   3  -1-202.980 121.975   1
   4  -3  -1-82.7836 119.685   1
   4  -3  -1 90.9317 101.121  10
  -4  -3   1-91.9345 107.418   9
  -4   3   1 72.0789 112.931   9
  -4   3   0 176.170 101.633  12
   4  -3   0 73.1366 105.605   1
   4  -3   1 63.3154 80.3544  10
   4  -3   1 130.510 77.8157   1
  -4   3  -1 42.3845 60.2006  12
   4  -3   2 0.92089 75.9669  10
  -4   3  -2-4.05121 56.7898  12
   4  -3   3 9.09103 61.5020  10
  -4   3  -3 16.2507 70.4224  12
   4  -3   4-189.159 188.243  10
  -4   3  -4-60.6236 97.7204  12
   4   4  -8 29.7816 99.9282   1
   4   4  -8 139.706 128.515   3
  -4  -4   8 166.489 176.314   9
   4   4  -7 57.9609 106.387   1
   4   4  -7-25.4451 84.7974   3
  -4  -4   7 117.299 148.695   9
   4   4  -6-28.4220 80.8605   1
   4   4  -6 266.145 114.616   3
  -4  -4   6 3.23814 107.682   9
   4   4  -5 473.842 174.593   3
  -4  -4   5 301.795 126.653   9
   4   4  -5 436.739 149.874   1
   4   4  -4-52.2611 87.8560   3
  -4  -4   4-43.5095 71.6423   9
   4   4  -4 7.10637 41.4280   1
   4  -4  -3 97.7963 100.468   1
   4   4  -3-51.6212 120.619   3
   4   4  -3 151.405 125.681   1
  -4  -4   3 16.9215 46.5790   9
  -4   4   3 171.171 141.288   8
   4  -4  -3 79.3073 101.595   7
   4  -4  -2-68.4690 73.1932   1
   4   4  -2 77.6617 101.580   1
  -4  -4   2-54.2709 44.2036   9
  -4   4   2-22.0930 95.9240   8
   4  -4  -2 68.5795 55.7536   7
  -4   4   1-159.010 692.538  12
   4  -4  -1 430.775 141.259  10
   4  -4  -1 589.919 167.801   1
   4  -4   0-109.965 89.0425   1
  -4   4   0 106.187 104.020  12
   4  -4   0 6.74035 97.7279  10
  -4   4  -1 12.0493 65.6493  12
   4  -4   1 58.3381 109.789  10
   4  -4   2-71.0211 91.1068  10
  -4   4  -2 131.537 97.4892  12
   4  -4   3-62.8640 60.6082  10
  -4   4  -3 77.1316 54.2769  12
   4  -4   4 369.807 191.550  10
  -4   4  -4-112.681 112.261  12
   4   5  -8 149.515 153.379   1
   4   5  -7-44.7503 95.4490   3
  -4  -5   7 151.232 145.439   9
   4   5  -7-46.5641 51.6852   1
   4   5  -6 189.125 98.1725   3
  -4  -5   6-11.0439 98.6153   9
   4   5  -6 31.3269 95.2102   1
   4   5  -5 444.887 164.864   3
  -4  -5   5 26.9342 75.4817   9
   4   5  -5 454.636 143.720   1
   4   5  -4 341.553 175.073   3
   4   5  -4 15.8723 84.7886   1
  -4  -5   4 325.150 152.780   9
   4   5  -3 63.1427 137.526   3
   4   5  -3 51.1582 65.4288   1
  -4  -5   3 193.771 122.734   9
   4  -5  -2-47.9873 113.814   1
  -4  -5   2 96.5073 62.2375   9
  -4   5   2-31.1615 137.518   8
   4  -5  -2-118.766 98.4670   7
   4  -5  -1 404.201 357.175  10
   4  -5  -1 298.817 250.720   1
  -4   5   1 148.899 99.5427   8
   4  -5  -1 187.667 154.342   7
  -4   5   0 272.614 203.430  12
   4  -5   0 81.7839 148.333  10
  -4   5  -1 271.224 103.207  12
   4  -5   1 376.087 167.911  10
  -4   5  -2-68.8545 126.715  12
   4  -5   2-27.4717 88.8122  10
   4  -5   3 248.819 141.236  10
  -4   5  -3 267.284 140.551  12
  -4   5  -4-65.9136 136.319  12
   4   6  -8 231.698 144.325   1
  -4  -6   7 298.751 145.438   9
   4   6  -7 173.394 80.6952   1
   4   6  -6 243.699 119.005   3
  -4  -6   6 135.422 87.6539   9
   4   6  -5-66.9240 43.6709   1
  -4  -6   5-104.693 102.480   9
   4   6  -4 245.090 176.092   3
   4   6  -4 99.0884 47.1372   1
  -4  -6   4 138.153 104.129   9
  -4  -6   3 97.9403 147.640   9
  -4   6   1 89.7504 199.540   8
   4  -6  -1 101.150 122.624   7
   4  -6   0 237.241 197.934  10
  -4   6  -1 140.176 174.071  12
   4  -6   1 42.0949 76.0363  10
  -4   6  -2 202.314 139.618  12
   4  -6   2-33.8013 76.1402  10
  -4   6  -3 112.497 113.310  12
   4   7  -7-34.2697 126.828   1
   4   7  -6-29.2265 96.6533   1
   4   7  -5 14.4778 129.474   3
  -4  -7   5-82.5616 187.071   9
  -4  -7   4-73.1489 185.100   9
  -4   7   0 1798.01 902.210   8
  -4   7  -1-88.2978 171.343  12
   4  -7   1-82.9427 130.212  10
  -4   7  -2 44.7128 77.7494  12
  -5   0   4-43.0521 129.027   9
  -5   0   3 77.5286 62.2158   9
   5   0  -3 24.4689 52.2205   1
   5   0  -2-32.5944 49.8797   1
  -5   0   2-136.259 114.890   9
   5   0  -1 217.179 168.826   1
  -5   0   1-146.254 111.119   9
  -5  -1   4 132.002 85.0980   9
  -5   1   4-22.1092 121.844   9
  -5  -1   3 20.6384 107.468   9
  -5   1   3 138.795 121.899   9
   5  -1  -3 146.524 122.087   1
   5   1  -2 100.433 115.420   1
  -5  -1   2 158.350 131.598   9
  -5   1   2-19.4048 65.8987   9
   5  -1  -2 83.8874 92.2939   1
   5   1  -1 0.79282 62.8794   1
   5  -1  -1 61.0662 109.975   1
  -5  -1   1 190.615 165.902   9
   5  -1   0-196.762 162.699   1
   5  -1   0-78.5419 114.809  10
   5  -1   1 287.200 105.944  10
   5  -2  -3 53.2441 144.840   1
  -5  -2   3 134.246 147.085   9
  -5  -2   2 16.6040 75.3465   9
   5  -2  -2 104.036 77.2179   1
   5  -2  -1 45.8508 127.956  10
  -5  -2   1 32.5638 155.898   9
   5  -2  -1 143.489 97.2065   1
   5  -2   0 178.294 120.525   1
   5  -2   0 67.4294 71.8548  10
   5  -2   1 310.397 199.508  10
   5  -3  -3-27.6242 157.743   1
   5  -3  -2-30.3839 142.977   1
   5  -3  -1 306.087 178.882  10
   5  -3  -1 16.5995 84.4550   1
   5  -3   0 119.506 89.6678  10
   0   0   0    0.00    0.00   0
;
_shelx_hkl_checksum     72168
_shelx_res_file
;
TITL
    Mo-Absorb7-raw.res
    created by SHELXL-2018/1 at 17:04:45 on 11-Mar-2018
CELL  0.71073  3.94306 10.75657  9.96430 90.00000 100.55700 90.00000
ZERR 2  0.00048  0.00176  0.00220  0.00000  0.01530  0.00000
LATT 1
SYMM -X+ 0.50000, Y+ 0.50000, -Z+ 0.50000
SFAC Br C H
UNIT 8 12 4
LIST 4
L.S. 50
FMAP 2
PLAN 20
CONF
BOND
BOND $H
ACTA
WGHT    0.200000
FVAR       0.68649
BR1   1    0.585746    0.791457    0.594591    11.00000    0.05295    0.01694 =
         0.04622   -0.00387    0.01125   -0.00287
BR2   1    0.347796    0.574508    0.801368    11.00000    0.04665    0.02316 =
         0.04224   -0.00326    0.01665    0.00099
C1    2    0.540436    0.606654    0.555312    11.00000    0.00439    0.07722 =
         0.18103   -0.11908    0.01039   -0.00816
C2    2    0.430094    0.535495    0.629966    11.00000    0.02263    0.01559 =
         0.03792    0.00185    0.01868   -0.00158
C3    2    0.404103    0.415563    0.586875    11.00000    0.02240    0.05153 =
         0.04421    0.01130    0.00288    0.02319
AFIX  43
H3    3    0.354750    0.351195    0.642577    11.00000   -1.20000
AFIX   0
HKLF 4
REM
REM R1 =  0.1012 for     323 Fo > 4sig(Fo)  and  0.1808 for all     550 data
REM     46 parameters refined using      0 restraints
END
WGHT      0.2000      0.0000
REM Highest difference peak  2.645,  deepest hole -2.894,  1-sigma level  0.730
Q1    1   1.0464  0.8976  0.5425  11.00000  0.05    2.64
Q2    1   0.5142  0.4586  0.6761  11.00000  0.05    2.42
Q3    1   0.1618  0.2920  0.5405  11.00000  0.05    2.10
Q4    1   0.4679  0.7308  0.6711  11.00000  0.05    2.04
Q5    1   0.6187  0.7559  0.6968  11.00000  0.05    2.00
Q6    1   0.4319  0.3428  0.6631  11.00000  0.05    1.99
Q7    1   0.7731  0.5636  0.7732  11.00000  0.05    1.97
Q8    1   0.2174  0.5230  0.5808  11.00000  0.05    1.77
Q9    1   0.4246  0.2749  0.5976  11.00000  0.05    1.77
Q10   1   0.6117  0.2901  0.7551  11.00000  0.05    1.68
Q11   1   0.2637  0.5664  0.8778  11.00000  0.05    1.58
Q12   1   0.2521  0.7685  0.6417  11.00000  0.05    1.58
Q13   1   0.3943  0.5287  0.9990  11.00000  0.05    1.55
Q14   1   0.2668  0.5893  0.7152  11.00000  0.05    1.46
Q15   1   0.5588  0.6394  0.9233  11.00000  0.05    1.44
Q16   1   0.6934  0.3043  0.6622  11.00000  0.05    1.43
Q17   1   0.1974  0.7896  0.5069  11.00000  0.05    1.42
Q18   1   0.7379  0.5250  0.6625  11.00000  0.05    1.38
Q19   1   0.1966  0.6431  0.5809  11.00000  0.05    1.33
Q20   1   0.5832  0.6111  0.7565  11.00000  0.05    1.29
;
_shelx_res_checksum     89365
data_Mo-Absorb7_e
_database_code_depnum_ccdc_archive 'CCDC 1831718'
_audit_creation_method     'SHELXL-2018/1'
_chemical_name_systematic     '1,2,4,5-tetrabromobenzene'
_chemical_name_common     '1,2,4,5-tetrabromobenzene'
_chemical_formula_moiety     'C6 H2 Br4'
_chemical_formula_sum     'C6 H2 Br4'
_chemical_formula_weight     393.72
_chemical_melting_point     ?
_shelx_space_group_comment
;
The symmetry employed for this shelxl refinement is uniquely defined
by the following loop, which should always be used as a source of
symmetry information in preference to the above space-group names.
They are only intended as comments.
;
_space_group_crystal_system     monoclinic
_space_group_name_H-M_alt     'P 21/n'
_space_group_name_Hall     '-P 2yn'
loop_
    _space_group_symop_operation_xyz
    'x, y, z'
    '-x+1/2, y+1/2, -z+1/2'
    '-x, -y, -z'
    'x-1/2, -y-1/2, z-1/2'
_cell_length_a     3.9431(5)
_cell_length_b     10.7566(18)
_cell_length_c     9.964(2)
_cell_angle_alpha     90
_cell_angle_beta     100.557(15)
_cell_angle_gamma     90
_cell_volume     415.47(13)
_cell_formula_units_Z     2
_cell_measurement_reflns_used     514
_cell_measurement_theta_min     2.8040
_cell_measurement_theta_max     22.4150
_cell_measurement_temperature     293(2)
_exptl_crystal_description     block
_exptl_crystal_colour     colourless
_exptl_crystal_size_max     0.18
_exptl_crystal_size_mid     0.07
_exptl_crystal_size_min     0.01
_exptl_crystal_density_diffrn     3.147
_exptl_crystal_density_meas     ?
_exptl_crystal_density_method     ?
_exptl_crystal_F_000     356
_exptl_absorpt_coefficient_mu     19.289
_exptl_absorpt_correction_type     gaussian
_exptl_absorpt_process_details
;
(CrysAlisPro; Rigaku OD, 2016) and (<i>ABSORB</i>; Angel <i>et al.</i>,
2007)
;
_shelx_estimated_absorpt_T_min     ?
_shelx_estimated_absorpt_T_max     ?
_exptl_absorpt_correction_T_min     0.361
_exptl_absorpt_correction_T_max     0.434
_diffrn_ambient_temperature     293(2)
_diffrn_radiation_type     MoK\a
_diffrn_radiation_wavelength     0.71073
_diffrn_measurement_device_type     'Xcalibur, Ruby, Gemini R Ultra'
_diffrn_measurement_method     '\w-scan'
_diffrn_detector_area_resol_mean     ?
_diffrn_reflns_number     2116
_diffrn_reflns_av_R_equivalents     0.1034
_diffrn_reflns_theta_min     2.812
_diffrn_reflns_theta_max     28.102
_diffrn_reflns_theta_full     25.242
_diffrn_measured_fraction_theta_max     0.522
_diffrn_measured_fraction_theta_full     0.601
_diffrn_reflns_limit_h_min     -5
_diffrn_reflns_limit_h_max     5
_diffrn_reflns_limit_k_min     -12
_diffrn_reflns_limit_k_max     11
_diffrn_reflns_limit_l_min     -10
_diffrn_reflns_limit_l_max     10
_refine_special_details     ?
_reflns_number_total     531
_reflns_number_gt     313
_reflns_threshold_expression     'I > 2\s(I)'
_refine_ls_structure_factor_coef     Fsqd
_refine_ls_matrix_type     full
_refine_ls_R_factor_all     0.1410
_refine_ls_R_factor_gt     0.0711
_refine_ls_wR_factor_gt     0.1412
_refine_ls_wR_factor_ref     0.1688
_refine_ls_goodness_of_fit_ref     1.053
_refine_ls_restrained_S_all     1.053
_refine_ls_number_reflns     531
_refine_ls_number_parameters     46
_refine_ls_number_restraints     0
_refine_ls_hydrogen_treatment     constr
_refine_ls_weighting_scheme     calc
_refine_ls_weighting_details
                      'w=1/[\s^2^(Fo^2^)+(0.0743P)^2^] where P=(Fo^2^+2Fc^2^)/3'
_atom_sites_solution_hydrogens     geom
_atom_sites_solution_primary     ?
_atom_sites_solution_secondary     ?
_refine_ls_shift/su_max     0.592
_refine_ls_shift/su_mean     0.035
_refine_diff_density_max     1.037
_refine_diff_density_min     -0.891
_refine_ls_extinction_method     none
_refine_ls_extinction_coef     .
loop_
    _atom_type_symbol
    _atom_type_description
    _atom_type_scat_dispersion_real
    _atom_type_scat_dispersion_imag
    _atom_type_scat_source
    'Br' 'Br' -0.2901 2.4595
                         'International Tables Vol C Tables 4.2.6.8 and 6.1.1.4'
    'C' 'C' 0.0033 0.0016
                         'International Tables Vol C Tables 4.2.6.8 and 6.1.1.4'
    'H' 'H' 0.0000 0.0000
                         'International Tables Vol C Tables 4.2.6.8 and 6.1.1.4'
_computing_data_collection
;
CrysAlisPro (Rigaku OD, 2016)
;
_computing_cell_refinement
;
CrysAlisPro (Rigaku OD, 2016)
;
_computing_data_reduction
;
CrysAlisPro (Rigaku OD, 2016)
;
_computing_structure_solution     ?
_computing_structure_refinement
;
SHELXL-2018/1 (Sheldrick, 2015)
;
_computing_molecular_graphics
;
Mercury (Macrae <i>et al.</i>,  2008)
;
_computing_publication_material
;
SHELXL-2018/1 (Sheldrick, 2015) and publCIF (Westrip, 2010)
;
loop_
    _atom_site_type_symbol
    _atom_site_label
    _atom_site_fract_x
    _atom_site_fract_y
    _atom_site_fract_z
    _atom_site_U_iso_or_equiv
    _atom_site_adp_type
    _atom_site_calc_flag
    _atom_site_occupancy
    _atom_site_disorder_assembly
    _atom_site_disorder_group
    Br Br1 0.5856(4) 0.79126(19) 0.5942(2) 0.0406(8) Uani d 1 . .
    Br Br2 0.3480(4) 0.57453(18) 0.8014(2) 0.0377(7) Uani d 1 . .
    C C1 0.537(3) 0.6206(17) 0.541(2) 0.026(5) Uani d 1 . .
    C C2 0.440(4) 0.5357(17) 0.632(2) 0.030(5) Uani d 1 . .
    C C3 0.405(4) 0.4135(14) 0.5861(18) 0.020(4) Uani d 1 . .
    H H3 0.341002 0.352930 0.643177 0.024 Uiso calc 1 . .
loop_
    _atom_site_aniso_label
    _atom_site_aniso_U_11
    _atom_site_aniso_U_22
    _atom_site_aniso_U_33
    _atom_site_aniso_U_12
    _atom_site_aniso_U_13
    _atom_site_aniso_U_23
    Br1 0.0565(13) 0.021(2) 0.046(2) -0.0034(9) 0.0131(12) -0.0039(8)
    Br2 0.0503(12) 0.032(2) 0.034(2) 0.0011(9) 0.0154(11) -0.0028(7)
    C1 0.022(8) 0.010(19) 0.04(2) -0.008(7) 0.001(9) 0.000(7)
    C2 0.031(9) 0.000(19) 0.07(2) 0.006(8) 0.023(11) 0.003(7)
    C3 0.035(9) 0.006(15) 0.020(18) -0.003(7) 0.009(9) 0.011(6)
_geom_special_details
;
 All esds (except the esd in the dihedral angle between two l.s. planes)
 are estimated using the full covariance matrix.  The cell esds are taken
 into account individually in the estimation of esds in distances, angles
 and torsion angles; correlations between esds in cell parameters are only
 used when they are defined by crystal symmetry.  An approximate (isotropic)
 treatment of cell esds is used for estimating esds involving l.s. planes.
;
loop_
    _geom_bond_atom_site_label_1
    _geom_bond_atom_site_label_2
    _geom_bond_site_symmetry_2
    _geom_bond_distance
    _geom_bond_publ_flag
    Br1 C1 . 1.911(19) ?
    Br2 C2 . 1.84(2) ?
    C1 C3 3_666 1.38(3) ?
    C1 C2 . 1.39(2) ?
    C2 C3 . 1.39(2) ?
    C3 H3 . 0.9300 ?
loop_
    _geom_angle_atom_site_label_1
    _geom_angle_atom_site_label_2
    _geom_angle_atom_site_label_3
    _geom_angle_site_symmetry_1
    _geom_angle_site_symmetry_3
    _geom_angle
    _geom_angle_publ_flag
    C3 C1 C2 3_666 . 122.4(19) ?
    C3 C1 Br1 3_666 . 119.1(12) ?
    C2 C1 Br1 . . 118.5(17) ?
    C1 C2 C3 . . 116(2) ?
    C1 C2 Br2 . . 125.0(17) ?
    C3 C2 Br2 . . 119.3(13) ?
    C1 C3 C2 3_666 . 121.9(14) ?
    C1 C3 H3 3_666 . 119.0 ?
    C2 C3 H3 . . 119.0 ?
loop_
    _geom_torsion_atom_site_label_1
    _geom_torsion_atom_site_label_2
    _geom_torsion_atom_site_label_3
    _geom_torsion_atom_site_label_4
    _geom_torsion_site_symmetry_1
    _geom_torsion_site_symmetry_2
    _geom_torsion_site_symmetry_3
    _geom_torsion_site_symmetry_4
    _geom_torsion
    _geom_torsion_publ_flag
    C3 C1 C2 C3 3_666 . . . 0(3) ?
    Br1 C1 C2 C3 . . . . 179.2(10) ?
    C3 C1 C2 Br2 3_666 . . . -178.5(13) ?
    Br1 C1 C2 Br2 . . . . 0.5(18) ?
    C1 C2 C3 C1 . . . 3_666 0(2) ?
    Br2 C2 C3 C1 . . . 3_666 178.6(13) ?
_shelx_hkl_file
;
   0  -1   1 204.900 27.6322  11
   0   1  -1 191.324 31.0795   5
   0   1  -1 233.453 33.0423   2
   0  -1   1 206.943 29.9487  12
   0  -1   1 204.411 26.7526  10
   0   1  -1 215.286 30.0059  12
   0   1  -1 224.817 29.0297  10
   0   2  -1 1871.82 110.616  12
   0   2  -1 1866.49 99.0389  10
   0  -2   1 2007.46 74.9000   1
   0  -2   1 1966.98 87.0004   7
   0   2  -1 1854.51 101.328   3
   0   2  -1 2010.52 100.891   8
   0  -2   1 1855.31 98.6728  10
   0  -2   1 2039.67 90.4458   9
   0  -2   1 2098.39 109.463   3
   0   2  -2 4286.46 140.823   9
   0  -2   2 4088.40 165.465  10
   0   2  -2 3982.46 107.009   1
   0   2  -2 4231.23 134.396   7
   0  -2   2 4100.58 176.256  11
   0   2  -2 4161.95 184.710  12
   0  -2   2 3985.53 188.614   6
   0  -2   2 3950.69 142.149   9
   0  -2   3 4954.10 230.175  11
   0  -2   3 5022.29 227.035  10
   0  -2   3 5144.27 250.375   6
   0   2  -3 4744.63 245.566   4
   0   2  -3 5131.51 242.150  12
   0  -2   4 1809.67 172.645   6
   0   2  -4 1537.49 163.651   4
   0  -2   4 1852.57 178.216  10
   0   2  -4 1691.54 167.950  12
   0  -3   1 2061.79 159.840   2
   0   3  -1 2021.84 164.261  12
   0   3  -1 2641.02 198.328   3
   0  -3   2 8757.67 323.688   2
   0  -3   2 9046.02 224.993   7
   0   3  -2 9090.99 292.912   3
   0  -3   2 9293.92 278.169  10
   0  -3   2 9041.69 179.479   1
   0  -3   2 8894.44 223.957   9
   0   3  -2 9271.48 316.379  12
   0   3  -2 9053.02 280.645   8
   0  -3   3 54.9494 24.8895   6
   0   3  -3 82.6511 38.0652   4
   0  -3   3 67.3495 22.9459  10
   0   3  -3 49.7454 23.7674  12
   0   3  -3 57.6323 16.3698   1
   0  -3   3 66.5304 26.2275   9
   0  -3   3 51.8242 20.5612  11
   0   3  -4 1167.60 159.584   4
   0  -3   4 857.239 134.666   6
   0  -3   4 914.659 122.611  10
   0  -3   4 869.062 120.661  11
   0   3  -4 804.593 119.727  12
   0  -3   5 2459.19 214.429  11
   0  -3   5 2631.95 238.635   6
   0   3  -5 2486.90 222.348  12
   0  -3   5 2563.31 218.538  10
   0  -3   6 1042.85 155.948  11
   0   3  -6 871.077 159.082   4
   0   3  -6 986.900 172.382  12
   0  -3   6 370.282 102.426   6
   0   4  -2 348.515 60.9079   8
   0  -4   2 396.520 47.6024   1
   0  -4   2 319.433 49.0999   7
   0  -4   2 413.769 74.5629  10
   0  -4   2 392.880 77.7897   2
   0  -4   2 365.682 56.6932   9
   0   4  -2 310.263 61.0333   3
   0   4  -2 361.310 72.3728  12
   0   4  -3 256.323 67.8085  12
   0   4  -3 226.254 57.6786   3
   0  -4   3 230.963 42.5442   9
   0  -4   3 267.375 58.4591  10
   0   4  -3 215.399 55.3546   4
   0   4  -4 1099.17 137.226  12
   0   4  -4 763.169 60.9255   1
   0  -4   4 923.620 135.340   6
   0  -4   4 1075.25 133.129  11
   0  -4   4 1023.97 119.147  10
   0  -4   5-28.2764 29.9833  11
   0   4  -5-2.81748 11.4550   1
   0   4  -5 4.98426 25.6115   4
   0   4  -5 26.1256 37.8670  12
   0  -4   5-21.1038 30.8047  10
   0  -4   5-23.1693 47.1570   6
   0   4  -6 410.790 118.534   4
   0   4  -6 439.475 106.435  12
   0  -4   6 364.691 86.7364  10
   0  -4   6 374.442 105.403   6
   0  -4   6 458.193 100.316  11
   0   4  -7 2.09613 38.5462  12
   0  -4   7 41.8200 64.9626  10
   0  -4   7 82.6806 55.5508   6
   0   4  -7-17.2714 70.3466   4
   0  -4   7-16.5271 33.5583  11
   0  -5   3 730.185 81.1728   9
   0  -5   3 802.094 128.225   2
   0  -5   3 791.690 110.579  10
   0   5  -3 761.192 107.005   8
   0   5  -3 793.398 121.982  12
   0   5  -3 746.334 108.202   3
   0  -5   3 876.396 93.3484   7
   0  -5   4 1492.65 129.659   9
   0   5  -4 1268.84 167.300   4
   0  -5   4 1310.54 165.296   6
   0   5  -4 1441.08 155.951   3
   0  -5   4 1452.29 146.784  10
   0   5  -4 1487.46 172.977  12
   0  -5   5 5646.53 373.346   6
   0   5  -5 5791.25 363.048  12
   0  -5   5 6053.24 328.868  10
   0  -5   5 6468.82 371.729  11
   0   5  -5 5801.85 332.667   3
   0   5  -5 6240.98 396.235   4
   0  -5   6 1444.78 167.453  10
   0   5  -6 1504.65 197.213  12
   0   5  -6 1420.20 204.133   4
   0  -5   6 1424.37 202.478   6
   0  -5   6 1267.85 173.829  11
   0  -5   7 74.5373 77.1520   6
   0  -5   7 94.6508 107.742  11
   0  -5   7 109.366 89.9307  10
   0   5  -7 48.8918 65.4339   4
   0   5  -7 239.169 103.693  12
   0   5  -8 13.2920 51.6093  12
   0  -5   8 24.3154 45.8257  11
   0  -5   8 3.69634 53.2308  10
   0  -6   2 1956.72 249.128   2
   0   6  -2 2010.11 222.361   8
   0  -6   2 1342.29 254.105   7
   0  -6   2 2271.34 245.853   9
   0  -6   3 3767.70 317.861   5
   0  -6   3 3034.38 192.361   7
   0   6  -3 3740.40 267.864   8
   0  -6   3 2826.53 275.049   2
   0  -6   3 2343.62 520.466  10
   0   6  -3 5259.39 383.937   3
   0  -6   3 3361.58 204.361   9
   0   6  -3 4169.44 339.476  12
   0   6  -4 170.358 73.5436  12
   0  -6   4 151.413 63.3959  10
   0  -6   4 126.527 71.7273   5
   0  -6   4 122.818 44.4055   9
   0   6  -4 94.9058 39.0928   3
   0   6  -4 184.787 79.9102   4
   0  -6   5 312.089 77.5030  10
   0   6  -5 259.278 85.0774  12
   0  -6   5 194.914 67.1112   6
   0   6  -5 208.180 62.4693   3
   0   6  -5 321.384 94.3342   4
   0  -6   6 6.03396 42.5477  10
   0   6  -6 12.2491 49.1134   3
   0  -6   6 104.426 61.1411   6
   0   6  -6-16.8335 38.1027   4
   0   6  -6 68.0423 59.8020  12
   0   6  -7 741.897 171.951   4
   0  -6   7 884.729 159.142  10
   0   6  -7 686.313 138.344   3
   0  -6   7 936.479 166.230  11
   0   6  -7 855.887 171.696  12
   0  -6   7 738.430 163.687   6
   0  -6   8 516.368 143.785  11
   0   6  -8 392.037 137.548  12
   0   6  -8 707.624 160.857   3
   0  -6   8 441.431 119.644   6
   0   6  -8 369.842 139.755   4
   0   6  -9 74.7987 84.4222  12
   0  -6   9-11.0193 92.9966  11
   0  -7   2 477.057 162.089   5
   0   7  -2 45.4026 47.0675   8
   0  -7   2 503.340 159.205   2
   0   7  -3 2279.87 240.178   8
   0  -7   3 2276.17 195.739   7
   0  -7   3 2269.67 292.083   2
   0  -7   3 2557.92 214.274   9
   0  -7   3 2119.45 278.028   5
   0   7  -4-2.26198 30.3338   8
   0   7  -4 10.3288 45.2418   4
   0   7  -4 9.83527 35.9317   3
   0  -7   4 67.8185 40.2416   9
   0   7  -4 65.2472 69.9543  12
   0  -7   4-100.201 59.8774   5
   0  -7   4-31.2074 171.600  10
   0   7  -5 143.606 72.8132   4
   0  -7   5-30.6432 50.3184  10
   0   7  -5 29.1324 44.4431   3
   0   7  -5 69.3757 50.4395  12
   0  -7   5-35.2923 51.9886   6
   0   7  -6-30.8038 35.5570   3
   0   7  -6-37.2331 57.7709   4
   0   7  -6-4.90030 41.8410  12
   0  -7   6-36.7694 30.8605  10
   0  -7   6-103.344 78.1815   6
   0   7  -7 1064.92 191.036  12
   0   7  -7 1235.56 192.156   3
   0   7  -7 1202.29 219.378   4
   0  -7   7 1241.90 217.340   6
   0   7  -8 77.2072 69.7231   4
   0  -7   8 160.114 108.343   6
   0   7  -8 245.774 108.464  12
   0   7  -9 128.393 81.6828   4
   0   7  -9 165.458 82.5381  12
   0  -7   9 199.237 103.942   6
   0  -8   4 15.9579 77.6384   5
   0   8  -4 211.759 112.369   4
   0   8  -4 59.7562 91.8034   8
   0   8  -5 28.8472 55.3607   4
   0   8  -5-125.696 107.574   3
   0   8  -5-10.3384 47.6207  12
   0  -8   5-28.5709 51.5111   6
   0   8  -6 65.5157 46.5733   3
   0   8  -6 43.7606 64.3470   4
   0  -8   6 72.7769 68.0703   6
   0   8  -6-17.6007 42.5833  12
   0   8  -7 911.719 203.100   4
   0  -8   7 958.341 196.582   6
   0   8  -7 908.688 190.748  12
   0   8  -8 402.222 160.923   4
   0  -8   8 170.846 87.7557   6
   0   8  -8 327.734 123.251  12
   0  -8   9-12.9390 80.3975   6
   0   8  -9 96.7655 91.5214   4
   0  -9   4 1807.78 347.547   5
   0   9  -4 2747.98 362.770   8
   0   9  -5 1225.56 251.133   4
   0  -9   5 1667.88 304.585   5
   0  -9   5 1397.12 268.954   6
   0   9  -5 846.617 414.888  12
   0   9  -6 942.815 236.067  12
   0  -9   6 687.184 186.159   6
   0   9  -6 665.839 180.938   4
   0  -9   7 93.8943 80.6718   6
   0   9  -7 15.4311 72.1842   4
   0   9  -7 96.7346 109.604  12
   0  -9   8 114.738 95.1751   6
   0   9  -8-21.5143 78.3173   4
   0   9  -9 66.1771 89.3381   4
   0  -9   9-78.1063 51.3522   6
   0 -10   4-19.6121 94.5521   5
   0 -10   4 310.722 226.926   2
   0  10  -5-26.3105 80.5394   4
   0 -10   5-22.1013 89.5350   5
   0 -10   6 633.049 194.555   6
   0  10  -6 716.433 243.785   4
   0  10  -7 178.550 100.639   4
   0 -10   7 17.9829 79.0696   6
   0  10  -8-103.519 116.028   4
   0 -10   8 116.050 101.772   6
   0  11  -5 241.762 182.600   4
   0 -11   5 87.6475 87.4442   5
   0 -11   6-52.9394 100.387   6
   0  11  -6-39.1628 99.3326   4
   0 -11   7 53.7580 126.161   6
   0  11  -7-157.031 137.844   4
  -1   0   2-3.05074 17.9195   9
   1   0  -2 2.85882 9.39846   7
  -1   0   1 628.817 77.5411   9
  -1   0   1 663.401 50.5311   6
  -1   0   1 561.075 57.2333  11
   1   0  -1 663.353 50.9359   4
   1   0  -1 687.644 55.4074  12
  -1   0   1 627.265 64.7162   8
  -1   0   1 684.564 48.4540   4
   1   0  -1 510.195 57.3814  10
   1   0  -1 606.804 71.6626   7
  -1   0   1 668.295 56.1669  12
  -1   0   0-0.36224 7.36885   9
  -1   0   0 17.5773 15.5844  12
   1   0   0-9.69839 10.1609  11
   1   0   0-3.01784 16.0023  10
   1   0   0-9.67525 15.8266   1
   1   0   0 13.8686 12.1025   3
   1   0   1 13183.1 391.044  10
  -1   0  -1 12655.4 322.578   9
   1   0   1 12427.1 349.935   1
   1   0   2 21.2246 25.2545  10
  -1  -1   3 6071.69 271.107   6
  -1  -1   3 6142.60 310.605   9
   1   1  -3 6263.12 280.479   4
  -1  -1   3 6250.16 287.402  11
  -1  -1   2 126.412 42.2204   9
   1   1  -2 179.544 47.5537   1
  -1  -1   2 167.049 24.9483  10
  -1  -1   2 192.890 27.5567   8
   1   1  -2 160.646 37.7586   4
  -1  -1   2 139.749 31.8666   6
  -1  -1   2 168.479 42.3974  11
   1   1  -2 158.252 31.5663   7
   1  -1  -1 153.801 40.1450  10
   1   1  -1 149.326 26.8212   8
  -1  -1   1 143.892 28.0215   2
   1   1  -1 92.9712 26.1653   3
  -1   1   1 159.684 38.7259   9
  -1  -1   1 112.689 33.7648   9
  -1  -1   1 144.685 34.1869  11
   1   1  -1 124.722 24.3679  10
   1  -1  -1 136.838 34.2265   7
  -1   1   1 276.110 87.7455  12
  -1  -1   1 151.157 26.8523  10
   1  -1   0 3062.94 171.531  10
  -1   1   0 2919.02 171.752   8
  -1  -1   0 2799.81 167.610   9
   1   1   0 3182.83 178.808   3
  -1   1   0 3014.42 150.161   9
   1  -1   0 2995.48 117.787   5
   1  -1   0 3214.18 167.688   1
   1   1   0 3106.32 155.701  10
  -1   1   0 2824.94 155.666  12
  -1   1  -1 10716.8 269.238   9
  -1   1  -1 10982.7 347.954  12
   1  -1   1 10718.6 363.543  10
   1  -1   1 10901.0 203.839   4
   1  -1   1 10929.9 298.038   1
  -1   1  -2 1587.30 154.735  12
   1  -1   2 1803.81 165.505  10
   1  -1   3 337.851 88.6543  10
   1   2  -5 134.839 41.8535   4
  -1  -2   5 244.716 86.8753  11
  -1  -2   4 193.381 60.9375   6
  -1  -2   4 91.3431 39.1714  11
   1   2  -4 262.864 109.650   4
  -1  -2   4 162.337 49.5099   9
  -1  -2   3 65.0690 33.6348   6
   1   2  -3 98.5014 37.9319   1
   1   2  -3 71.8079 16.6823  12
  -1  -2   3 57.5496 23.8638   9
   1   2  -3 50.8994 16.6367   7
  -1  -2   3 98.9955 34.2190  11
   1   2  -3 89.6618 37.6632   4
   1   2  -2 8370.01 324.643   1
  -1  -2   2 7523.54 295.734  11
  -1  -2   2 7953.87 322.792   9
   1   2  -2 7535.28 283.493   4
  -1  -2   2 7974.26 194.422   7
  -1  -2   1 11565.2 379.426   9
  -1  -2   1 11783.9 326.927   2
   1  -2  -1 10761.2 867.261  10
   1   2  -1 12209.8 384.152   1
   1   2  -1 11392.0 231.262  10
  -1  -2   0 3972.80 230.806   9
   1  -2   0 3357.20 197.462  10
  -1   2   0 3546.76 196.722  12
  -1   2  -1 129.404 28.7652   2
  -1   2  -1 159.956 48.2326  12
   1  -2   1 90.2542 30.9632  10
   1  -2   1 167.479 29.5111   9
   1  -2   1 166.647 34.0961   1
   1  -2   1 148.264 41.6415   7
  -1   2  -1 128.738 26.3730   4
   1  -2   1 129.717 27.2576   6
  -1   2  -1 159.405 29.7898   9
   1  -2   1 151.396 36.4346   5
   1  -2   2 141.149 34.0393   6
  -1   2  -2 113.850 34.4314   4
  -1   2  -2 104.407 22.6737   9
   1  -2   2 175.815 54.9226  10
   1  -2   2 114.334 21.6296  11
  -1   2  -2 111.737 35.8424  12
  -1   2  -3 1122.16 148.084  12
   1  -2   3 1302.33 156.747  10
  -1   2  -4 88.6264 43.5292  12
   1  -2   4 96.7680 56.4242  10
   1   3  -6 543.461 120.524   4
  -1  -3   6 466.564 104.422  11
  -1  -3   6 528.319 121.292   6
   1   3  -6 594.845 106.462  12
   1   3  -5 4880.54 242.409  12
   1   3  -5 4922.21 293.608   1
   1   3  -5 4794.19 330.796   4
  -1  -3   5 4923.05 334.015  11
  -1  -3   5 4632.79 189.467  10
  -1  -3   5 5291.24 370.715   9
  -1  -3   4 429.316 38.9119  10
   1   3  -4 607.964 68.3345  12
  -1  -3   4 521.792 97.3342   6
  -1  -3   4 636.084 111.938   9
  -1  -3   4 369.729 40.2024   8
   1   3  -4 591.348 107.787   4
  -1  -3   4 651.273 107.958  11
   1   3  -4 633.796 98.9812   1
  -1  -3   3 501.078 88.5992  11
   1   3  -3 510.798 88.4433   4
   1   3  -3 496.037 86.8364   1
  -1  -3   3 495.681 90.5097   6
   1   3  -3 550.840 94.4446   3
  -1  -3   3 533.047 89.1667   9
   1   3  -3 500.669 54.3049  12
   1   3  -2 901.877 112.183   1
  -1  -3   2 1037.60 125.082   9
  -1  -3   2 1073.34 101.842   5
  -1  -3   2 1010.41 115.602   2
  -1  -3   2 995.404 65.3732   7
  -1  -3   2 1026.46 70.6111  12
   1   3  -1 229.716 57.8467   1
  -1  -3   1 235.208 59.0778   9
  -1  -3   1 249.242 62.3395   2
   1  -3   0 2530.58 204.989   7
  -1   3   0 2480.99 201.187  12
   1  -3   0 2656.03 204.477  10
   1  -3   1 248.960 55.9281   5
   1  -3   1 301.967 68.5724  10
  -1   3  -1 236.782 64.0809   8
   1  -3   1 266.493 36.2920   9
   1  -3   1 253.739 42.6894   1
   1  -3   1 247.124 61.2812   7
   1  -3   1 289.982 50.1104   2
  -1   3  -1 200.461 54.3201  12
   1  -3   2 350.218 46.0402   1
   1  -3   2 362.248 61.8322   6
   1  -3   2 327.525 69.2708   5
  -1   3  -2 363.154 62.4368   4
   1  -3   2 359.335 74.9173   7
   1  -3   2 352.526 83.9347  10
  -1   3  -2 345.272 79.3428  12
  -1   3  -2 394.014 88.8221   8
   1  -3   3 6978.66 308.896   6
   1  -3   3 7054.99 232.513  11
   1  -3   3 6829.32 365.717  10
  -1   3  -3 6873.38 372.312  12
  -1   3  -3 7115.34 317.651   4
   1  -3   4 1161.77 143.957   6
  -1   3  -4 977.111 136.972   4
  -1   3  -4 875.890 79.8241   1
   1  -3   4 1079.56 105.667  11
   1  -3   4 1029.85 154.880  10
  -1   3  -4 976.436 152.539  12
  -1   3  -5 2169.70 259.106  12
   1  -3   5 2121.03 258.790  10
   1  -3   5 1955.32 171.791  11
  -1   3  -6 373.999 135.498  12
   1   4  -8 501.053 115.314   1
   1   4  -8 775.615 148.023  12
  -1  -4   7 279.720 103.513   6
   1   4  -7 137.908 81.0145   4
   1   4  -7 202.854 52.2802  12
  -1  -4   7 92.2707 59.0101  11
   1   4  -7 355.085 95.5025   1
   1   4  -6 54.5912 57.7556   4
  -1  -4   6-7.43926 38.8963  11
   1   4  -6 9.24416 36.0150  12
  -1  -4   6 13.8095 36.7631   9
  -1  -4   6 9.69910 24.0888  10
   1   4  -6 56.0797 38.2823   1
  -1  -4   6 65.8729 46.2147   6
   1   4  -5 101.841 44.2019  12
  -1  -4   5 112.460 58.4971  11
  -1  -4   5 113.299 46.9398   6
   1   4  -5 167.211 57.8652   1
  -1  -4   5 106.612 27.1092  10
  -1  -4   5 145.148 60.6835   9
   1   4  -5 61.1831 47.0528   4
   1   4  -4 6668.56 328.406   1
   1   4  -4 6892.23 381.398   4
  -1  -4   4 6828.63 354.654   9
   1   4  -4 6348.09 360.639   3
   1   4  -4 6461.51 253.005  12
  -1  -4   4 6744.39 371.300  11
  -1  -4   3 305.474 70.6411   9
   1   4  -3 230.981 63.7058   3
   1   4  -3 231.304 60.9694   1
  -1  -4   3 271.764 62.3778   5
  -1  -4   2 692.665 94.8540   5
  -1  -4   2 691.673 107.464   9
   1   4  -2 551.555 87.6623   1
  -1  -4   2 605.517 92.9157   2
   1   4  -2 612.131 99.5013   3
   1  -4   2 4390.99 282.195  10
   1  -4   2 4365.85 154.102   1
  -1   4  -2 4272.49 287.170   8
   1  -4   2 4343.52 274.549   5
  -1   4  -2 4657.14 242.626   4
  -1   4  -2 4717.11 300.025  12
   1  -4   2 4542.40 274.518   7
   1  -4   3 760.662 125.862  10
  -1   4  -3 687.489 106.854   4
   1  -4   3 789.504 111.976   6
  -1   4  -3 906.507 90.2766   3
  -1   4  -3 743.561 133.107  12
   1  -4   4 647.866 87.4625  11
   1  -4   4 497.035 102.299  10
  -1   4  -4 562.923 66.9479   3
  -1   4  -4 566.005 119.715  12
  -1   4  -4 543.645 106.918   4
   1  -4   4 512.468 98.4500   6
   1  -4   5 155.465 69.0191   6
   1  -4   5 149.751 65.0920  10
  -1   4  -5 211.463 79.2996   4
   1  -4   5 160.438 49.8581  11
  -1   4  -5 168.780 76.1887  12
   1  -4   6 3708.31 271.041  11
   1  -4   6 3541.33 351.464  10
  -1   4  -6 3269.72 339.627  12
   1  -4   7-10.8333 38.3021  11
  -1   4  -7 25.5854 47.2168  12
  -1  -5   8 1439.46 233.438  11
   1   5  -8 1376.13 242.809   4
  -1  -5   8 1333.46 234.312   6
  -1  -5   7 533.091 138.704  11
  -1  -5   7 602.587 159.307   6
   1   5  -7 374.095 115.355   4
   1   5  -7 546.150 111.698   1
   1   5  -7 494.587 112.100  12
   1   5  -6 118.092 63.1210   3
  -1  -5   6 149.960 62.9943   6
   1   5  -6 151.081 57.9660  12
   1   5  -6 278.919 71.8546   1
   1   5  -6 195.702 81.7708   4
  -1  -5   6 147.307 73.2215  11
  -1  -5   6 148.647 64.6858   9
  -1  -5   5 681.579 137.110   6
   1   5  -5 720.215 99.1828  12
   1   5  -5 819.042 119.343   1
  -1  -5   5 813.014 132.388   9
   1   5  -5 605.384 123.004   4
  -1  -5   5 865.893 150.327  11
   1   5  -5 594.158 121.828   3
   1   5  -4 1047.89 153.273   3
   1   5  -4 1120.32 134.768   1
   1   5  -4 1052.77 159.529   4
   1   5  -4 1715.10 182.709  12
  -1  -5   4 1099.83 153.231   9
   1   5  -3 510.792 57.2171  10
  -1  -5   3 762.683 123.865   9
   1   5  -3 585.557 56.5879   8
  -1  -5   3 731.295 118.103   5
   1   5  -3 478.709 105.599   3
   1   5  -3 635.373 108.312   1
  -1  -5   2 2919.52 268.777   9
  -1  -5   2 3073.08 256.962   5
   1   5  -2 3083.12 281.516   3
   1  -5   1 2558.55 253.282   5
  -1   5  -1 2571.48 266.445  12
   1  -5   1 3062.54 303.486  10
   1  -5   1 2732.31 236.718   2
  -1   5  -1 2572.14 262.306   8
   1  -5   1 2833.84 267.355   7
   1  -5   2 853.320 65.1836   1
  -1   5  -2 1057.53 151.176   8
   1  -5   2 1037.89 149.218   5
   1  -5   2 1028.51 126.062   2
   1  -5   2 910.737 129.489   7
  -1   5  -2 1036.19 151.724  12
   1  -5   2 1013.62 142.573  10
   1  -5   3 574.331 102.406   6
   1  -5   3 699.071 125.527  10
   1  -5   3 591.615 118.016   5
  -1   5  -3 587.631 121.124   8
  -1   5  -3 621.340 109.852   4
  -1   5  -3 610.850 122.292  12
   1  -5   4 109.938 59.6314   6
  -1   5  -4 188.051 56.1616   3
   1  -5   4 134.077 68.9789  10
  -1   5  -4 94.6071 67.4121  12
   1  -5   5 143.274 72.5379   6
  -1   5  -5 91.6010 34.2510   3
   1  -5   5 28.8372 48.2775  10
  -1   5  -5 110.103 64.8778   4
  -1   5  -5 171.709 91.0557  12
  -1   5  -6 1235.51 217.095   4
  -1   5  -6 1296.36 219.643  12
   1  -5   6 1676.25 237.198   6
   1  -5   6 1569.97 186.619  11
   1  -5   6 1201.54 206.731  10
   1  -5   7 316.193 127.927  10
  -1   5  -7 398.364 124.611  12
  -1  -6   9 467.768 151.305  11
   1   6  -9 253.245 120.332   3
  -1  -6   9 401.394 149.381   6
   1   6  -9 377.891 138.358   4
  -1  -6   8 157.037 43.9621  11
  -1  -6   8 302.155 140.387   6
   1   6  -8 85.9290 47.5455   4
   1   6  -8 308.967 116.830   3
  -1  -6   7-2.29955 64.0095  11
  -1  -6   7 58.5966 61.7418   6
   1   6  -7 103.901 74.2185   3
   1   6  -7 70.4319 47.3710   4
  -1  -6   6 155.233 81.3169   6
   1   6  -6 108.372 60.7348   4
  -1  -6   6 201.882 70.9747   9
   1   6  -6 211.066 61.8179   1
   1   6  -6 116.066 43.8014   3
   1   6  -6 86.6248 36.9338  12
   1   6  -5 751.126 113.322   1
  -1  -6   5 625.179 126.400   9
  -1  -6   5 763.459 149.592   6
   1   6  -5 602.652 144.709   4
   1   6  -5 979.604 148.937  12
  -1  -6   4 1492.22 194.587   5
   1   6  -4 1377.27 192.089   3
  -1  -6   4 1432.06 181.239   9
   1   6  -4 1558.56 214.755   4
   1   6  -3 2152.02 143.857   8
[truncated: 391,499 more chars]
