# Supplementary material for: Studying weak inter­actions in crystals at high pressures: when hardware matters
Source: Acta Crystallogr E Crystallogr Commun. 2018 Apr 17;74(Pt 5):613–9. doi: 10.1107/S205698901800470X (PMC5947472; doi:10.1107/S205698901800470X)
Supplement: Supplementary file 3 [file e-74-00613-Ag-Absorb7-raw_asup2.hkl]

data_Ag-Absorb7-raw_a                                                           
_shelx_title ' '                                                                
_shelx_refln_list_code          4                                               
_shelx_F_calc_maximum      164.17                                               
_exptl_crystal_F_000       356.00                                               
_reflns_d_resolution_high  0.6241                                               
                                                                                
loop_                                                                           
 _space_group_symop_operation_xyz                                               
 'x, y, z'                                                                      
 '-x+1/2, y+1/2, -z+1/2'                                                        
 '-x, -y, -z'                                                                   
 'x-1/2, -y-1/2, z-1/2'                                                         
                                                                                
_cell_length_a     3.9390                                                       
_cell_length_b    10.7805                                                       
_cell_length_c     9.9444                                                       
_cell_angle_alpha  90.000                                                       
_cell_angle_beta  100.486                                                       
_cell_angle_gamma  90.000                                                       
                                                                                
_shelx_F_squared_multiplier     1.000                                           
                                                                                
loop_                                                                           
 _refln_index_h                                                                 
 _refln_index_k                                                                 
 _refln_index_l                                                                 
 _refln_F_squared_calc                                                          
 _refln_F_squared_meas                                                          
 _refln_F_squared_sigma                                                         
 _refln_observed_status                                                         
   2   0   0        897.63        865.82        45.38 o                         
   4   0   0        898.54        952.10        35.85 o                         
   1   1   0       5537.15       5884.75       106.08 o                         
   2   1   0       1316.14       1302.28        28.02 o                         
   3   1   0       1361.89       1362.57        28.67 o                         
   4   1   0        766.45        776.77        35.21 o                         
   5   1   0          0.97         40.06        39.73 o                         
   1   2   0       7609.74       7767.48       227.46 o                         
   2   2   0       1512.75       1726.09        84.29 o                         
   3   2   0        556.03        595.96        29.41 o                         
   4   2   0          9.63         -2.47        19.12 o                         
   5   2   0         71.09         39.94        40.52 o                         
   1   3   0       4945.33       4870.06       250.73 o                         
   2   3   0       9992.62      10630.96       215.72 o                         
   3   3   0         48.12         46.16        17.62 o                         
   4   3   0         30.99         30.74        14.44 o                         
   5   3   0         37.41         36.50        35.90 o                         
   6   3   0          3.81        -86.18       111.64 o                         
   1   4   0        825.46       1085.11        69.48 o                         
   2   4   0        302.55        287.83        38.52 o                         
   3   4   0        626.11        590.82        47.62 o                         
   4   4   0          0.85         36.03        28.48 o                         
   5   4   0        153.92        178.16        61.78 o                         
   2   5   0        694.38        909.45        80.54 o                         
   3   5   0        581.83        521.49        26.49 o                         
   4   5   0        108.26        112.66        82.04 o                         
   5   5   0         50.68        195.37        91.78 o                         
   2   6   0        282.22        408.70        65.85 o                         
   3   6   0       1695.88       1914.58       123.81 o                         
   4   6   0        313.63        286.42        87.60 o                         
   5   6   0         23.54        158.37        97.33 o                         
   2   7   0         50.92         -4.86        94.51 o                         
   3   7   0       1018.39       1306.89        58.07 o                         
   4   7   0         14.39         -5.06       104.07 o                         
   5   7   0         11.65         38.54       112.93 o                         
   3   8   0        395.96          1.60        68.73 o                         
   4   8   0        197.85        226.55       154.41 o                         
  -5   0   1         23.03         -6.59        86.94 o                         
  -3   0   1        748.42        732.80        31.51 o                         
  -1   0   1       1089.34       1190.23        31.19 o                         
   1   0   1      26953.04      27725.93       620.65 o                         
   3   0   1        146.92        132.15        21.82 o                         
   5   0   1        357.82        390.78       116.53 o                         
  -5   1   1         39.77         21.24        30.53 o                         
  -4   1   1        266.04        276.80        22.12 o                         
  -3   1   1       3591.68       3606.03        67.60 o                         
  -2   1   1       4700.50       4915.85        88.54 o                         
  -1   1   1        263.73        286.84         9.83 o                         
   0   1   1        387.32        408.46        16.40 o                         
   1   1   1      20038.71      22391.87       195.68 o                         
   2   1   1       7485.42       7668.48       175.47 o                         
   3   1   1        459.61        423.80        19.46 o                         
   4   1   1          0.47         15.11        20.44 o                         
   5   1   1          0.34         25.18        80.15 o                         
  -6   2   1         27.31         86.72       103.69 o                         
  -5   2   1         49.49        110.50        39.58 o                         
  -4   2   1          2.73         18.45        20.79 o                         
  -3   2   1        504.74        494.33        16.29 o                         
  -2   2   1        900.45        885.99        20.44 o                         
  -1   2   1      21849.08      23358.21       585.03 o                         
   0   2   1       3667.83       4030.74        91.63 o                         
   1   2   1        248.00        260.93         7.87 o                         
   2   2   1        575.94        531.10        27.23 o                         
   3   2   1       1449.98       1558.40        42.13 o                         
   4   2   1        256.71        247.65        40.13 o                         
   5   2   1          0.70         37.27        51.30 o                         
  -6   3   1         12.02         37.47        99.28 o                         
  -5   3   1        121.60        156.11        46.92 o                         
  -4   3   1          1.37         11.91        19.29 o                         
  -3   3   1        512.00        469.65        25.12 o                         
  -2   3   1        964.55        970.41        27.68 o                         
  -1   3   1        285.10        367.83        21.23 o                         
   0   3   1       3339.33       3162.45        94.47 o                         
   1   3   1        495.61        558.67        17.05 o                         
   2   3   1         96.61        130.87        22.04 o                         
   3   3   1       2318.33       2421.25        91.62 o                         
   4   3   1        150.74        192.76        72.65 o                         
   5   3   1          0.51         53.37        57.82 o                         
  -6   4   1         16.41         56.77        94.13 o                         
  -5   4   1         50.20          6.50        42.28 o                         
  -4   4   1        743.31        696.55        65.81 o                         
  -3   4   1         42.22         40.59         8.58 o                         
  -2   4   1       4394.42       4622.74       178.27 o                         
  -1   4   1       4058.07       5455.46       202.32 o                         
   0   4   1      20485.47      22304.19       792.30 o                         
   1   4   1         58.16         62.13        14.84 o                         
   2   4   1       3139.98       3153.52        97.56 o                         
   3   4   1        359.93        447.79        69.35 o                         
   4   4   1         76.55        113.82        75.62 o                         
   5   4   1          0.02        -43.06        53.09 o                         
  -5   5   1         15.29        155.84        66.23 o                         
  -4   5   1        199.22        243.26        34.78 o                         
  -3   5   1       1159.14       1117.39        50.91 o                         
  -2   5   1        513.27        414.24       262.20 o                         
  -1   5   1        398.96        181.92        66.07 o                         
   0   5   1       4675.43       6173.00       321.22 o                         
   1   5   1       4459.25       4459.77       166.13 o                         
   2   5   1       1791.72       1618.07       103.43 o                         
   3   5   1        224.00        212.99        59.26 o                         
   4   5   1        408.94        360.90        55.47 o                         
   5   5   1         17.66         66.22        89.35 o                         
  -5   6   1         31.49        152.46        95.89 o                         
  -4   6   1        351.89        323.91       112.97 o                         
  -3   6   1          2.76        -48.71        60.34 o                         
   1   6   1       1966.15       1728.77       135.33 o                         
   2   6   1       3143.89       3447.90       142.79 o                         
   3   6   1        206.40        235.01        57.14 o                         
   4   6   1        269.04        287.29       103.74 o                         
   5   6   1        102.75        -42.72        92.15 o                         
  -4   7   1         91.63         -1.64        23.17 o                         
   1   7   1         30.20         21.43        27.72 o                         
   2   7   1       2252.99       2615.16       439.89 o                         
   3   7   1         14.96         11.53        26.85 o                         
   4   7   1         16.85        133.06        90.18 o                         
   2   8   1       1130.89       1120.29       249.60 o                         
   3   8   1         11.03          0.53        10.05 o                         
   4   8   1         45.63          4.98       102.35 o                         
   3   9   1          5.06         -8.01        56.31 o                         
  -6   0   2         46.03        -29.56        94.17 o                         
  -4   0   2        262.47        252.25        40.17 o                         
  -2   0   2      19261.87      19209.64       556.27 o                         
   2   0   2       1712.38       1803.94        46.84 o                         
   4   0   2         62.41         37.14        25.33 o                         
  -5   1   2        114.90        122.46        34.08 o                         
  -4   1   2         21.98         49.20        22.87 o                         
  -3   1   2        604.12        636.03        19.75 o                         
  -2   1   2        107.34        120.27         8.90 o                         
  -1   1   2        291.02        276.42        16.79 o                         
   0   1   2       5824.95       5718.43       166.85 o                         
   1   1   2       3644.55       3582.68        92.98 o                         
   2   1   2       7426.57       7364.34       204.05 o                         
   3   1   2       1578.32       1685.38        93.75 o                         
   4   1   2          2.41        -10.78        17.20 o                         
   5   1   2         51.23        159.45       116.46 o                         
  -6   2   2          8.67          4.27        96.95 o                         
  -5   2   2        174.69        178.77        37.31 o                         
  -4   2   2        193.17        200.74        23.63 o                         
  -3   2   2        504.11        419.28        19.87 o                         
  -2   2   2       1090.18       1184.89        32.21 o                         
  -1   2   2      14797.15      15306.36       314.64 o                         
   0   2   2       8105.45       8244.50       157.61 o                         
   1   2   2        266.49        248.55        11.49 o                         
   2   2   2        930.77        995.70        28.86 o                         
   3   2   2        694.69        683.77        50.99 o                         
   4   2   2        905.20        963.05        69.09 o                         
   5   2   2          0.28        -12.53        54.54 o                         
  -6   3   2          4.41         80.37        90.34 o                         
  -5   3   2         11.96         85.27        48.60 o                         
  -4   3   2       1478.85       1546.13        54.28 o                         
  -3   3   2        702.18        722.71        18.43 o                         
  -2   3   2       2242.08       2300.54       263.41 o                         
  -1   3   2       2008.48       1972.58        47.49 o                         
   0   3   2      18744.40      18997.59       360.60 o                         
   1   3   2        661.51        713.63        22.39 o                         
   2   3   2       1132.26       1199.47        39.83 o                         
   3   3   2        303.13        292.87        70.38 o                         
   4   3   2         50.39        125.67        54.63 o                         
   5   3   2          5.13          5.29        54.73 o                         
  -6   4   2          1.04         23.53        88.51 o                         
  -5   4   2          4.12        -14.36        41.77 o                         
  -4   4   2          0.25         -6.66        22.01 o                         
  -3   4   2         19.77         41.05         9.46 o                         
  -2   4   2         77.93         49.97        21.27 o                         
  -1   4   2       1560.46       1513.99        43.10 o                         
   0   4   2        823.93        738.73        23.89 o                         
   1   4   2       9826.34      10364.43       214.57 o                         
   2   4   2        392.85        417.20        29.79 o                         
   3   4   2       1809.15       1797.61       169.20 o                         
   4   4   2        175.45        189.68        55.76 o                         
   5   4   2         74.54        -53.13        92.26 o                         
  -6   5   2          0.68          7.83        83.62 o                         
  -5   5   2          7.78        -13.09        52.16 o                         
  -4   5   2        158.87        121.49        19.60 o                         
  -3   5   2       3649.78       3660.43       109.78 o                         
  -2   5   2        421.01        451.77        49.40 o                         
  -1   5   2       5018.21       5233.70       135.24 o                         
   0   5   2        130.19        116.40        15.25 o                         
   1   5   2       2308.18       2273.19        60.63 o                         
   2   5   2       2255.90       2283.89        75.94 o                         
   3   5   2        122.60         73.40        60.55 o                         
   4   5   2          6.75         37.76        53.72 o                         
   5   5   2         14.89         33.05        97.71 o                         
  -5   6   2        102.92         87.92        61.37 o                         
  -4   6   2          2.17         20.14        18.81 o                         
  -3   6   2        416.12        557.92        68.85 o                         
  -2   6   2       1842.78       2207.43        87.29 o                         
  -1   6   2       3882.55       4606.77       166.80 o                         
   0   6   2       2680.63       2726.44        79.48 o                         
   1   6   2       3625.09       3788.89       113.35 o                         
   2   6   2        129.72        128.13        14.94 o                         
   3   6   2         35.64        106.32        67.18 o                         
   4   6   2        186.06        321.71        93.89 o                         
  -3   7   2         19.53        -12.58        85.36 o                         
  -1   7   2       2589.89       4047.30       949.87 o                         
   0   7   2        773.26        775.60        82.85 o                         
   1   7   2       1849.45       1880.82        75.27 o                         
   2   7   2         13.03         18.00        17.64 o                         
   3   7   2       1580.71       1686.61        78.72 o                         
   4   7   2          7.68        -22.41        69.34 o                         
   0   8   2        690.61        336.42        38.06 o                         
   1   8   2       2010.81       1973.54       199.28 o                         
   2   8   2        344.71        460.24        41.58 o                         
   3   8   2         26.86         73.87        45.50 o                         
   4   8   2          9.96         33.44        65.45 o                         
   1   9   2        736.96         64.51        48.68 o                         
   2   9   2       1871.90       1938.88       181.41 o                         
   3   9   2        104.43        103.01        47.59 o                         
   2  10   2        149.51         -1.87        47.44 o                         
   3  10   2        204.42        144.70       109.66 o                         
  -5   0   3          2.01         12.14        48.79 o                         
  -1   0   3      14192.54      13556.09       682.57 o                         
   3   0   3       3794.38       4222.76       241.24 o                         
  -6   1   3         17.51        -12.73        65.45 o                         
  -5   1   3        146.03        182.34        34.15 o                         
  -4   1   3       1095.32       1143.27        91.28 o                         
  -3   1   3        773.31        735.14        19.70 o                         
  -2   1   3         60.94         69.16        12.14 o                         
  -1   1   3      12564.18      13135.82       382.12 o                         
   0   1   3       6685.79         15.15        12.31 o                         
   1   1   3        677.49        680.35        58.51 o                         
   2   1   3        587.06        470.03        65.50 o                         
   3   1   3         14.31          4.99        20.91 o                         
   4   1   3          3.57         -2.26        17.87 o                         
   5   1   3          0.19         -1.50        47.15 o                         
  -5   2   3        101.21         87.87        31.43 o                         
  -4   2   3          6.43         -1.39        30.92 o                         
  -3   2   3       4015.20       4083.89        88.42 o                         
  -2   2   3       1467.22       1407.47        53.20 o                         
  -1   2   3        206.54        199.81         9.33 o                         
   0   2   3       9748.36      10373.23       233.82 o                         
   1   2   3       2395.18       2485.98        67.20 o                         
   2   2   3        991.86        992.67        30.66 o                         
   3   2   3        111.09         91.34        14.18 o                         
   4   2   3        638.33        564.49        47.64 o                         
  -6   3   3          0.11         52.88        87.47 o                         
  -5   3   3         26.26         75.61        50.95 o                         
  -4   3   3         37.90         22.22        30.68 o                         
  -3   3   3        948.92        993.33        27.43 o                         
  -2   3   3        649.88        657.75        30.73 o                         
  -1   3   3        920.42       1030.54        25.00 o                         
   0   3   3        142.68        145.08         7.96 o                         
   1   3   3      14692.69      14739.68       304.02 o                         
   2   3   3       2195.41       2200.19        56.57 o                         
   3   3   3        530.56        482.55        48.14 o                         
   4   3   3         68.34         71.41        34.23 o                         
   5   3   3        202.96        220.06       103.20 o                         
  -5   4   3          6.32        -50.93        61.22 o                         
  -4   4   3         48.67         36.14        12.45 o                         
  -3   4   3        531.09        518.96        32.22 o                         
  -2   4   3       9288.05       9331.33       338.02 o                         
  -1   4   3        458.50        399.09        19.44 o                         
   0   4   3        708.49        722.06        19.09 o                         
   1   4   3       1355.80       1482.17        35.15 o                         
   2   4   3        121.21        142.72        25.51 o                         
   3   4   3         68.80         55.00        42.47 o                         
   4   4   3        113.58          5.09        55.56 o                         
   5   4   3          0.85        -50.05        71.66 o                         
  -5   5   3         94.94         96.94        59.61 o                         
  -4   5   3          7.36          1.75        21.30 o                         
  -3   5   3        454.09        522.94        64.58 o                         
  -2   5   3       2959.11       2669.38        81.76 o                         
  -1   5   3       1425.06       1372.74        43.35 o                         
   0   5   3       1450.16       1549.33        31.61 o                         
   1   5   3       1243.35       1257.81        34.30 o                         
   2   5   3       4293.75       4500.01       172.61 o                         
   3   5   3         21.30         26.67        55.94 o                         
   4   5   3        151.84        223.76        60.31 o                         
  -5   6   3         21.10        -25.85        70.43 o                         
  -4   6   3          4.43        -17.07        47.10 o                         
  -3   6   3        602.07        598.95        39.33 o                         
  -2   6   3        419.41        452.05        24.20 o                         
  -1   6   3       3497.33       3477.96        96.27 o                         
   0   6   3       7034.69       7055.86       211.65 o                         
   1   6   3          5.55         -1.38        16.19 o                         
   2   6   3        480.19        517.51        32.41 o                         
   3   6   3        441.66        426.25        53.37 o                         
   4   6   3        131.28        189.45        61.36 o                         
  -5   7   3          7.50         -9.41        65.78 o                         
  -4   7   3       1293.07       1374.43       124.90 o                         
  -3   7   3         16.91         19.43        35.86 o                         
  -2   7   3        920.20       1214.20       121.47 o                         
  -1   7   3        223.29        248.10        15.74 o                         
   0   7   3       3930.54       4072.00       110.72 o                         
   1   7   3        561.53        510.77        31.37 o                         
   2   7   3         83.17         52.49        26.56 o                         
   3   7   3          0.11         18.98        66.11 o                         
   4   7   3         32.29         42.91        62.57 o                         
  -4   8   3         64.45         42.60        60.02 o                         
  -3   8   3         56.49         96.75        55.71 o                         
  -2   8   3         13.59          2.97        64.07 o                         
  -1   8   3       1740.10       2053.67        77.80 o                         
   0   8   3       5935.33       6754.86       233.60 o                         
   1   8   3        197.56        287.64        24.76 o                         
   2   8   3        587.71        614.92        33.66 o                         
   3   8   3        635.73        583.47        81.97 o                         
   4   8   3        172.63        342.46       100.26 o                         
  -1   9   3       1434.16       1190.45       170.74 o                         
   0   9   3         38.05         32.76        38.07 o                         
   1   9   3        368.54        380.15        35.52 o                         
   2   9   3       1165.65       1355.80        55.72 o                         
   3   9   3          2.41         11.55        74.00 o                         
   0  10   3         38.26         20.12        89.08 o                         
   1  10   3        389.36        340.87        70.38 o                         
   2  10   3        290.48        320.47        35.75 o                         
   3  10   3        160.43        157.52       106.05 o                         
   2  11   3        154.87         36.18        71.03 o                         
   3  11   3         13.66         47.11       153.19 o                         
  -6   0   4        137.86         38.17        87.29 o                         
  -4   0   4       1394.22       1604.54        56.61 o                         
  -2   0   4       4271.93       4346.66       228.17 o                         
  -6   1   4          0.24         -3.89        60.11 o                         
  -5   1   4        205.02        202.06        35.75 o                         
  -4   1   4         18.71         38.33        17.88 o                         
  -3   1   4        951.62        972.12        29.88 o                         
  -2   1   4       4183.46       4157.12       125.85 o                         
  -1   1   4       3944.10       4208.55       218.91 o                         
   2   1   4        658.61        777.67        83.22 o                         
   3   1   4         29.04         73.95        76.54 o                         
   4   1   4        205.43        129.85        53.12 o                         
  -5   2   4          0.05        -41.21        60.68 o                         
  -4   2   4        110.59        114.70        16.90 o                         
  -3   2   4       2046.96       2243.34        63.87 o                         
  -2   2   4       4210.83       4422.50       131.20 o                         
  -1   2   4        431.72        392.66        24.67 o                         
   0   2   4       3527.85       3580.43        93.41 o                         
   1   2   4        160.12        180.10        17.41 o                         
   2   2   4       4208.03       4471.92       248.80 o                         
   3   2   4        125.99        127.01        21.43 o                         
   4   2   4         23.22         44.70        72.50 o                         
   5   2   4         69.93        265.84       135.89 o                         
  -5   3   4         68.17         78.07        41.39 o                         
  -4   3   4        670.88        615.97        38.40 o                         
  -3   3   4        150.46        177.64        53.17 o                         
  -2   3   4       2224.55       2346.57        75.06 o                         
  -1   3   4       1298.85       1376.39        41.52 o                         
   0   3   4       1683.21       1583.58        34.06 o                         
   1   3   4       2079.64       2061.73        46.92 o                         
   2   3   4        275.98        250.59        25.74 o                         
   3   3   4        266.52        260.16        24.28 o                         
   4   3   4         25.30        142.23        55.42 o                         
   5   3   4          0.07        -40.23       120.54 o                         
  -5   4   4         13.27       -128.42       128.42 o                         
  -4   4   4         26.24         23.52        44.41 o                         
  -3   4   4        150.75        153.07        31.51 o                         
  -2   4   4        518.45        429.17        47.54 o                         
  -1   4   4      13992.97      13935.21       283.23 o                         
   0   4   4       2077.64       2270.91        44.10 o                         
   1   4   4       1200.17       1195.16        38.51 o                         
   2   4   4       1517.02       1499.59        49.42 o                         
   3   4   4       1658.89       1610.54        95.47 o                         
   4   4   4          3.44          1.21        40.26 o                         
  -5   5   4        329.78        241.45        73.69 o                         
  -4   5   4        243.92        274.46        45.05 o                         
  -3   5   4         82.72         58.72        30.34 o                         
  -2   5   4         29.00         11.08        30.47 o                         
  -1   5   4       2463.42       2461.50        80.25 o                         
   0   5   4       3244.96       3361.79        68.10 o                         
   1   5   4        166.23        149.93        17.52 o                         
   2   5   4        615.40        612.97        32.02 o                         
   3   5   4        209.15        168.04        33.84 o                         
   4   5   4         69.30         40.46        50.94 o                         
  -5   6   4          0.60        -61.17        71.34 o                         
  -4   6   4         79.46         82.61        46.71 o                         
  -3   6   4       1508.80       1579.97        84.96 o                         
  -2   6   4       2833.48       2714.13        78.36 o                         
  -1   6   4       3018.63       2907.55        94.42 o                         
   0   6   4        172.18        167.95        14.82 o                         
   1   6   4        113.94        105.23        27.66 o                         
   2   6   4       1079.19       1132.34        43.96 o                         
   3   6   4         69.98         52.39        29.69 o                         
   4   6   4         47.35         84.31        51.62 o                         
  -5   7   4          7.76         26.28        71.92 o                         
  -4   7   4          0.45         16.88        51.56 o                         
  -3   7   4       1550.10       1538.20        83.47 o                         
  -2   7   4         11.64         19.89        25.65 o                         
  -1   7   4        683.56        645.79        31.87 o                         
   0   7   4          5.35          0.01        18.64 o                         
   1   7   4       8848.43       9035.18       415.13 o                         
   2   7   4         24.86         56.06        51.60 o                         
   3   7   4        257.00        247.27        54.92 o                         
   4   7   4          1.14        -57.87        94.68 o                         
  -4   8   4        122.22        153.35        67.27 o                         
  -3   8   4        572.04        587.40        52.11 o                         
  -2   8   4       1061.28       1122.17        56.01 o                         
  -1   8   4        427.20        411.06        28.13 o                         
   0   8   4        109.32         87.73        27.77 o                         
   1   8   4         36.49         13.45        22.89 o                         
   2   8   4         28.01         37.32        36.08 o                         
   3   8   4          0.55          5.00        56.45 o                         
  -4   9   4         13.60        -34.07        96.21 o                         
  -3   9   4         46.16          1.37        46.14 o                         
  -2   9   4        629.20        852.55        84.99 o                         
  -1   9   4        622.92        641.72        37.67 o                         
   0   9   4       2949.83       3399.72       171.01 o                         
   1   9   4        227.32        192.77        37.75 o                         
   2   9   4        516.51        532.23        38.50 o                         
   3   9   4         52.79        109.40        85.01 o                         
  -2  10   4         21.71        -26.68        84.07 o                         
  -1  10   4       2054.80       3085.61       117.21 o                         
   0  10   4        556.28        560.59        66.17 o                         
   1  10   4         34.29         36.55        32.11 o                         
   2  10   4        415.36        330.57        38.77 o                         
   3  10   4        573.47        578.62        95.85 o                         
   0  11   4          3.02        -48.00        48.00 o                         
   1  11   4          1.84         41.91        53.11 o                         
   2  11   4         61.83          9.69        58.63 o                         
   3  11   4          0.42         78.52        74.36 o                         
   1  12   4         46.33         15.82        48.45 o                         
   2  12   4        897.04        128.96        68.19 o                         
   3  12   4         15.30         41.14       294.69 o                         
  -5   0   5        193.44        201.61        56.58 o                         
  -3   0   5       3687.07       3795.18       101.64 o                         
  -6   1   5          3.74        -39.17        60.88 o                         
  -5   1   5        114.59        168.21        62.90 o                         
  -4   1   5        457.78        420.15        21.36 o                         
  -3   1   5       1320.79       1345.74        51.23 o                         
  -2   1   5        976.99       1020.99        49.12 o                         
  -6   2   5          6.05         -6.76        81.99 o                         
  -5   2   5         32.13         64.45        34.41 o                         
  -4   2   5        110.20         76.73        14.14 o                         
  -3   2   5        567.53        591.91        42.11 o                         
  -2   2   5       5390.00       5166.93       156.58 o                         
  -1   2   5        437.42        401.37        27.43 o                         
   0   2   5         49.36         64.12        15.39 o                         
   1   2   5        451.26        503.20        55.64 o                         
   2   2   5       2869.40       2838.93       170.01 o                         
   3   2   5        264.42        248.35        78.61 o                         
   4   2   5          1.81        -13.10        98.74 o                         
  -5   3   5        145.67        125.86        61.04 o                         
  -4   3   5        156.26        163.12        27.00 o                         
  -3   3   5        993.08        940.17        41.76 o                         
  -2   3   5        100.74         98.12        17.85 o                         
  -1   3   5       9676.25       9977.88       294.72 o                         
   0   3   5       4941.65       4984.30       116.11 o                         
   1   3   5       4325.08       3982.89       121.94 o                         
   2   3   5        482.52        519.55        27.01 o                         
   3   3   5        668.57        672.42        34.51 o                         
   4   3   5          8.61         52.49        70.94 o                         
  -5   4   5         10.19         76.95        72.11 o                         
  -4   4   5        900.54        971.69        43.33 o                         
  -3   4   5         90.00         84.43        18.60 o                         
  -2   4   5         78.86         91.63        22.12 o                         
  -1   4   5        245.30        294.75        22.83 o                         
   0   4   5          4.20         -1.32        13.48 o                         
   1   4   5        366.97        349.88        21.80 o                         
   2   4   5         87.71         60.33        20.08 o                         
   3   4   5         98.97        108.80        31.18 o                         
   4   4   5        246.33        196.44        52.86 o                         
  -5   5   5         56.09        168.73        75.50 o                         
  -4   5   5        620.00        685.37       122.29 o                         
  -3   5   5          2.87          0.43        33.07 o                         
  -2   5   5         15.20         23.32        25.70 o                         
  -1   5   5       1466.18       1451.67        97.88 o                         
   0   5   5      12553.96      12842.93       292.36 o                         
   1   5   5        236.41        218.30        23.83 o                         
   2   5   5        215.80        200.64        29.10 o                         
   3   5   5         11.15        -17.29        26.68 o                         
   4   5   5        109.71         58.34        69.20 o                         
  -5   6   5          0.48        -75.71        75.71 o                         
  -4   6   5        128.16        149.92        42.92 o                         
  -3   6   5       1027.21       1037.54        64.31 o                         
  -2   6   5       4294.80       4059.34       165.45 o                         
  -1   6   5       1412.93       1479.16        41.81 o                         
   0   6   5        528.61        557.06        29.13 o                         
   1   6   5        925.56        937.88        48.14 o                         
   2   6   5       1086.66       1257.99        74.46 o                         
   3   6   5        483.39        502.70        41.50 o                         
   4   6   5         40.39         29.96        63.22 o                         
  -5   7   5          7.25         -7.06        75.28 o                         
  -4   7   5         13.17         -5.42        54.25 o                         
  -3   7   5          4.00          7.67        35.94 o                         
  -2   7   5        742.65        723.06        31.70 o                         
  -1   7   5         40.84         21.51        19.70 o                         
   0   7   5         14.11         14.50        24.33 o                         
   1   7   5        101.21         85.95        19.71 o                         
   2   7   5        844.07        745.98        47.07 o                         
   3   7   5         20.59        -45.90        55.02 o                         
   4   7   5         38.53         -3.56        88.65 o                         
  -4   8   5          1.61        -58.89        58.89 o                         
  -3   8   5        471.94        516.19        49.37 o                         
  -2   8   5       2044.15       2091.44        79.63 o                         
  -1   8   5       1483.78       1471.88        89.02 o                         
   0   8   5         20.39         33.25        24.32 o                         
   1   8   5       1585.53       1680.83        91.86 o                         
   2   8   5       1065.03       1080.37        55.20 o                         
   3   8   5        115.03         91.59        52.81 o                         
   4   8   5          4.30         57.35        89.82 o                         
  -4   9   5         89.56        102.00       100.84 o                         
  -3   9   5        241.13        273.10        65.05 o                         
  -2   9   5          2.44         26.95        40.91 o                         
  -1   9   5         44.47         93.86        37.56 o                         
   0   9   5       2446.40       2618.46        98.04 o                         
   1   9   5        182.46        150.02        35.74 o                         
   2   9   5         56.62         62.37        35.55 o                         
   3   9   5         88.94         68.94        81.49 o                         
  -4  10   5        208.68          5.62       116.59 o                         
  -3  10   5          2.55         97.18        78.88 o                         
  -2  10   5         50.52        168.17        56.57 o                         
  -1  10   5        716.56        690.20        85.14 o                         
   0  10   5          2.83         24.07        40.47 o                         
   1  10   5        664.44        656.10        40.66 o                         
   2  10   5         14.76         36.96        33.63 o                         
   3  10   5          7.53         73.32        90.01 o                         
  -3  11   5        275.31        208.96       115.05 o                         
  -2  11   5         10.05        -19.04       107.79 o                         
  -1  11   5       1566.63       2186.46       100.78 o                         
   0  11   5        626.89        628.58       105.96 o                         
   1  11   5        469.94        608.67       262.28 o                         
   2  11   5          1.72        -20.19        61.50 o                         
  -1  12   5         42.65        163.09        95.02 o                         
   0  12   5          1.74        -26.79        50.79 o                         
   1  12   5        160.78        173.85        57.84 o                         
   2  12   5        109.28         81.96        58.58 o                         
   1  13   5          5.15         16.09        59.42 o                         
   2  13   5          1.99        -49.54       114.31 o                         
  -6   0   6         38.58        -86.64        86.64 o                         
  -4   0   6        204.03        199.63        36.71 o                         
  -6   1   6          2.05        -40.55        58.88 o                         
  -5   1   6         51.67         74.48        44.41 o                         
  -4   1   6        760.85        671.18       111.86 o                         
  -3   1   6         41.18          9.79        35.80 o                         
  -2   1   6       3142.07       3263.26       179.09 o                         
  -5   2   6         56.24         73.93        49.84 o                         
  -4   2   6        126.69        141.70        33.08 o                         
  -3   2   6        645.43        601.00        62.56 o                         
  -2   2   6       4912.12       4768.60       253.96 o                         
  -1   2   6        138.10         98.02        32.87 o                         
  -5   3   6          6.60        -14.52        47.06 o                         
  -4   3   6          1.88          1.16        26.87 o                         
  -3   3   6         76.08         94.23        19.52 o                         
  -2   3   6        542.41        577.41        30.54 o                         
  -1   3   6       1006.02        968.53        69.32 o                         
   0   3   6       1833.92       2103.98        88.12 o                         
   1   3   6        767.09        938.81        65.78 o                         
   2   3   6        546.29        617.09        54.65 o                         
   3   3   6          3.68         -9.77        20.28 o                         
   4   3   6        198.95        167.53       123.84 o                         
  -5   4   6          0.09         37.53        62.76 o                         
  -4   4   6         47.43         48.06        27.67 o                         
  -3   4   6       4256.20       4487.71       155.85 o                         
  -2   4   6       1032.06       1008.62        40.77 o                         
  -1   4   6         62.00         67.75        22.31 o                         
   0   4   6        978.35        932.53        39.87 o                         
   1   4   6       6709.00       7107.19       185.21 o                         
   2   4   6        146.64        158.84        27.16 o                         
   3   4   6          5.39         -5.28        34.19 o                         
   4   4   6          9.76        -74.86        74.86 o                         
  -5   5   6          1.19          6.68        78.60 o                         
  -4   5   6        110.21         13.08        65.13 o                         
  -3   5   6        191.02        214.48        45.29 o                         
  -2   5   6        881.57        923.40        43.86 o                         
  -1   5   6        318.48        374.05        29.07 o                         
   0   5   6       3042.90       3033.43        85.03 o                         
   1   5   6       2653.80       2626.02        61.50 o                         
   2   5   6        268.27        227.28        28.51 o                         
   3   5   6          4.49        -13.70        44.16 o                         
   4   5   6         15.13         73.34        71.75 o                         
  -5   6   6         74.78         67.36        81.50 o                         
  -4   6   6        218.64        280.64        56.06 o                         
  -3   6   6        392.44        437.09        42.36 o                         
  -2   6   6        884.05        874.87        45.49 o                         
  -1   6   6        266.30        272.31        20.04 o                         
   0   6   6        156.38        150.34        26.60 o                         
   1   6   6        224.68        218.82        34.95 o                         
   2   6   6        779.42        655.16        36.61 o                         
   3   6   6        274.36        341.58        48.35 o                         
   4   6   6         18.15        -69.53        69.53 o                         
  -4   7   6          1.42         12.58        57.00 o                         
  -3   7   6         37.41          2.86        38.77 o                         
  -2   7   6         19.03         25.74        25.57 o                         
  -1   7   6       7789.89       8192.81       173.18 o                         
   0   7   6          7.12        -18.50        22.70 o                         
   1   7   6          0.85         36.76        33.89 o                         
   2   7   6         97.07        149.14        35.67 o                         
   3   7   6        214.80        285.28        38.22 o                         
   4   7   6         10.70         43.38        91.49 o                         
  -4   8   6        131.70        211.50        76.02 o                         
  -3   8   6          0.54        -25.83        57.44 o                         
  -2   8   6         44.76         61.28        36.88 o                         
  -1   8   6         17.19        -11.22        20.45 o                         
   0   8   6         65.44         12.22        27.58 o                         
   1   8   6        158.44        218.14        33.54 o                         
   2   8   6        489.84        539.60        41.66 o                         
   3   8   6        285.69        348.23        58.77 o                         
   4   8   6         29.55        -25.72        95.28 o                         
  -4   9   6        205.71        307.89       108.33 o                         
  -3   9   6         79.41        186.99        50.26 o                         
  -2   9   6       1184.97       1171.13        48.51 o                         
  -1   9   6        112.70        107.78        29.40 o                         
   0   9   6       1267.78       1353.22        61.36 o                         
   1   9   6        309.68        298.89        29.25 o                         
   2   9   6        272.43        362.34        46.48 o                         
   3   9   6          6.36        -61.45        61.45 o                         
   4   9   6          0.15        -94.18        94.18 o                         
  -4  10   6          4.57        114.46       122.06 o                         
  -3  10   6        820.24        828.33        73.48 o                         
  -2  10   6        332.43        342.26        45.51 o                         
  -1  10   6         16.93         51.50        42.97 o                         
   0  10   6        930.76       1068.47        77.76 o                         
   1  10   6       1211.91       1295.32        60.53 o                         
   2  10   6         18.47         49.94        47.43 o                         
   4  10   6         12.26        -29.97        88.72 o                         
  -3  11   6          2.35         63.38       117.39 o                         
  -2  11   6          0.79         46.78        62.72 o                         
  -1  11   6          2.12        114.55        56.85 o                         
   0  11   6         87.69         65.83        48.09 o                         
   1  11   6        101.71         91.61        61.87 o                         
   2  11   6        204.40        264.91        83.14 o                         
  -2  12   6        637.29       1206.10       166.49 o                         
  -1  12   6          0.00         41.34        66.28 o                         
   0  12   6        608.24        623.49        96.75 o                         
   1  12   6         26.69         85.09        92.47 o                         
   2  12   6         53.56         72.28        82.57 o                         
   0  13   6         86.09         70.27        95.47 o                         
   1  13   6        146.48         41.47        66.46 o                         
  -5   1   7         21.74        -27.59        68.41 o                         
  -4   1   7         17.20         54.92        42.47 o                         
  -3   1   7        153.07        133.78       143.45 o                         
  -5   2   7         51.58          2.40        61.55 o                         
  -4   2   7        638.79        726.82        81.45 o                         
  -3   2   7         48.62         18.69        53.48 o                         
  -2   2   7        856.31        926.46        82.74 o                         
  -5   3   7        193.61        233.91        57.92 o                         
  -4   3   7         22.17         38.43        39.61 o                         
  -3   3   7        573.16        524.91        39.55 o                         
  -2   3   7       1281.37       1421.54       102.48 o                         
  -1   3   7       7736.97       7674.47       398.75 o                         
   0   3   7        113.15        -22.58        52.17 o                         
  -5   4   7         14.30         -7.55        53.77 o                         
  -4   4   7         63.08         80.73        29.75 o                         
  -3   4   7          1.96         37.40        29.97 o                         
  -2   4   7        818.48        813.03        40.50 o                         
  -1   4   7        349.42        364.42        60.29 o                         
   0   4   7          5.63         13.50        30.03 o                         
   1   4   7         48.77         64.41        29.98 o                         
   2   4   7       2884.65       3472.94       102.20 o                         
   3   4   7        183.88        166.41        36.21 o                         
  -5   5   7          9.42        -66.42        85.09 o                         
  -4   5   7         62.47         69.77        51.71 o                         
  -3   5   7         56.61          4.55        44.66 o                         
  -2   5   7       4733.67       4570.29       105.89 o                         
  -1   5   7        815.42        818.71        29.40 o                         
   0   5   7         12.10          8.08        21.74 o                         
   1   5   7        557.08        521.75        33.50 o                         
   2   5   7        179.02        222.43        41.44 o                         
   3   5   7        223.36        224.46        42.19 o                         
   4   5   7          0.04        -64.51       134.30 o                         
  -5   6   7         81.56        177.49       117.13 o                         
  -4   6   7        366.85        393.51        59.14 o                         
  -3   6   7        665.86        701.09        58.97 o                         
  -2   6   7          0.07         36.15        33.37 o                         
  -1   6   7         51.76         56.31        21.15 o                         
   0   6   7       1841.43       1747.78        57.48 o                         
   1   6   7       1066.86       1089.80        54.93 o                         
   2   6   7         96.10        351.85       114.73 o                         
   3   6   7         73.03         71.09        39.56 o                         
   4   6   7          2.81         51.92        86.58 o                         
  -4   7   7         24.64          6.98        82.34 o                         
  -3   7   7          2.54        -53.72        53.72 o                         
  -2   7   7          0.58          9.33        47.62 o                         
  -1   7   7        231.46        245.04        23.54 o                         
   0   7   7       2451.01       2570.18        77.61 o                         
   1   7   7        104.27         79.64        31.34 o                         
   2   7   7         15.11         55.79        30.78 o                         
   3   7   7         11.97         32.64        40.76 o                         
   4   7   7        135.78        143.43       105.24 o                         
  -4   8   7        383.07        328.81       105.25 o                         
  -3   8   7        618.17        684.42        53.07 o                         
  -2   8   7        167.51        173.87        42.22 o                         
  -1   8   7        425.56        434.36        35.62 o                         
   0   8   7       2007.09       2133.16        95.95 o                         
   1   8   7        397.39        450.14        53.18 o                         
   2   8   7         33.04         -9.88        32.13 o                         
   3   8   7          0.05          5.24        45.31 o                         
   4   8   7          0.18        -22.38        98.10 o                         
  -4   9   7         14.34         31.50        81.70 o                         
  -3   9   7          2.24         45.48        46.54 o                         
  -2   9   7        988.79       1122.01        61.09 o                         
  -1   9   7        466.74        573.66        59.14 o                         
   0   9   7          0.03         -9.92        40.10 o                         
   1   9   7        567.44        607.31        50.32 o                         
   2   9   7        161.46        177.32        57.85 o                         
   3   9   7        172.57        111.10        75.55 o                         
  -4  10   7         89.85        133.49       119.38 o                         
  -3  10   7        143.22        128.50        53.13 o                         
  -2  10   7        124.46        144.90        38.59 o                         
  -1  10   7        481.74        433.31        34.83 o                         
   0  10   7         10.99         30.62        35.27 o                         
   1  10   7         29.73          5.02        45.78 o                         
   2  10   7        454.70        613.33        74.08 o                         
   3  10   7         24.14        140.80       149.57 o                         
  -3  11   7        251.56        277.48       134.73 o                         
  -2  11   7        189.47        242.25        55.66 o                         
  -1  11   7        903.18        941.00        51.65 o                         
   0  11   7         11.86          7.44        38.11 o                         
   1  11   7        256.98        344.79        59.75 o                         
   2  11   7         15.21        -36.60        81.21 o                         
  -1  12   7        282.75        322.57        61.02 o                         
   0  12   7         93.67        132.41        43.76 o                         
   1  12   7        102.81        119.66        44.77 o                         
   2  12   7         24.84          3.49       111.19 o                         
  -1  13   7         55.28        111.65       132.12 o                         
   0  13   7         30.00         74.55        91.00 o                         
   1  13   7        180.30        169.46        88.59 o                         
   0  14   7          8.42        126.51        67.55 o                         
  -4   1   8        119.52         35.29        27.88 o                         
  -5   2   8         54.67          2.55        62.25 o                         
  -4   2   8        714.11        908.27        98.32 o                         
  -3   2   8        303.96        223.31        59.62 o                         
  -5   3   8         16.88         72.06        58.97 o                         
  -4   3   8          0.61        -37.46        76.98 o                         
  -3   3   8        186.11        223.54        36.91 o                         
  -2   3   8        697.98        725.65        77.45 o                         
  -4   4   8        243.57        257.43        71.21 o                         
  -3   4   8        434.06        365.21        42.40 o                         
  -2   4   8        115.72         66.42        39.09 o                         
  -1   4   8       2549.30       2193.16       140.15 o                         
   0   4   8        399.39        393.16        67.75 o                         
   1   4   8        112.47        137.95        82.32 o                         
  -5   5   8          5.10        -41.65        79.01 o                         
  -4   5   8         34.30         47.81        40.61 o                         
  -3   5   8         39.95         25.94        13.26 o                         
  -2   5   8       1173.69       1161.99        47.97 o                         
  -1   5   8       2871.17       2659.80        97.71 o                         
   0   5   8         12.75        -14.84        45.42 o                         
   1   5   8         90.93         73.18        37.19 o                         
   2   5   8         45.47        117.98        40.21 o                         
   3   5   8        305.62        194.04        65.29 o                         
  -5   6   8          2.07         87.33        88.90 o                         
  -4   6   8        376.41        347.02        87.46 o                         
  -3   6   8         16.88         -3.08        50.28 o                         
  -2   6   8         36.49         27.43        25.08 o                         
  -1   6   8        652.64        614.58        55.96 o                         
   0   6   8       1120.74       1178.83        57.31 o                         
   1   6   8       1122.00       1141.36        73.26 o                         
   2   6   8        207.95        251.83        49.70 o                         
   3   6   8         10.94        102.44        67.01 o                         
  -5   7   8         50.37         85.84       110.95 o                         
  -4   7   8         13.92         29.52        86.02 o                         
  -3   7   8       1623.94       1781.13        94.19 o                         
  -2   7   8          2.65         45.36        38.65 o                         
  -1   7   8        303.26        298.68        36.65 o                         
   0   7   8        227.88        202.74        40.19 o                         
   1   7   8        330.25        320.18        44.77 o                         
   2   7   8         53.00         91.00        48.59 o                         
   3   7   8          0.02        -50.99        68.09 o                         
  -5   8   8          7.22         19.42       137.05 o                         
  -4   8   8         55.28         69.84        95.98 o                         
  -3   8   8        146.77        105.68        56.44 o                         
  -2   8   8        157.12        188.21        54.74 o                         
  -1   8   8        377.15        451.36        32.96 o                         
   0   8   8        547.18        507.83        46.54 o                         
   1   8   8       1196.86       1285.83        81.75 o                         
   2   8   8        309.82        316.74        47.48 o                         
   3   8   8          6.71        -60.89        60.89 o                         
  -4   9   8          0.62         89.05       109.32 o                         
  -3   9   8         19.59        -25.96        61.19 o                         
  -2   9   8       1034.49       1078.55       116.17 o                         
  -1   9   8        335.03        381.45        40.33 o                         
   0   9   8         33.90         26.44        35.58 o                         
   1   9   8        109.03        163.11        59.23 o                         
   2   9   8          1.36         33.12        36.68 o                         
   3   9   8        138.19        189.03       106.09 o                         
  -3  10   8        246.06        206.56        70.87 o                         
  -2  10   8        305.06        354.81        52.75 o                         
  -1  10   8        574.06        614.31        45.22 o                         
   0  10   8          3.97         38.62        41.00 o                         
   1  10   8         96.21         56.15        36.32 o                         
   2  10   8         61.58         11.25        91.66 o                         
   3  10   8          1.32        -81.99       121.35 o                         
  -2  11   8         98.08         75.91        64.44 o                         
  -1  11   8        125.61        109.59        49.30 o                         
   0  11   8        743.34        729.78        51.00 o                         
   1  11   8         11.06         23.41        61.49 o                         
   2  11   8        142.34        223.74       104.93 o                         
   3  11   8         15.24         89.32       194.07 o                         
  -1  12   8         30.91         67.81        81.07 o                         
   0  12   8        139.04         66.91        56.86 o                         
   1  12   8         41.78         11.49        70.61 o                         
   2  12   8         17.88        121.91       130.49 o                         
  -1  13   8        225.09        348.84       115.68 o                         
   0  13   8        263.75        364.16        74.98 o                         
   1  13   8          3.99        -21.37        96.12 o                         
   0  14   8         63.09         22.40        73.66 o                         
  -5   2   9         19.01         14.06        68.36 o                         
  -4   3   9        206.84        269.61        89.79 o                         
  -3   3   9       1773.52       1607.97       144.19 o                         
  -4   4   9        262.30        335.49        90.34 o                         
  -3   4   9        291.94        262.83        74.88 o                         
  -2   4   9        239.52        226.83        54.76 o                         
  -1   4   9         16.30         64.98        60.34 o                         
  -4   5   9        229.93        323.99        94.07 o                         
  -3   5   9        256.55        195.77        47.73 o                         
  -2   5   9        261.20        276.91        31.72 o                         
  -1   5   9        786.28        822.09        96.87 o                         
   0   5   9         86.35        134.31        56.04 o                         
   1   5   9         92.39        104.12        72.67 o                         
  -5   6   9         72.30         -3.90        93.02 o                         
  -4   6   9         30.38         30.92        87.11 o                         
  -3   6   9        197.32         96.84        78.17 o                         
  -2   6   9        888.83        817.22        43.20 o                         
  -1   6   9        735.59        835.74        39.52 o                         
   0   6   9        241.21        271.38        80.40 o                         
   1   6   9        598.27        662.77        58.07 o                         
   2   6   9          0.38         -6.74        81.15 o                         
  -5   7   9          0.01        -30.60       104.78 o                         
  -4   7   9         14.15        161.55        98.82 o                         
  -3   7   9          8.70         60.26        98.68 o                         
  -2   7   9       1808.01       1938.54        75.38 o                         
  -1   7   9          0.51        -49.91        52.48 o                         
   0   7   9        457.89        543.99        54.74 o                         
   1   7   9         15.90          8.26        59.60 o                         
   2   7   9        808.21        987.61        69.18 o                         
  -4   8   9         35.27         81.39       100.98 o                         
  -3   8   9          1.87        -58.40        58.40 o                         
  -2   8   9        269.25        317.89        59.48 o                         
  -1   8   9        370.71        333.94        47.54 o                         
   0   8   9          3.34         15.84        44.45 o                         
   1   8   9         34.01         58.86        60.79 o                         
   2   8   9          6.26         58.68        86.16 o                         
   3   8   9         19.19         32.04       103.91 o                         
  -3   9   9         22.22         50.15        94.71 o                         
  -2   9   9         30.68         85.80        58.89 o                         
  -1   9   9       1287.79       1480.61        80.02 o                         
   0   9   9        158.07        131.04        58.02 o                         
   1   9   9        190.91         70.65        62.36 o                         
   2   9   9         33.76        -11.59        92.95 o                         
   3   9   9         56.77         75.97       115.94 o                         
  -2  10   9         92.93         50.63        62.06 o                         
  -1  10   9          1.80          0.55        58.28 o                         
   0  10   9        841.14        887.77        73.63 o                         
   1  10   9         98.96        106.85        78.24 o                         
   2  10   9         48.72         57.29        95.47 o                         
   3  10   9         14.80        -90.76       134.96 o                         
  -1  11   9         15.92         69.08        75.96 o                         
   0  11   9          2.54        -49.38        49.38 o                         
   1  11   9          0.17         27.65        67.62 o                         
   2  11   9          1.65         22.72       105.51 o                         
  -1  12   9         51.08         84.84        63.11 o                         
   0  12   9        102.73         91.44        62.01 o                         
   0  13   9          4.62         -6.24        66.86 o                         
  -4   4  10          2.46         -8.49        96.88 o                         
  -3   4  10        144.79         62.14        22.88 o                         
  -4   5  10        163.79        185.09       101.30 o                         
  -3   5  10        488.57        532.91        79.62 o                         
  -2   5  10        195.66        168.11        49.84 o                         
  -1   5  10       1008.65        420.82        64.83 o                         
  -4   6  10         99.30         72.30       104.72 o                         
  -3   6  10        205.10        283.27        66.57 o                         
  -2   6  10         78.86         52.47        26.72 o                         
  -1   6  10       1013.07       1015.63        75.11 o                         
   0   6  10        935.43       1080.85        80.39 o                         
   1   6  10         35.32        148.81       128.49 o                         
  -4   7  10          1.05        -44.33       105.01 o                         
  -3   7  10        201.24         32.50        87.82 o                         
  -2   7  10         73.94        115.39        43.49 o                         
  -1   7  10          0.51         28.13        38.15 o                         
   0   7  10          0.68         41.37        62.80 o                         
   1   7  10          7.13        -81.32       110.58 o                         
   2   7  10         14.45        115.83       112.21 o                         
  -3   8  10        170.44        224.34        96.80 o                         
  -2   8  10         56.49         60.12        59.64 o                         
  -1   8  10        606.23        633.11        72.59 o                         
   0   8  10        883.12        926.32       113.57 o                         
   1   8  10        182.23        111.65        72.19 o                         
   2   8  10         24.08          9.01       103.51 o                         
  -2   9  10          5.84         20.44        61.61 o                         
  -1   9  10        205.91        127.77        65.04 o                         
   0   9  10         48.31         78.41       111.12 o                         
   1   9  10        322.27        334.70        71.04 o                         
   2   9  10         43.68        -66.66       108.92 o                         
   0  10  10        156.99        208.89        90.43 o                         
   1  10  10         68.85        115.82        70.75 o                         
   2  10  10         22.27          4.59       103.95 o                         
  -1  11  10        108.52        139.17        68.06 o                         
   0  11  10         39.76        -74.85        92.28 o                         
   0  12  10          0.67        -20.46        98.40 o                         
  -4   5  11         43.82        -19.08       103.67 o                         
  -3   6  11         14.52         50.22        58.20 o                         
  -2   6  11         28.92         57.91        56.32 o                         
  -3   7  11          1.83        -35.49        82.26 o                         
  -2   7  11        694.13        567.38        67.40 o                         
  -1   7  11         25.55          8.99        43.84 o                         
   0   7  11        612.90        666.01       116.33 o                         
  -2   8  11          5.49         87.88        87.43 o                         
  -1   8  11         66.31         94.43        63.21 o                         
   0   8  11         27.57         65.45       108.38 o                         
   1   8  11        170.29        417.96       140.90 o                         
  -1   9  11          2.72        -95.88        95.88 o                         
   0  11  11         12.84         68.61       103.68 o                         
  -2   8  12        361.68        334.69        97.22 o                         
  -1   8  12        201.46        210.79        96.02 o                         
  -2   9  12         66.72         40.99        96.98 o                         
                                                                                
