# Supplementary material for: Studying weak inter­actions in crystals at high pressures: when hardware matters
Source: Acta Crystallogr E Crystallogr Commun. 2018 Apr 17;74(Pt 5):613–9. doi: 10.1107/S205698901800470X (PMC5947472; doi:10.1107/S205698901800470X)
Supplement: Supplementary file 4 [file e-74-00613-Ag-Absorb7_bsup3.hkl]

data_Ag-Absorb7_b                                                               
_shelx_title ' '                                                                
_shelx_refln_list_code          4                                               
_shelx_F_calc_maximum      163.60                                               
_exptl_crystal_F_000       356.00                                               
_reflns_d_resolution_high  0.6241                                               
                                                                                
loop_                                                                           
 _space_group_symop_operation_xyz                                               
 'x, y, z'                                                                      
 '-x+1/2, y+1/2, -z+1/2'                                                        
 '-x, -y, -z'                                                                   
 'x-1/2, -y-1/2, z-1/2'                                                         
                                                                                
_cell_length_a     3.9390                                                       
_cell_length_b    10.7805                                                       
_cell_length_c     9.9444                                                       
_cell_angle_alpha  90.000                                                       
_cell_angle_beta  100.486                                                       
_cell_angle_gamma  90.000                                                       
                                                                                
_shelx_F_squared_multiplier     1.000                                           
                                                                                
loop_                                                                           
 _refln_index_h                                                                 
 _refln_index_k                                                                 
 _refln_index_l                                                                 
 _refln_F_squared_calc                                                          
 _refln_F_squared_meas                                                          
 _refln_F_squared_sigma                                                         
 _refln_observed_status                                                         
   2   0   0        841.06        842.86        44.18 o                         
   4   0   0        897.75        926.86        34.90 o                         
   1   1   0       5479.97       5728.72       103.27 o                         
   2   1   0       1339.28       1267.75        27.27 o                         
   3   1   0       1367.15       1326.44        27.91 o                         
   4   1   0        730.69        756.17        34.28 o                         
   5   1   0          1.86         39.00        38.67 o                         
   1   2   0       7542.41       7561.54       221.43 o                         
   2   2   0       1511.68       1680.33        82.06 o                         
   3   2   0        592.39        580.16        28.63 o                         
   4   2   0          6.34         -2.40        18.62 o                         
   5   2   0         63.34         38.88        39.44 o                         
   1   3   0       4845.49       4740.94       244.09 o                         
   2   3   0      10252.54      10349.10       210.00 o                         
   3   3   0         48.46         44.93        17.15 o                         
   4   3   0         19.99         29.92        14.06 o                         
   5   3   0         34.43         35.53        34.95 o                         
   6   3   0          4.36        -83.90       108.68 o                         
   1   4   0        909.61       1056.34        67.64 o                         
   2   4   0        277.63        280.20        37.50 o                         
   3   4   0        548.59        575.15        46.36 o                         
   4   4   0          1.88         35.08        27.72 o                         
   5   4   0        141.62        173.43        60.14 o                         
   2   5   0        787.79        885.34        78.41 o                         
   3   5   0        549.55        507.67        25.79 o                         
   4   5   0         93.17        109.68        79.87 o                         
   5   5   0         36.62        190.19        89.34 o                         
   2   6   0        276.60        397.86        64.10 o                         
   3   6   0       1750.35       1863.81       120.53 o                         
   4   6   0        266.86        278.82        85.27 o                         
   5   6   0         20.78        154.17        94.75 o                         
   2   7   0         43.96         -4.74        92.00 o                         
   4   7   0          8.01         -4.93       101.31 o                         
   5   7   0         25.12         37.52       109.93 o                         
   4   8   0        169.58        220.54       150.31 o                         
  -5   0   1         25.28         -6.41        84.63 o                         
  -3   0   1        725.79        713.37        30.67 o                         
  -1   0   1       1079.16       1158.67        30.36 o                         
   1   0   1      26765.71      26990.81       604.20 o                         
   3   0   1        127.98        128.64        21.24 o                         
   5   0   1        341.77        380.42       113.44 o                         
  -5   1   1         41.49         20.68        29.72 o                         
  -4   1   1        273.57        269.46        21.54 o                         
  -3   1   1       3568.89       3510.42        65.80 o                         
  -2   1   1       4728.06       4785.51        86.20 o                         
  -1   1   1        248.25        279.23         9.57 o                         
   0   1   1        382.82        397.63        15.97 o                         
   1   1   1      20206.29      21798.18       190.49 o                         
   2   1   1       7403.68       7465.17       170.82 o                         
   3   1   1        448.22        412.56        18.95 o                         
   4   1   1          0.40         14.71        19.90 o                         
   5   1   1          0.04         24.51        78.02 o                         
  -6   2   1         22.06         84.42       100.95 o                         
  -5   2   1         55.95        107.57        38.53 o                         
  -4   2   1          1.92         17.96        20.23 o                         
  -3   2   1        481.99        481.23        15.86 o                         
  -2   2   1        862.47        862.50        19.90 o                         
  -1   2   1      22078.33      22738.90       569.52 o                         
   0   2   1       3688.84       3923.87        89.20 o                         
   1   2   1        250.51        254.02         7.67 o                         
   2   2   1        552.05        517.01        26.51 o                         
   3   2   1       1477.40       1517.08        41.01 o                         
   4   2   1        278.33        241.08        39.06 o                         
   5   2   1          1.61         36.28        49.94 o                         
  -6   3   1         11.60         36.48        96.64 o                         
  -5   3   1        115.83        151.97        45.68 o                         
  -4   3   1          1.98         11.60        18.78 o                         
  -3   3   1        450.67        457.20        24.45 o                         
  -2   3   1        951.97        944.68        26.94 o                         
  -1   3   1        325.87        358.08        20.67 o                         
   0   3   1       3180.02       3078.60        91.96 o                         
   1   3   1        498.79        543.86        16.60 o                         
   2   3   1        102.20        127.40        21.45 o                         
   3   3   1       2369.84       2357.05        89.19 o                         
   4   3   1        141.86        187.65        70.73 o                         
   5   3   1          0.03         51.95        56.29 o                         
  -6   4   1         12.78         55.27        91.64 o                         
  -5   4   1         57.70          6.33        41.15 o                         
  -4   4   1        708.55        678.09        64.07 o                         
  -3   4   1         39.74         39.51         8.35 o                         
  -2   4   1       4199.16       4500.18       173.54 o                         
   0   4   1      20848.46      21712.83       771.29 o                         
   1   4   1         62.77         60.49        14.44 o                         
   2   4   1       3023.62       3069.91        94.97 o                         
   3   4   1        361.76        435.91        67.51 o                         
   4   4   1         99.03        110.80        73.62 o                         
   5   4   1          0.14        -41.92        51.69 o                         
  -5   5   1         15.01        151.71        64.48 o                         
  -4   5   1        221.45        236.81        33.86 o                         
  -3   5   1       1115.22       1087.76        49.56 o                         
  -2   5   1        544.82        403.26       255.25 o                         
   1   5   1       4473.75       4341.53       161.73 o                         
   2   5   1       1749.48       1575.17       100.69 o                         
   3   5   1        273.46        207.34        57.69 o                         
   4   5   1        379.52        351.33        54.00 o                         
   5   5   1         21.06         64.46        86.98 o                         
  -5   6   1         46.51        148.42        93.35 o                         
  -4   6   1        355.49        315.32       109.97 o                         
  -3   6   1          0.67        -47.42        58.74 o                         
   1   6   1       1893.65       1682.94       131.75 o                         
   2   6   1       3306.08       3356.49       139.00 o                         
   3   6   1        215.03        228.78        55.63 o                         
   4   6   1        277.56        279.68       100.99 o                         
   5   6   1         73.06        -41.59        89.71 o                         
   1   7   1         27.55         20.87        26.99 o                         
   2   7   1       2254.34       2545.82       428.23 o                         
   3   7   1         13.20         11.22        26.14 o                         
   4   7   1         30.36        129.53        87.79 o                         
   2   8   1       1183.87       1090.58       242.98 o                         
   3   8   1         14.10          0.51         9.78 o                         
   4   8   1         59.83          4.84        99.63 o                         
   3   9   1          0.38         -7.80        54.82 o                         
  -6   0   2         45.85        -28.78        91.67 o                         
  -4   0   2        273.77        245.56        39.11 o                         
  -2   0   2      19164.07      18700.33       541.52 o                         
   2   0   2       1745.78       1756.11        45.60 o                         
   4   0   2         57.75         36.15        24.66 o                         
  -5   1   2        104.48        119.22        33.18 o                         
  -4   1   2         27.27         47.89        22.26 o                         
  -3   1   2        608.22        619.17        19.22 o                         
  -2   1   2        115.72        117.08         8.67 o                         
  -1   1   2        281.81        269.09        16.35 o                         
   0   1   2       5774.16       5566.81       162.43 o                         
   1   1   2       3563.06       3487.69        90.51 o                         
   2   1   2       7388.34       7169.09       198.64 o                         
   3   1   2       1544.46       1640.69        91.26 o                         
   4   1   2          1.30        -10.49        16.75 o                         
   5   1   2         53.51        155.23       113.37 o                         
  -6   2   2          7.38          4.15        94.38 o                         
  -5   2   2        156.98        174.03        36.33 o                         
  -4   2   2        179.58        195.42        23.00 o                         
  -2   2   2       1083.64       1153.48        31.36 o                         
  -1   2   2      14831.89      14900.54       306.29 o                         
   0   2   2       8072.56       8025.90       153.44 o                         
   1   2   2        252.72        241.96        11.19 o                         
   2   2   2        956.95        969.30        28.09 o                         
   3   2   2        697.35        665.64        49.64 o                         
   4   2   2        917.38        937.52        67.26 o                         
   5   2   2          0.94        -12.20        53.09 o                         
  -6   3   2          2.22         78.24        87.94 o                         
  -5   3   2         11.57         83.01        47.31 o                         
  -4   3   2       1460.41       1505.14        52.84 o                         
  -3   3   2        712.27        703.55        17.94 o                         
  -2   3   2       2165.40       2239.54       256.43 o                         
  -1   3   2       1994.58       1920.28        46.23 o                         
   0   3   2      18725.74      18493.89       351.04 o                         
   1   3   2        700.55        694.71        21.80 o                         
   2   3   2       1154.60       1167.66        38.77 o                         
   3   3   2        273.65        285.11        68.51 o                         
   4   3   2         44.40        122.34        53.18 o                         
   5   3   2          3.13          5.15        53.28 o                         
  -6   4   2          1.13         22.91        86.16 o                         
  -5   4   2          2.34        -13.98        40.67 o                         
  -4   4   2          0.19         -6.49        21.43 o                         
  -3   4   2         24.08         39.96         9.21 o                         
  -2   4   2         86.83         48.65        20.70 o                         
  -1   4   2       1486.14       1473.85        41.95 o                         
   0   4   2        751.42        719.14        23.25 o                         
   1   4   2       9840.61      10089.63       208.89 o                         
   2   4   2        392.50        406.13        29.00 o                         
   3   4   2       1744.64       1749.95       164.72 o                         
   4   4   2        158.91        184.66        54.28 o                         
   5   4   2         84.44        -51.72        89.82 o                         
  -6   5   2          1.12          7.62        81.40 o                         
  -5   5   2          4.30        -12.75        50.78 o                         
  -4   5   2        154.43        118.27        19.08 o                         
  -3   5   2       3725.42       3563.38       106.87 o                         
  -2   5   2        392.76        439.79        48.09 o                         
  -1   5   2       5101.20       5094.94       131.65 o                         
   0   5   2        114.47        113.31        14.85 o                         
   1   5   2       2289.45       2212.92        59.02 o                         
   2   5   2       2218.56       2223.33        73.93 o                         
   3   5   2        135.43         71.45        58.94 o                         
   4   5   2         12.12         36.76        52.29 o                         
   5   5   2         10.85         32.17        95.12 o                         
  -5   6   2         98.70         85.59        59.74 o                         
  -4   6   2          6.08         19.60        18.31 o                         
  -3   6   2        438.66        543.13        67.02 o                         
  -2   6   2       1902.39       2148.90        84.97 o                         
   0   6   2       2693.84       2654.16        77.37 o                         
   1   6   2       3642.23       3688.43       110.35 o                         
   2   6   2        151.19        124.73        14.55 o                         
   3   6   2         40.52        103.51        65.40 o                         
   4   6   2        197.81        313.18        91.41 o                         
  -3   7   2         14.31        -12.25        83.10 o                         
   0   7   2        741.03        755.04        80.66 o                         
   1   7   2       1975.55       1830.95        73.28 o                         
   2   7   2         13.38         17.52        17.17 o                         
   3   7   2       1588.05       1641.89        76.63 o                         
   4   7   2          7.26        -21.82        67.50 o                         
   1   8   2       2065.47       1921.22       194.00 o                         
   2   8   2        388.59        448.04        40.47 o                         
   3   8   2         24.13         71.91        44.29 o                         
   4   8   2         13.77         32.55        63.72 o                         
   2   9   2       1807.60       1887.48       176.60 o                         
   3   9   2        110.81        100.28        46.33 o                         
   3  10   2        163.83        140.86       106.75 o                         
  -5   0   3          2.21         11.82        47.50 o                         
  -1   0   3      14052.91      13196.67       664.47 o                         
   3   0   3       3740.34       4110.80       234.85 o                         
  -6   1   3         14.78        -12.39        63.72 o                         
  -5   1   3        156.39        177.50        33.24 o                         
  -4   1   3       1049.84       1112.95        88.86 o                         
  -3   1   3        737.16        715.64        19.18 o                         
  -2   1   3         62.47         67.32        11.81 o                         
  -1   1   3      12325.39      12787.54       371.99 o                         
   1   1   3        643.82        662.31        56.96 o                         
   2   1   3        551.60        457.56        63.77 o                         
   3   1   3         12.09          4.86        20.36 o                         
   4   1   3          3.18         -2.20        17.39 o                         
   5   1   3          0.45         -1.46        45.90 o                         
  -5   2   3         95.18         85.54        30.60 o                         
  -4   2   3          4.30         -1.35        30.10 o                         
  -3   2   3       3989.93       3975.61        86.07 o                         
  -2   2   3       1398.90       1370.15        51.79 o                         
  -1   2   3        210.39        194.51         9.08 o                         
   0   2   3       9886.42      10098.20       227.62 o                         
   1   2   3       2487.37       2420.06        65.42 o                         
   2   2   3        968.67        966.35        29.85 o                         
   3   2   3        114.65         88.92        13.80 o                         
   4   2   3        618.03        549.52        46.38 o                         
  -6   3   3          0.28         51.48        85.15 o                         
  -5   3   3         29.89         73.61        49.60 o                         
  -4   3   3         39.08         21.63        29.87 o                         
  -3   3   3        935.77        966.99        26.70 o                         
  -2   3   3        648.63        640.31        29.92 o                         
  -1   3   3        964.69       1003.21        24.34 o                         
   0   3   3        138.70        141.23         7.75 o                         
   1   3   3      14616.76      14348.88       295.96 o                         
   2   3   3       2174.61       2141.85        55.07 o                         
   3   3   3        540.13        469.75        46.87 o                         
   4   3   3         54.93         69.52        33.33 o                         
   5   3   3        188.16        214.22       100.46 o                         
  -5   4   3          6.50        -49.58        59.60 o                         
  -4   4   3         53.42         35.18        12.12 o                         
  -3   4   3        516.68        505.20        31.37 o                         
  -2   4   3       9301.31       9083.92       329.06 o                         
  -1   4   3        438.52        388.51        18.92 o                         
   0   4   3        706.28        702.92        18.58 o                         
   1   4   3       1432.70       1442.87        34.22 o                         
   2   4   3        127.64        138.94        24.83 o                         
   3   4   3         61.90         53.54        41.35 o                         
   4   4   3        107.74          4.96        54.09 o                         
   5   4   3          0.15        -48.72        69.76 o                         
  -5   5   3         99.67         94.37        58.03 o                         
  -4   5   3         11.19          1.70        20.74 o                         
  -3   5   3        435.94        509.08        62.86 o                         
   0   5   3       1473.93       1508.26        30.77 o                         
   1   5   3       1259.27       1224.47        33.39 o                         
   2   5   3       4215.83       4380.70       168.03 o                         
   3   5   3         17.70         25.96        54.45 o                         
   4   5   3        157.67        217.83        58.71 o                         
  -5   6   3         22.09        -25.17        68.56 o                         
  -4   6   3          2.91        -16.61        45.86 o                         
  -3   6   3        561.80        583.07        38.29 o                         
  -2   6   3        407.72        440.06        23.55 o                         
  -1   6   3       3545.79       3385.75        93.72 o                         
   0   6   3       7035.77       6868.78       206.03 o                         
   1   6   3          6.22         -1.34        15.76 o                         
   2   6   3        485.77        503.79        31.55 o                         
   3   6   3        449.04        414.95        51.96 o                         
   4   6   3        129.98        184.43        59.74 o                         
  -5   7   3          7.85         -9.16        64.04 o                         
  -4   7   3       1293.45       1337.99       121.59 o                         
  -3   7   3         20.91         18.92        34.91 o                         
  -2   7   3        941.55       1182.01       118.24 o                         
  -1   7   3        229.43        241.52        15.32 o                         
   0   7   3       3937.73       3964.03       107.78 o                         
   1   7   3        530.79        497.22        30.54 o                         
   2   7   3         73.32         51.10        25.86 o                         
   3   7   3          0.06         18.48        64.36 o                         
   4   7   3         31.38         41.77        60.91 o                         
  -4   8   3         77.57         41.47        58.43 o                         
  -3   8   3         64.89         94.18        54.24 o                         
  -2   8   3         11.23          2.89        62.38 o                         
   0   8   3       5962.35       6575.76       227.41 o                         
   1   8   3        237.05        280.01        24.10 o                         
   2   8   3        576.31        598.61        32.77 o                         
   3   8   3        680.47        568.00        79.79 o                         
   4   8   3        167.64        333.38        97.60 o                         
  -1   9   3       1482.47       1158.89       166.21 o                         
   0   9   3         27.54         31.89        37.06 o                         
   1   9   3        376.73        370.07        34.57 o                         
   2   9   3       1325.22       1319.85        54.24 o                         
   3   9   3          0.84         11.24        72.04 o                         
   0  10   3         32.13         19.58        86.72 o                         
   1  10   3        347.29        331.83        68.52 o                         
   2  10   3        331.14        311.98        34.80 o                         
   3  10   3        144.44        153.35       103.24 o                         
   2  11   3        159.71         35.22        69.14 o                         
   3  11   3          8.01         45.86       149.13 o                         
  -6   0   4        121.28         37.16        84.98 o                         
  -4   0   4       1389.64       1562.00        55.11 o                         
  -2   0   4       4230.02       4231.42       222.12 o                         
  -6   1   4          0.72         -3.78        58.52 o                         
  -5   1   4        191.53        196.70        34.80 o                         
  -4   1   4         21.62         37.32        17.41 o                         
  -3   1   4        924.59        946.34        29.08 o                         
  -2   1   4       4136.59       4046.90       122.51 o                         
  -1   1   4       4008.39       4096.97       213.10 o                         
   2   1   4        677.00        757.05        81.02 o                         
   3   1   4         35.32         71.99        74.51 o                         
   4   1   4        203.90        126.41        51.72 o                         
  -5   2   4          0.17        -40.11        59.07 o                         
  -4   2   4        110.75        111.66        16.45 o                         
  -3   2   4       2035.48       2183.86        62.18 o                         
  -2   2   4       4212.69       4305.25       127.72 o                         
  -1   2   4        372.96        382.25        24.01 o                         
   0   2   4       3535.07       3485.50        90.93 o                         
   1   2   4        140.05        175.33        16.95 o                         
   2   2   4       4242.73       4353.36       242.20 o                         
   3   2   4        121.94        123.65        20.86 o                         
   4   2   4         21.22         43.51        70.57 o                         
   5   2   4         63.39        258.79       132.29 o                         
  -5   3   4         69.50         76.00        40.29 o                         
  -4   3   4        665.46        599.63        37.38 o                         
  -3   3   4        154.62        172.93        51.76 o                         
  -2   3   4       2262.98       2284.35        73.07 o                         
  -1   3   4       1309.25       1339.90        40.42 o                         
   0   3   4       1562.15       1541.59        33.16 o                         
   1   3   4       2022.00       2007.06        45.67 o                         
   2   3   4        259.54        243.95        25.06 o                         
   3   3   4        250.02        253.26        23.63 o                         
   4   3   4         25.69        138.46        53.96 o                         
   5   3   4          0.53        -39.17       117.35 o                         
  -5   4   4         13.84       -125.02       125.02 o                         
  -4   4   4         30.33         22.89        43.23 o                         
  -3   4   4        148.58        149.01        30.67 o                         
  -2   4   4        523.44        417.79        46.28 o                         
  -1   4   4      13762.36      13565.74       275.72 o                         
   0   4   4       2086.87       2210.70        42.93 o                         
   1   4   4       1171.02       1163.47        37.49 o                         
   2   4   4       1529.04       1459.83        48.11 o                         
   3   4   4       1627.94       1567.83        92.94 o                         
   4   4   4          4.88          1.18        39.19 o                         
  -5   5   4        311.59        235.05        71.73 o                         
  -4   5   4        247.84        267.18        43.86 o                         
  -3   5   4         84.81         57.16        29.53 o                         
  -2   5   4         24.47         10.78        29.66 o                         
  -1   5   4       2460.52       2396.24        78.12 o                         
   0   5   4       3294.31       3272.66        66.30 o                         
   1   5   4        149.13        145.95        17.06 o                         
   2   5   4        624.72        596.72        31.17 o                         
   3   5   4        187.76        163.58        32.95 o                         
   4   5   4         67.27         39.38        49.59 o                         
  -5   6   4          0.16        -59.54        69.45 o                         
  -4   6   4         74.15         80.42        45.47 o                         
  -3   6   4       1575.90       1538.08        82.71 o                         
  -2   6   4       2788.77       2642.16        76.28 o                         
  -1   6   4       3025.25       2830.46        91.92 o                         
   0   6   4        173.44        163.50        14.43 o                         
   1   6   4        100.50        102.44        26.92 o                         
   2   6   4       1121.11       1102.32        42.80 o                         
   3   6   4         65.61         51.00        28.91 o                         
   4   6   4         44.47         82.07        50.25 o                         
  -5   7   4          3.60         25.58        70.02 o                         
  -4   7   4          0.58         16.43        50.19 o                         
  -3   7   4       1588.39       1497.42        81.26 o                         
  -2   7   4          5.61         19.37        24.97 o                         
  -1   7   4        696.77        628.67        31.03 o                         
   0   7   4          8.14          0.01        18.15 o                         
   1   7   4       8920.86       8795.63       404.12 o                         
   2   7   4         21.20         54.57        50.23 o                         
   3   7   4        248.14        240.72        53.46 o                         
   4   7   4          1.61        -56.34        92.17 o                         
  -4   8   4        108.35        149.28        65.49 o                         
  -3   8   4        538.34        571.83        50.73 o                         
  -2   8   4       1109.54       1092.42        54.52 o                         
  -1   8   4        447.59        400.16        27.39 o                         
   0   8   4        119.44         85.40        27.03 o                         
   1   8   4         34.63         13.09        22.29 o                         
   2   8   4         22.70         36.33        35.12 o                         
   3   8   4          0.06          4.87        54.95 o                         
  -4   9   4         15.31        -33.17        93.66 o                         
  -3   9   4         47.06          1.34        44.92 o                         
  -2   9   4        637.68        829.95        82.73 o                         
  -1   9   4        665.67        624.71        36.67 o                         
   0   9   4       2921.58       3309.58       166.47 o                         
   1   9   4        265.07        187.66        36.75 o                         
   2   9   4        512.93        518.12        37.48 o                         
   3   9   4         71.55        106.50        82.76 o                         
  -2  10   4         26.15        -25.97        81.84 o                         
   0  10   4        529.77        545.72        64.41 o                         
   1  10   4         32.57         35.58        31.26 o                         
   2  10   4        363.85        321.80        37.74 o                         
   3  10   4        617.30        563.28        93.31 o                         
   0  11   4          1.88        -46.73        46.73 o                         
   1  11   4          2.87         40.80        51.70 o                         
   2  11   4         71.73          9.43        57.08 o                         
   3  11   4          1.85         76.43        72.39 o                         
   1  12   4         49.49         15.40        47.17 o                         
   3  12   4         23.02         40.05       286.88 o                         
  -5   0   5        184.43        196.27        55.08 o                         
  -3   0   5       3615.46       3694.55        98.94 o                         
  -6   1   5          5.15        -38.13        59.27 o                         
  -5   1   5        104.58        163.75        61.23 o                         
  -4   1   5        438.17        409.01        20.80 o                         
  -3   1   5       1316.41       1310.06        49.87 o                         
  -2   1   5        944.33        993.92        47.82 o                         
  -6   2   5          5.66         -6.58        79.81 o                         
  -5   2   5         36.22         62.74        33.50 o                         
  -4   2   5         98.39         74.70        13.76 o                         
  -3   2   5        543.76        576.21        41.00 o                         
  -2   2   5       5265.78       5029.94       152.42 o                         
  -1   2   5        425.62        390.73        26.70 o                         
   0   2   5         74.00         62.42        14.98 o                         
   1   2   5        429.29        489.86        54.16 o                         
   2   2   5       2740.99       2763.66       165.50 o                         
   3   2   5        265.53        241.77        76.52 o                         
   4   2   5          1.87        -12.75        96.12 o                         
  -5   3   5        139.17        122.52        59.42 o                         
  -4   3   5        149.52        158.79        26.29 o                         
  -3   3   5        974.71        915.25        40.65 o                         
  -2   3   5         96.31         95.52        17.38 o                         
  -1   3   5       9706.51       9713.33       286.91 o                         
   0   3   5       4899.50       4852.15       113.04 o                         
   1   3   5       4117.89       3877.29       118.70 o                         
   2   3   5        462.18        505.78        26.30 o                         
   3   3   5        667.63        654.59        33.60 o                         
   4   3   5          9.58         51.10        69.06 o                         
  -5   4   5         10.24         74.91        70.19 o                         
  -4   4   5        898.75        945.92        42.18 o                         
  -3   4   5         79.55         82.19        18.10 o                         
  -2   4   5         72.39         89.21        21.54 o                         
  -1   4   5        234.37        286.93        22.23 o                         
   0   4   5          0.43         -1.29        13.12 o                         
   1   4   5        376.23        340.61        21.22 o                         
   2   4   5         87.73         58.73        19.54 o                         
   3   4   5         98.98        105.92        30.36 o                         
   4   4   5        224.58        191.23        51.46 o                         
  -5   5   5         59.40        164.26        73.50 o                         
  -4   5   5        611.10        667.20       119.05 o                         
  -3   5   5          4.01          0.42        32.19 o                         
  -2   5   5         21.42         22.70        25.02 o                         
  -1   5   5       1502.25       1413.18        95.29 o                         
   0   5   5      12419.63      12502.42       284.61 o                         
   1   5   5        230.41        212.51        23.20 o                         
   2   5   5        183.69        195.32        28.33 o                         
   3   5   5          8.82        -16.83        25.98 o                         
   4   5   5        117.44         56.80        67.37 o                         
  -5   6   5          0.07        -73.71        73.71 o                         
  -4   6   5        122.17        145.94        41.78 o                         
  -3   6   5       1002.69       1010.04        62.61 o                         
  -2   6   5       4406.02       3951.72       161.07 o                         
  -1   6   5       1422.74       1439.94        40.70 o                         
   0   6   5        525.19        542.29        28.36 o                         
   1   6   5        888.71        913.01        46.87 o                         
   2   6   5       1116.34       1224.64        72.49 o                         
   3   6   5        516.51        489.37        40.40 o                         
   4   6   5         37.34         29.17        61.54 o                         
  -5   7   5          5.38         -6.88        73.28 o                         
  -4   7   5          6.80         -5.27        52.81 o                         
  -3   7   5          3.08          7.47        34.99 o                         
  -2   7   5        732.96        703.89        30.86 o                         
  -1   7   5         27.27         20.94        19.18 o                         
   0   7   5         12.04         14.12        23.69 o                         
   1   7   5         85.48         83.68        19.19 o                         
   2   7   5        851.79        726.21        45.82 o                         
   3   7   5         23.52        -44.68        53.57 o                         
   4   7   5         37.65         -3.46        86.30 o                         
  -4   8   5          0.93        -57.33        57.33 o                         
  -3   8   5        447.63        502.50        48.06 o                         
  -2   8   5       2026.09       2035.99        77.52 o                         
  -1   8   5       1466.72       1432.85        86.66 o                         
   0   8   5         23.28         32.37        23.67 o                         
   1   8   5       1596.79       1636.26        89.43 o                         
   2   8   5       1074.17       1051.73        53.74 o                         
   3   8   5        107.71         89.17        51.41 o                         
   4   8   5          7.32         55.83        87.44 o                         
  -4   9   5         85.38         99.30        98.17 o                         
  -3   9   5        227.49        265.86        63.32 o                         
  -2   9   5          0.63         26.24        39.83 o                         
  -1   9   5         52.43         91.37        36.57 o                         
   0   9   5       2527.44       2549.03        95.44 o                         
   1   9   5        168.70        146.05        34.79 o                         
   2   9   5         68.07         60.72        34.61 o                         
   3   9   5         79.94         67.11        79.33 o                         
  -4  10   5        186.80          5.47       113.50 o                         
  -3  10   5          0.91         94.60        76.79 o                         
  -2  10   5         61.56        163.71        55.07 o                         
  -1  10   5        745.48        671.90        82.89 o                         
   0  10   5          5.59         23.43        39.40 o                         
   1  10   5        607.28        638.71        39.58 o                         
   2  10   5         12.89         35.98        32.74 o                         
   3  10   5          2.71         71.38        87.62 o                         
  -3  11   5        321.27        203.42       112.00 o                         
  -2  11   5         14.20        -18.53       104.93 o                         
   0  11   5        613.56        611.91       103.15 o                         
   1  11   5        483.01        592.54       255.33 o                         
   2  11   5          5.39        -19.66        59.86 o                         
  -1  12   5         48.70        158.77        92.50 o                         
   0  12   5          1.75        -26.08        49.44 o                         
   1  12   5        178.43        169.24        56.31 o                         
   2  12   5        113.01         79.78        57.03 o                         
   1  13   5          3.77         15.66        57.85 o                         
   2  13   5          1.13        -48.22       111.28 o                         
  -6   0   6         33.65        -84.34        84.34 o                         
  -4   0   6        187.20        194.34        35.74 o                         
  -6   1   6          1.88        -39.48        57.32 o                         
  -5   1   6         51.84         72.50        43.24 o                         
  -4   1   6        750.22        653.39       108.90 o                         
  -3   1   6         40.89          9.53        34.85 o                         
  -2   1   6       3143.22       3176.74       174.34 o                         
  -5   2   6         54.55         71.97        48.52 o                         
  -4   2   6        130.47        137.94        32.20 o                         
  -3   2   6        637.80        585.07        60.90 o                         
  -2   2   6       4791.11       4642.16       247.23 o                         
  -1   2   6        115.44         95.42        32.00 o                         
  -5   3   6          5.43        -14.14        45.81 o                         
  -4   3   6          1.77          1.13        26.16 o                         
  -3   3   6         86.74         91.73        19.01 o                         
  -2   3   6        565.59        562.10        29.73 o                         
  -1   3   6        972.37        942.85        67.49 o                         
   0   3   6       1822.95       2048.20        85.78 o                         
   1   3   6        744.12        913.92        64.03 o                         
   2   3   6        478.12        600.73        53.20 o                         
   3   3   6          2.87         -9.51        19.74 o                         
   4   3   6        195.59        163.09       120.56 o                         
  -5   4   6          0.74         36.54        61.09 o                         
  -4   4   6         40.76         46.79        26.94 o                         
  -3   4   6       4255.79       4368.72       151.71 o                         
  -2   4   6       1016.43        981.88        39.69 o                         
  -1   4   6         54.63         65.95        21.72 o                         
   0   4   6        932.10        907.80        38.82 o                         
   1   4   6       6782.39       6918.76       180.30 o                         
   2   4   6        133.84        154.62        26.44 o                         
   3   4   6          3.98         -5.14        33.28 o                         
   4   4   6          7.35        -72.88        72.88 o                         
  -5   5   6          1.04          6.50        76.51 o                         
  -4   5   6        114.43         12.73        63.40 o                         
  -3   5   6        180.40        208.79        44.09 o                         
  -2   5   6        913.93        898.92        42.70 o                         
  -1   5   6        350.99        364.13        28.30 o                         
   0   5   6       3072.90       2953.00        82.78 o                         
   1   5   6       2527.67       2556.40        59.87 o                         
   2   5   6        265.95        221.26        27.75 o                         
   3   5   6          1.19        -13.33        42.99 o                         
   4   5   6         19.52         71.40        69.85 o                         
  -5   6   6         70.13         65.58        79.34 o                         
  -4   6   6        210.92        273.20        54.58 o                         
  -3   6   6        400.26        425.50        41.24 o                         
  -2   6   6        849.36        851.67        44.28 o                         
  -1   6   6        271.76        265.09        19.50 o                         
   0   6   6        153.11        146.35        25.90 o                         
   1   6   6        219.47        213.02        34.02 o                         
   2   6   6        706.90        637.79        35.64 o                         
   3   6   6        276.36        332.52        47.06 o                         
   4   6   6         23.02        -67.69        67.69 o                         
  -4   7   6          1.89         12.25        55.49 o                         
  -3   7   6         31.24          2.78        37.74 o                         
  -2   7   6         24.53         25.06        24.90 o                         
  -1   7   6       7799.51       7975.59       168.59 o                         
   0   7   6          9.87        -18.01        22.09 o                         
   1   7   6          0.15         35.78        32.99 o                         
   2   7   6         87.93        145.19        34.72 o                         
   3   7   6        202.44        277.71        37.21 o                         
   4   7   6         13.24         42.23        89.06 o                         
  -4   8   6        149.87        205.89        74.00 o                         
  -3   8   6          0.30        -25.15        55.92 o                         
  -2   8   6         43.03         59.65        35.91 o                         
  -1   8   6         15.19        -10.93        19.90 o                         
   0   8   6         47.24         11.90        26.85 o                         
   1   8   6        156.64        212.36        32.65 o                         
   2   8   6        485.05        525.30        40.55 o                         
   3   8   6        288.51        339.00        57.21 o                         
   4   8   6         26.53        -25.04        92.75 o                         
  -4   9   6        203.39        299.73       105.45 o                         
  -3   9   6         84.58        182.03        48.93 o                         
  -2   9   6       1141.82       1140.08        47.22 o                         
  -1   9   6         92.52        104.92        28.62 o                         
   0   9   6       1298.13       1317.34        59.73 o                         
   1   9   6        304.64        290.96        28.48 o                         
   2   9   6        274.31        352.73        45.25 o                         
   3   9   6          3.94        -59.82        59.82 o                         
   4   9   6          0.86        -91.69        91.69 o                         
  -4  10   6          3.53        111.43       118.82 o                         
  -3  10   6        788.20        806.37        71.53 o                         
  -2  10   6        366.11        333.18        44.30 o                         
  -1  10   6         22.33         50.13        41.83 o                         
   0  10   6        974.28       1040.14        75.70 o                         
   1  10   6       1267.62       1260.97        58.93 o                         
   2  10   6         10.17         48.61        46.17 o                         
   4  10   6         17.04        -29.17        86.37 o                         
  -3  11   6          4.04         61.70       114.28 o                         
  -2  11   6          0.00         45.54        61.06 o                         
  -1  11   6          6.89        111.51        55.34 o                         
   0  11   6         97.94         64.08        46.81 o                         
   1  11   6         90.50         89.19        60.23 o                         
   2  11   6        199.83        257.89        80.93 o                         
  -1  12   6          0.07         40.25        64.52 o                         
   0  12   6        624.27        606.96        94.19 o                         
   1  12   6         25.30         82.83        90.02 o                         
   2  12   6         47.49         70.37        80.38 o                         
   0  13   6         80.55         68.41        92.94 o                         
   1  13   6        139.91         40.38        64.70 o                         
  -5   1   7         21.52        -26.86        66.60 o                         
  -4   1   7         19.88         53.46        41.34 o                         
  -3   1   7        163.70        130.23       139.65 o                         
  -5   2   7         45.33          2.34        59.92 o                         
  -4   2   7        609.45        707.55        79.29 o                         
  -3   2   7         52.67         18.19        52.07 o                         
  -2   2   7        902.10        901.90        80.55 o                         
  -5   3   7        184.74        227.71        56.38 o                         
  -4   3   7         25.41         37.41        38.56 o                         
  -3   3   7        533.98        510.99        38.51 o                         
  -2   3   7       1300.03       1383.85        99.77 o                         
  -1   3   7       7844.06       7471.00       388.18 o                         
   0   3   7        100.57        -21.98        50.79 o                         
  -5   4   7         13.93         -7.35        52.34 o                         
  -4   4   7         51.79         78.58        28.96 o                         
  -3   4   7          5.25         36.41        29.18 o                         
  -2   4   7        840.94        791.47        39.43 o                         
  -1   4   7        345.25        354.76        58.70 o                         
   0   4   7          2.13         13.14        29.23 o                         
   1   4   7         38.89         62.70        29.19 o                         
   3   4   7        159.89        162.00        35.25 o                         
  -5   5   7          5.96        -64.66        82.84 o                         
  -4   5   7         57.94         67.92        50.34 o                         
  -3   5   7         50.96          4.43        43.47 o                         
  -2   5   7       4588.18       4449.12       103.08 o                         
  -1   5   7        832.06        797.01        28.62 o                         
   0   5   7         16.44          7.86        21.16 o                         
   1   5   7        541.63        507.91        32.62 o                         
   2   5   7        197.29        216.54        40.34 o                         
   3   5   7        210.97        218.51        41.07 o                         
   4   5   7          0.38        -62.80       130.74 o                         
  -5   6   7         74.88        172.78       114.03 o                         
  -4   6   7        365.15        383.08        57.58 o                         
  -3   6   7        631.73        682.50        57.41 o                         
  -2   6   7          0.46         35.19        32.48 o                         
  -1   6   7         60.24         54.82        20.59 o                         
   0   6   7       1832.71       1701.44        55.96 o                         
   1   6   7       1067.67       1060.91        53.47 o                         
   2   6   7         89.58        342.53       111.69 o                         
   3   6   7         54.47         69.21        38.51 o                         
   4   6   7          2.60         50.54        84.28 o                         
  -4   7   7         21.30          6.79        80.16 o                         
  -3   7   7          0.31        -52.30        52.30 o                         
  -2   7   7          0.77          9.08        46.35 o                         
  -1   7   7        250.16        238.55        22.92 o                         
   0   7   7       2420.24       2502.04        75.55 o                         
   1   7   7        104.04         77.53        30.51 o                         
   2   7   7          9.69         54.31        29.96 o                         
   3   7   7         12.76         31.77        39.68 o                         
   4   7   7        124.26        139.62       102.45 o                         
  -4   8   7        372.90        320.09       102.45 o                         
  -3   8   7        633.30        666.27        51.66 o                         
  -2   8   7        181.69        169.26        41.10 o                         
  -1   8   7        410.67        422.84        34.68 o                         
   0   8   7       2032.01       2076.60        93.41 o                         
   1   8   7        438.08        438.20        51.77 o                         
   2   8   7         33.82         -9.62        31.28 o                         
   3   8   7          0.03          5.10        44.11 o                         
   4   8   7          0.00        -21.78        95.50 o                         
  -4   9   7         13.70         30.66        79.54 o                         
  -3   9   7          2.37         44.27        45.31 o                         
  -2   9   7       1014.99       1092.27        59.47 o                         
  -1   9   7        458.05        558.45        57.58 o                         
   0   9   7          1.08         -9.66        39.03 o                         
   1   9   7        551.16        591.21        48.99 o                         
   2   9   7        171.90        172.62        56.31 o                         
   3   9   7        160.86        108.15        73.55 o                         
  -4  10   7         87.55        129.95       116.22 o                         
  -3  10   7        148.54        125.09        51.72 o                         
  -2  10   7        113.52        141.06        37.57 o                         
  -1  10   7        499.82        421.82        33.91 o                         
   0  10   7          9.01         29.81        34.33 o                         
   1  10   7         36.66          4.88        44.56 o                         
   2  10   7        451.66        597.07        72.12 o                         
   3  10   7         29.93        137.06       145.60 o                         
  -3  11   7        278.54        270.12       131.16 o                         
  -2  11   7        201.94        235.83        54.19 o                         
  -1  11   7        882.81        916.05        50.28 o                         
   0  11   7          7.12          7.24        37.10 o                         
   1  11   7        254.43        335.65        58.16 o                         
   2  11   7         19.59        -35.63        79.06 o                         
  -1  12   7        276.90        314.02        59.40 o                         
   0  12   7        102.91        128.90        42.60 o                         
   1  12   7        102.91        116.49        43.58 o                         
   2  12   7         25.30          3.40       108.25 o                         
  -1  13   7         46.65        108.69       128.62 o                         
   0  13   7         33.82         72.58        88.59 o                         
   1  13   7        167.94        164.97        86.24 o                         
   0  14   7         17.12        123.15        65.76 o                         
  -4   1   8        112.27         34.36        27.14 o                         
  -5   2   8         43.77          2.48        60.60 o                         
  -4   2   8        690.35        884.19        95.72 o                         
  -3   2   8        277.19        217.39        58.04 o                         
  -5   3   8         19.55         70.15        57.41 o                         
  -4   3   8          0.12        -36.47        74.94 o                         
  -3   3   8        190.46        217.61        35.93 o                         
  -2   3   8        603.78        706.41        75.40 o                         
  -4   4   8        251.74        250.61        69.32 o                         
  -3   4   8        404.45        355.53        41.27 o                         
  -2   4   8        131.28         64.66        38.06 o                         
  -1   4   8       2384.90       2135.01       136.44 o                         
   0   4   8        403.73        382.73        65.95 o                         
   1   4   8        135.79        134.30        80.14 o                         
  -5   5   8          4.97        -40.55        76.91 o                         
  -4   5   8         37.80         46.55        39.53 o                         
  -3   5   8         34.76         25.25        12.90 o                         
  -2   5   8       1133.30       1131.18        46.70 o                         
  -1   5   8       2743.66       2589.28        95.12 o                         
   0   5   8         15.44        -14.45        44.22 o                         
   1   5   8         76.75         71.24        36.20 o                         
   2   5   8         53.51        114.85        39.15 o                         
   3   5   8        307.33        188.90        63.56 o                         
  -5   6   8          1.73         85.02        86.54 o                         
  -4   6   8        361.49        337.81        85.14 o                         
  -3   6   8         17.11         -3.00        48.95 o                         
  -2   6   8         30.88         26.70        24.41 o                         
  -1   6   8        602.92        598.28        54.48 o                         
   0   6   8       1131.07       1147.58        55.79 o                         
   1   6   8       1098.69       1111.09        71.32 o                         
   2   6   8        203.79        245.15        48.38 o                         
   3   6   8         10.83         99.73        65.23 o                         
  -5   7   8         43.78         83.57       108.01 o                         
  -4   7   8         14.64         28.74        83.74 o                         
  -3   7   8       1603.15       1733.91        91.70 o                         
  -2   7   8          0.09         44.16        37.63 o                         
  -1   7   8        294.79        290.76        35.68 o                         
   0   7   8        244.00        197.37        39.13 o                         
   1   7   8        336.97        311.69        43.59 o                         
   2   7   8         53.35         88.59        47.30 o                         
   3   7   8          0.48        -49.64        66.28 o                         
  -5   8   8          7.89         18.91       133.41 o                         
  -4   8   8         45.90         67.99        93.44 o                         
  -3   8   8        141.71        102.88        54.94 o                         
  -2   8   8        149.86        183.22        53.29 o                         
  -1   8   8        428.05        439.39        32.08 o                         
   0   8   8        534.40        494.36        45.31 o                         
   1   8   8       1201.41       1251.74        79.59 o                         
   2   8   8        318.91        308.34        46.22 o                         
   3   8   8          4.68        -59.28        59.28 o                         
  -4   9   8          0.35         86.69       106.42 o                         
  -3   9   8         22.75        -25.28        59.57 o                         
  -2   9   8       1011.96       1049.96       113.09 o                         
  -1   9   8        337.99        371.34        39.26 o                         
   0   9   8         27.15         25.74        34.64 o                         
   1   9   8        122.98        158.79        57.66 o                         
   2   9   8          3.07         32.24        35.71 o                         
   3   9   8        140.72        184.02       103.27 o                         
  -3  10   8        248.19        201.09        68.99 o                         
  -2  10   8        299.55        345.40        51.35 o                         
  -1  10   8        592.98        598.02        44.02 o                         
   0  10   8          4.24         37.60        39.91 o                         
   1  10   8        100.38         54.66        35.35 o                         
   2  10   8         52.84         10.95        89.23 o                         
   3  10   8          0.51        -79.82       118.13 o                         
  -2  11   8        111.93         73.90        62.73 o                         
  -1  11   8        127.03        106.69        47.99 o                         
   0  11   8        721.01        710.43        49.65 o                         
   1  11   8          9.28         22.79        59.86 o                         
   2  11   8        143.83        217.81       102.15 o                         
   3  11   8         15.56         86.95       188.92 o                         
  -1  12   8         38.48         66.01        78.92 o                         
   0  12   8        141.69         65.14        55.35 o                         
   1  12   8         46.47         11.18        68.74 o                         
   2  12   8         18.28        118.67       127.03 o                         
  -1  13   8        219.75        339.59       112.62 o                         
   0  13   8        256.34        354.50        72.99 o                         
   1  13   8          3.98        -20.80        93.57 o                         
   0  14   8         62.47         21.81        71.71 o                         
  -5   2   9         16.90         13.69        66.55 o                         
  -4   3   9        214.38        262.46        87.41 o                         
  -3   3   9       1650.81       1565.33       140.37 o                         
  -4   4   9        224.66        326.60        87.94 o                         
  -3   4   9        319.54        255.86        72.89 o                         
  -2   4   9        221.69        220.81        53.31 o                         
  -1   4   9         18.38         63.26        58.74 o                         
  -4   5   9        211.30        315.40        91.57 o                         
  -3   5   9        241.87        190.58        46.46 o                         
  -2   5   9        282.65        269.57        30.88 o                         
  -1   5   9        745.42        800.30        94.30 o                         
   0   5   9         88.15        130.75        54.55 o                         
   1   5   9         79.93        101.36        70.75 o                         
  -5   6   9         71.12         -3.80        90.55 o                         
  -4   6   9         28.69         30.10        84.80 o                         
  -3   6   9        197.12         94.27        76.10 o                         
  -2   6   9        867.75        795.56        42.06 o                         
  -1   6   9        742.81        813.59        38.47 o                         
   0   6   9        208.70        264.19        78.27 o                         
   1   6   9        602.76        645.20        56.53 o                         
   2   6   9          0.39         -6.56        79.00 o                         
  -5   7   9          0.01        -29.79       102.00 o                         
  -4   7   9         12.77        157.26        96.20 o                         
  -3   7   9          7.54         58.66        96.06 o                         
  -2   7   9       1781.15       1887.14        73.38 o                         
  -1   7   9          2.98        -48.59        51.08 o                         
   0   7   9        447.08        529.57        53.29 o                         
   1   7   9         22.08          8.04        58.02 o                         
   2   7   9        806.00        961.42        67.34 o                         
  -4   8   9         29.33         79.24        98.30 o                         
  -3   8   9          0.65        -56.85        56.85 o                         
  -2   8   9        274.05        309.46        57.90 o                         
  -1   8   9        375.43        325.09        46.28 o                         
   0   8   9         10.20         15.42        43.27 o                         
   1   8   9         36.24         57.30        59.18 o                         
   2   8   9          8.18         57.12        83.87 o                         
   3   8   9         17.98         31.19       101.15 o                         
  -3   9   9         15.59         48.82        92.20 o                         
  -2   9   9         22.88         83.53        57.32 o                         
  -1   9   9       1216.22       1441.36        77.90 o                         
   0   9   9        158.14        127.56        56.48 o                         
   1   9   9        165.18         68.78        60.71 o                         
   2   9   9         33.89        -11.28        90.49 o                         
   3   9   9         62.88         73.95       112.86 o                         
  -2  10   9        100.48         49.29        60.41 o                         
  -1  10   9          0.73          0.53        56.74 o                         
   0  10   9        831.06        864.23        71.68 o                         
   1  10   9         95.39        104.01        76.17 o                         
   2  10   9         53.44         55.77        92.94 o                         
   3  10   9         11.82        -88.35       131.38 o                         
  -1  11   9         11.42         67.25        73.94 o                         
   0  11   9          3.75        -48.07        48.07 o                         
   1  11   9          0.02         26.91        65.83 o                         
   2  11   9          2.19         22.12       102.71 o                         
  -1  12   9         57.27         82.59        61.44 o                         
   0  12   9        115.74         89.02        60.37 o                         
   0  13   9          3.14         -6.07        65.09 o                         
  -4   4  10          3.57         -8.26        94.32 o                         
  -4   5  10        167.70        180.19        98.62 o                         
  -3   5  10        428.03        518.78        77.51 o                         
  -2   5  10        168.98        163.65        48.52 o                         
  -4   6  10         98.45         70.38       101.94 o                         
  -3   6  10        191.81        275.76        64.80 o                         
  -2   6  10         62.65         51.08        26.01 o                         
  -1   6  10        961.21        988.70        73.12 o                         
   0   6  10        927.08       1052.19        78.26 o                         
   1   6  10         40.44        144.86       125.09 o                         
  -4   7  10          0.94        -43.16       102.22 o                         
  -3   7  10        189.93         31.64        85.49 o                         
  -2   7  10         70.00        112.34        42.34 o                         
  -1   7  10          0.71         27.39        37.13 o                         
   0   7  10          2.77         40.27        61.13 o                         
   1   7  10          6.86        -79.16       107.65 o                         
   2   7  10          8.87        112.76       109.23 o                         
  -3   8  10        156.19        218.39        94.23 o                         
  -2   8  10         60.56         58.52        58.06 o                         
  -1   8  10        608.80        616.32        70.67 o                         
   0   8  10        851.74        901.76       110.55 o                         
   1   8  10        146.30        108.69        70.28 o                         
   2   8  10         19.88          8.77       100.76 o                         
  -2   9  10          3.37         19.90        59.98 o                         
  -1   9  10        179.49        124.39        63.32 o                         
   0   9  10         34.60         76.33       108.18 o                         
   1   9  10        311.53        325.82        69.16 o                         
   2   9  10         34.14        -64.89       106.03 o                         
   0  10  10        165.38        203.35        88.04 o                         
   1  10  10         61.71        112.75        68.88 o                         
   2  10  10         20.03          4.47       101.20 o                         
  -1  11  10        131.74        135.48        66.25 o                         
   0  11  10         32.83        -72.86        89.83 o                         
   0  12  10          0.09        -19.91        95.79 o                         
  -4   5  11         35.00        -18.57       100.92 o                         
  -3   6  11         13.70         48.88        56.65 o                         
  -2   6  11         23.43         56.38        54.82 o                         
  -3   7  11          0.67        -34.55        80.07 o                         
  -2   7  11        644.53        552.33        65.61 o                         
  -1   7  11         26.41          8.76        42.68 o                         
   0   7  11        574.38        648.36       113.25 o                         
  -2   8  11          3.74         85.55        85.12 o                         
  -1   8  11         67.88         91.93        61.53 o                         
   0   8  11         31.69         63.71       105.51 o                         
   1   8  11        154.19        406.88       137.16 o                         
  -1   9  11          3.45        -93.34        93.34 o                         
   0  11  11         21.37         66.79       100.93 o                         
  -2   8  12        350.29        325.81        94.64 o                         
  -1   8  12        203.60        205.20        93.47 o                         
  -2   9  12         77.11         39.90        94.40 o                         
                                                                                
