# Supplementary material for: Studying weak inter­actions in crystals at high pressures: when hardware matters
Source: Acta Crystallogr E Crystallogr Commun. 2018 Apr 17;74(Pt 5):613–9. doi: 10.1107/S205698901800470X (PMC5947472; doi:10.1107/S205698901800470X)
Supplement: Supplementary file 5 [file e-74-00613-Ag-CAsphere_csup4.hkl]

data_Ag-CAsphere_c                                                              
_shelx_title ' '                                                                
_shelx_refln_list_code          4                                               
_shelx_F_calc_maximum      163.52                                               
_exptl_crystal_F_000       356.00                                               
_reflns_d_resolution_high  0.6241                                               
                                                                                
loop_                                                                           
 _space_group_symop_operation_xyz                                               
 'x, y, z'                                                                      
 '-x+1/2, y+1/2, -z+1/2'                                                        
 '-x, -y, -z'                                                                   
 'x-1/2, -y-1/2, z-1/2'                                                         
                                                                                
_cell_length_a     3.9390                                                       
_cell_length_b    10.7805                                                       
_cell_length_c     9.9444                                                       
_cell_angle_alpha  90.000                                                       
_cell_angle_beta  100.486                                                       
_cell_angle_gamma  90.000                                                       
                                                                                
_shelx_F_squared_multiplier     1.000                                           
                                                                                
loop_                                                                           
 _refln_index_h                                                                 
 _refln_index_k                                                                 
 _refln_index_l                                                                 
 _refln_F_squared_calc                                                          
 _refln_F_squared_meas                                                          
 _refln_F_squared_sigma                                                         
 _refln_observed_status                                                         
   2   0   0        837.98        842.15        40.87 o                         
   4   0   0        885.41        910.10        34.41 o                         
   1   1   0       5465.57       5732.04       101.11 o                         
   2   1   0       1335.30       1294.46        27.44 o                         
   3   1   0       1352.03       1310.14        36.20 o                         
   4   1   0        718.43        741.63        32.60 o                         
   5   1   0          1.69         39.00        39.23 o                         
   1   2   0       7536.28       7607.07       218.41 o                         
   2   2   0       1501.29       1657.42        68.89 o                         
   3   2   0        586.08        573.38        34.39 o                         
   4   2   0          6.45         -2.36        18.76 o                         
   5   2   0         61.70         39.11        40.34 o                         
   1   3   0       4822.72       4582.39       231.36 o                         
   2   3   0      10169.75      10401.99       233.81 o                         
   3   3   0         49.32         43.19        16.76 o                         
   4   3   0         19.82         30.00        14.43 o                         
   5   3   0         34.21         36.48        36.88 o                         
   6   3   0          4.12        -85.59       113.16 o                         
   1   4   0        902.01        984.79        62.74 o                         
   2   4   0        271.32        279.87        32.97 o                         
   3   4   0        540.49        563.41        45.96 o                         
   4   4   0          2.00         34.54        28.16 o                         
   5   4   0        136.09        172.58        61.08 o                         
   2   5   0        783.59        870.53        55.58 o                         
   3   5   0        540.66        489.56        23.14 o                         
   4   5   0         89.26        105.12        78.11 o                         
   5   5   0         35.76        186.98        89.61 o                         
   2   6   0        276.20        367.38        60.17 o                         
   3   6   0       1711.33       1764.12        93.60 o                         
   4   6   0        259.96        263.38        82.12 o                         
   5   6   0         19.99        148.26        92.97 o                         
   2   7   0         44.88         -4.12        81.73 o                         
   4   7   0          7.53         -4.58        96.18 o                         
   5   7   0         23.27         35.26       105.44 o                         
   4   8   0        164.23        198.94       138.36 o                         
  -5   0   1         24.17         -6.44        84.90 o                         
  -3   0   1        715.07        708.83        30.52 o                         
  -1   0   1       1080.19       1152.19        29.65 o                         
   1   0   1      26737.24      27098.29       593.10 o                         
   3   0   1        126.93        126.26        21.23 o                         
   5   0   1        333.27        392.85       119.43 o                         
  -5   1   1         40.32         20.59        30.09 o                         
  -4   1   1        267.02        263.23        21.38 o                         
  -3   1   1       3539.33       3469.62        63.89 o                         
  -2   1   1       4715.10       4791.43        84.55 o                         
  -1   1   1        247.32        276.87         8.88 o                         
   0   1   1        386.45        395.50        15.18 o                         
   1   1   1      20185.45      21458.25       170.15 o                         
   2   1   1       7371.69       7556.92       168.72 o                         
   3   1   1        444.76        403.32        18.86 o                         
   4   1   1          0.37         14.58        20.02 o                         
   5   1   1          0.04         25.28        81.73 o                         
  -6   2   1         21.35         84.64       103.29 o                         
  -5   2   1         54.09        106.59        38.71 o                         
  -4   2   1          1.82         17.73        20.30 o                         
  -3   2   1        479.15        471.43        15.65 o                         
  -2   2   1        853.02        872.11        19.95 o                         
  -1   2   1      22047.22      22793.16       558.16 o                         
   0   2   1       3686.45       3893.79        86.74 o                         
   1   2   1        248.63        255.14         7.72 o                         
   2   2   1        549.56        519.69        27.91 o                         
   3   2   1       1460.70       1491.22        40.28 o                         
   4   2   1        270.44        242.58        38.63 o                         
   5   2   1          1.47         36.73        51.58 o                         
  -6   3   1         11.27         36.42        98.46 o                         
  -5   3   1        112.64        153.60        47.09 o                         
  -4   3   1          1.71         11.28        18.59 o                         
  -3   3   1        444.75        450.42        24.31 o                         
  -2   3   1        939.95        926.69        26.31 o                         
  -1   3   1        328.50        356.71        20.68 o                         
   0   3   1       3169.92       3044.47        89.20 o                         
   1   3   1        500.02        551.09        16.11 o                         
   2   3   1         99.77        127.87        21.56 o                         
   3   3   1       2329.16       2322.99       110.16 o                         
   4   3   1        140.56        191.56        73.64 o                         
   5   3   1          0.03         52.25        57.78 o                         
  -6   4   1         12.50         54.60        92.40 o                         
  -5   4   1         55.90          6.45        40.99 o                         
  -4   4   1        693.94        663.43        56.47 o                         
  -3   4   1         37.62         38.09         8.20 o                         
  -2   4   1       4163.67       4390.09       165.14 o                         
   0   4   1      20744.89      21101.64       733.20 o                         
   1   4   1         63.41         61.00        14.87 o                         
   2   4   1       2997.44       3074.69        93.67 o                         
   3   4   1        357.14        435.79        68.59 o                         
   4   4   1         96.65        111.92        75.88 o                         
   5   4   1          0.14        -41.75        52.51 o                         
  -5   5   1         14.67        145.16        63.05 o                         
  -4   5   1        213.40        229.08        33.36 o                         
  -3   5   1       1092.51       1023.22        47.14 o                         
  -2   5   1        536.90        381.39       244.20 o                         
   1   5   1       4410.73       4339.03       158.85 o                         
   2   5   1       1719.58       1547.81        98.44 o                         
   3   5   1        270.16        206.75        58.63 o                         
   4   5   1        369.84        341.50        53.42 o                         
   5   5   1         20.75         63.46        87.39 o                         
  -5   6   1         43.55        134.24        86.15 o                         
  -4   6   1        343.54        294.63       104.79 o                         
  -3   6   1          0.88        -45.27        57.18 o                         
   1   6   1       1846.33       1641.97       102.25 o                         
   2   6   1       3238.93       3310.36       175.03 o                         
   3   6   1        210.11        216.25        48.64 o                         
   4   6   1        269.11        257.99        83.89 o                         
   5   6   1         70.37        -40.10        88.27 o                         
   1   7   1         29.20         19.85        26.26 o                         
   2   7   1       2203.03       2446.09       382.08 o                         
   3   7   1         13.59         10.73        25.49 o                         
   4   7   1         29.01        123.78        85.60 o                         
   2   8   1       1149.41       1024.39       201.85 o                         
   3   8   1         13.66          0.50         9.93 o                         
   4   8   1         57.14          4.52        94.80 o                         
   3   9   1          0.36         -7.04        50.47 o                         
  -6   0   2         43.25        -29.60        96.22 o                         
  -4   0   2        268.93        236.96        38.42 o                         
  -2   0   2      19115.31      18716.76       530.49 o                         
   2   0   2       1737.08       1771.79        53.10 o                         
   4   0   2         56.83         35.72        25.93 o                         
  -5   1   2        100.99        118.94        33.76 o                         
  -4   1   2         27.10         47.30        22.44 o                         
  -3   1   2        600.50        605.22        18.18 o                         
  -2   1   2        116.45        116.97         8.81 o                         
  -1   1   2        284.03        266.99        16.19 o                         
   0   1   2       5783.80       5566.53       159.02 o                         
   1   1   2       3556.99       3455.81        88.34 o                         
   2   1   2       7357.17       7186.31       148.63 o                         
   3   1   2       1531.05       1543.09        61.78 o                         
   4   1   2          1.37        -10.81        16.97 o                         
   5   1   2         51.79        162.05       120.77 o                         
  -6   2   2          6.95          3.96        91.71 o                         
  -5   2   2        154.30        171.63        36.46 o                         
  -4   2   2        176.23        189.08        22.71 o                         
  -2   2   2       1084.08       1131.72        26.09 o                         
  -1   2   2      14797.66      15073.59       303.18 o                         
   0   2   2       8085.84       8054.14       150.75 o                         
   1   2   2        253.64        243.83        10.56 o                         
   2   2   2        950.32        964.54        34.37 o                         
   3   2   2        691.88        661.77        57.26 o                         
   4   2   2        898.11        938.00        67.97 o                         
   5   2   2          0.77        -12.48        55.45 o                         
  -6   3   2          2.29         75.72        86.86 o                         
  -5   3   2         11.39         83.31        49.86 o                         
  -4   3   2       1434.96       1468.10        62.80 o                         
  -3   3   2        704.08        694.87        17.76 o                         
  -2   3   2       2145.90       2339.55       351.45 o                         
  -1   3   2       1986.68       1938.75        45.98 o                         
   0   3   2      18643.66      18576.06       345.08 o                         
   1   3   2        701.74        702.85        21.87 o                         
   2   3   2       1148.84       1148.77        38.02 o                         
   3   3   2        272.99        288.35        71.15 o                         
   4   3   2         44.57        122.32        54.28 o                         
   5   3   2          3.13          5.25        55.39 o                         
  -6   4   2          1.15         22.18        85.16 o                         
  -5   4   2          2.36        -13.69        40.89 o                         
  -4   4   2          0.18         -6.27        21.12 o                         
  -3   4   2         22.67         38.42         9.03 o                         
  -2   4   2         83.97         48.91        21.24 o                         
  -1   4   2       1478.29       1473.68        41.43 o                         
   0   4   2        743.91        718.08        20.79 o                         
   1   4   2       9782.39      10148.84       205.95 o                         
   2   4   2        388.45        406.14        29.39 o                         
   3   4   2       1716.55       1743.90       193.65 o                         
   4   4   2        155.38        186.97        56.01 o                         
   5   4   2         81.47        -51.88        91.95 o                         
  -6   5   2          0.98          7.52        81.93 o                         
  -5   5   2          4.37        -13.01        53.56 o                         
  -4   5   2        150.60        113.82        18.69 o                         
  -3   5   2       3650.53       3478.58        84.44 o                         
  -2   5   2        393.03        436.00        48.24 o                         
  -1   5   2       5057.86       5030.68       127.63 o                         
   0   5   2        117.04        113.18        14.29 o                         
   1   5   2       2275.62       2227.72        54.82 o                         
   2   5   2       2177.56       2208.01        72.60 o                         
   3   5   2        133.38         72.25        60.82 o                         
   4   5   2         11.87         37.00        53.74 o                         
   5   5   2         10.49         31.28        94.40 o                         
  -5   6   2         95.14         92.55        65.92 o                         
  -4   6   2          5.21         19.95        19.32 o                         
  -3   6   2        427.76        515.12        66.38 o                         
  -2   6   2       1852.62       2027.44       102.71 o                         
   0   6   2       2682.35       2644.30        83.71 o                         
   1   6   2       3585.69       3697.69       101.99 o                         
   2   6   2        149.28        124.21        14.73 o                         
   3   6   2         39.05        104.17        67.16 o                         
   4   6   2        192.02        305.46        83.02 o                         
  -3   7   2         14.30        -11.35        78.56 o                         
  -1   7   2       2639.65       3801.02       859.58 o                         
   0   7   2        736.71        743.96        69.07 o                         
   1   7   2       1948.75       1826.77        72.04 o                         
   2   7   2         14.22         17.27        17.25 o                         
   3   7   2       1538.65       1589.08        73.80 o                         
   4   7   2          6.91        -20.86        63.84 o                         
   1   8   2       2005.72       1890.54       177.14 o                         
   2   8   2        380.59        435.71        39.92 o                         
   3   8   2         23.12         68.48        42.87 o                         
   4   8   2         12.97         30.31        60.72 o                         
   2   9   2       1748.50       1787.59       161.22 o                         
   3   9   2        104.17         95.49        43.68 o                         
   3  10   2        155.52        130.65       101.04 o                         
  -5   0   3          2.40         11.90        47.46 o                         
  -1   0   3      14110.67      13614.43       670.98 o                         
  -6   1   3         14.87        -12.67        66.51 o                         
  -5   1   3        151.94        175.82        33.65 o                         
  -4   1   3       1032.89       1113.45       101.09 o                         
  -3   1   3        729.38        715.19        21.55 o                         
  -2   1   3         62.61         67.57        12.11 o                         
  -1   1   3      12346.07      12565.67       357.82 o                         
   1   1   3        648.09        681.57        62.26 o                         
   2   1   3        544.33        470.65        58.89 o                         
   3   1   3         12.07          4.91        20.95 o                         
   4   1   3          3.24         -2.18        17.46 o                         
   5   1   3          0.39         -1.61        52.01 o                         
  -5   2   3         92.45         84.22        30.68 o                         
  -4   2   3          4.68         -1.33        30.30 o                         
  -3   2   3       3958.38       3950.35        84.08 o                         
  -2   2   3       1393.14       1380.76        62.03 o                         
  -1   2   3        208.25        191.29         9.05 o                         
   0   2   3       9892.07       9897.08       218.30 o                         
   1   2   3       2482.70       2446.51        65.08 o                         
   2   2   3        962.55        958.76        29.59 o                         
   3   2   3        113.67         86.78        13.63 o                         
   4   2   3        610.03        549.00        49.20 o                         
  -6   3   3          0.23         47.88        80.83 o                         
  -5   3   3         27.95         73.43        52.40 o                         
  -4   3   3         38.51         21.28        29.89 o                         
  -3   3   3        929.90        956.91        26.51 o                         
  -2   3   3        652.27        648.07        30.38 o                         
  -1   3   3        958.63       1002.80        24.06 o                         
   0   3   3        139.10        141.15         7.85 o                         
   1   3   3      14555.50      14568.65       294.25 o                         
   2   3   3       2167.66       2139.65        54.34 o                         
   3   3   3        534.09        464.31        46.66 o                         
   4   3   3         54.32         68.75        33.53 o                         
   5   3   3        183.88        220.08       105.29 o                         
  -5   4   3          6.02        -48.23        59.17 o                         
  -4   4   3         52.26         34.05        11.91 o                         
  -3   4   3        511.03        494.54        31.00 o                         
  -2   4   3       9215.91       9109.48       323.48 o                         
  -1   4   3        434.81        393.20        16.61 o                         
   0   4   3        707.24        704.48        18.62 o                         
   1   4   3       1422.15       1460.30        34.26 o                         
   2   4   3        127.14        138.76        25.30 o                         
   3   4   3         60.90         54.11        42.66 o                         
   4   4   3        104.63          4.96        55.15 o                         
   5   4   3          0.14        -49.63        72.52 o                         
  -5   5   3         95.74         97.36        60.21 o                         
  -4   5   3         10.71          1.71        21.04 o                         
  -3   5   3        426.98        497.49        64.52 o                         
  -1   5   3       1470.73       1328.64        45.31 o                         
   0   5   3       1461.71       1507.68        32.08 o                         
   1   5   3       1258.08       1221.47        30.74 o                         
   2   5   3       4167.39       4375.03       165.28 o                         
   3   5   3         16.90         26.14        54.64 o                         
   4   5   3        153.08        219.36        60.27 o                         
  -5   6   3         21.82        -25.91        72.05 o                         
  -4   6   3          3.03        -15.96        44.98 o                         
  -3   6   3        559.69        563.10        37.22 o                         
  -2   6   3        401.67        422.83        22.84 o                         
  -1   6   3       3485.36       3290.50        77.10 o                         
   0   6   3       6965.17       6712.41       197.59 o                         
   1   6   3          6.15         -1.35        16.16 o                         
   2   6   3        477.47        492.62        31.21 o                         
   3   6   3        437.23        406.79        51.99 o                         
   4   6   3        125.70        185.68        61.28 o                         
  -5   7   3          7.73         -9.56        68.22 o                         
  -4   7   3       1257.70       1252.01        93.14 o                         
  -3   7   3         19.90         18.04        34.01 o                         
  -2   7   3        927.18       1124.59        99.25 o                         
  -1   7   3        227.45        234.17        15.05 o                         
   0   7   3       3860.89       3813.90       102.11 o                         
   1   7   3        526.57        490.79        33.76 o                         
   2   7   3         69.97         50.17        25.90 o                         
   3   7   3          0.05         18.63        66.21 o                         
   4   7   3         29.79         41.67        62.04 o                         
  -4   8   3         74.34         37.55        54.15 o                         
  -3   8   3         62.12         88.12        51.81 o                         
  -2   8   3         10.45          2.77        61.08 o                         
   0   8   3       5799.42       6061.44       378.18 o                         
   1   8   3        234.63        275.16        24.13 o                         
   2   8   3        560.29        584.82        32.27 o                         
   3   8   3        662.36        569.57        81.24 o                         
   4   8   3        159.78        316.26        94.39 o                         
  -1   9   3       1452.26       1102.10       160.53 o                         
   0   9   3         27.45         31.34        37.22 o                         
   1   9   3        360.36        362.68        34.43 o                         
   2   9   3       1272.11       1280.03        52.59 o                         
   3   9   3          0.73         10.63        69.51 o                         
   0  10   3         31.63         19.28        87.15 o                         
   1  10   3        338.28        325.56        68.44 o                         
   2  10   3        318.31        297.57        33.82 o                         
   3  10   3        140.00        144.90        99.54 o                         
   2  11   3        152.66         33.82        64.99 o                         
   3  11   3          7.96         44.51       143.46 o                         
  -6   0   4        119.76         38.29        89.38 o                         
  -4   0   4       1379.97       1539.88        53.94 o                         
  -2   0   4       4206.32       4256.01       219.44 o                         
  -6   1   4          0.68         -3.87        61.00 o                         
  -5   1   4        189.02        193.95        35.17 o                         
  -4   1   4         20.90         37.03        17.61 o                         
  -3   1   4        920.88        935.75        28.73 o                         
  -2   1   4       4140.93       4048.88       120.21 o                         
  -1   1   4       4007.25       4214.33       215.15 o                         
   2   1   4        672.58        778.05       104.97 o                         
   3   1   4         36.07         80.52        85.06 o                         
   4   1   4        199.41        133.36        54.45 o                         
  -5   2   4          0.09        -39.48        58.76 o                         
  -4   2   4        110.29        108.73        16.36 o                         
  -3   2   4       2015.43       2161.11        60.93 o                         
  -2   2   4       4214.84       4317.26       125.11 o                         
  -1   2   4        367.87        379.87        25.08 o                         
   0   2   4       3544.48       3526.98        90.40 o                         
   1   2   4        140.55        178.01        17.47 o                         
   2   2   4       4229.76       4446.79       232.01 o                         
   3   2   4        118.78        121.68        20.85 o                         
   4   2   4         20.60         42.69        70.67 o                         
   5   2   4         62.70         84.69       149.87 o                         
  -5   3   4         67.31         73.96        39.95 o                         
  -4   3   4        647.94        580.56        36.69 o                         
  -3   3   4        154.45        171.05        49.50 o                         
  -2   3   4       2254.73       2301.13        72.56 o                         
  -1   3   4       1301.86       1323.02        39.61 o                         
   0   3   4       1559.79       1538.05        32.71 o                         
   1   3   4       2025.80       2006.62        45.02 o                         
   2   3   4        256.62        243.30        24.70 o                         
   3   3   4        247.85        245.79        23.33 o                         
   4   3   4         25.53        136.36        54.16 o                         
   5   3   4          0.53        -41.93       128.22 o                         
  -5   4   4         13.37       -133.65       140.87 o                         
  -4   4   4         29.25         22.56        43.03 o                         
  -3   4   4        146.34        150.59        31.51 o                         
  -2   4   4        522.30        423.96        47.54 o                         
  -1   4   4      13727.53      13539.20       269.82 o                         
   0   4   4       2068.91       2220.08        42.49 o                         
   1   4   4       1167.69       1173.80        37.62 o                         
   2   4   4       1512.89       1449.96        47.60 o                         
   3   4   4       1607.81       1549.67        87.57 o                         
   4   4   4          4.75          1.17        39.63 o                         
  -5   5   4        303.66        228.62        71.13 o                         
  -4   5   4        243.67        259.48        43.39 o                         
  -3   5   4         84.70         57.21        30.15 o                         
  -2   5   4         23.20         10.83        30.40 o                         
  -1   5   4       2445.59       2396.76        77.11 o                         
   0   5   4       3257.19       3284.15        65.45 o                         
   1   5   4        150.40        144.29        17.12 o                         
   2   5   4        618.90        589.06        31.10 o                         
   3   5   4        184.43        163.07        33.51 o                         
   4   5   4         65.90         39.37        50.56 o                         
  -5   6   4          0.17        -58.84        70.04 o                         
  -4   6   4         70.65         77.69        44.83 o                         
  -3   6   4       1543.92       1529.08        91.02 o                         
  -2   6   4       2761.07       2651.61        75.66 o                         
  -1   6   4       2993.32       2791.97        91.74 o                         
   0   6   4        172.36        162.70        14.64 o                         
   1   6   4        100.34        102.63        27.49 o                         
   2   6   4       1106.20       1083.32        42.19 o                         
   3   6   4         64.01         51.12        29.68 o                         
   4   6   4         42.84         81.84        51.12 o                         
  -5   7   4          3.32         25.59        71.50 o                         
  -4   7   4          0.58         15.76        49.16 o                         
  -3   7   4       1561.58       1637.06       179.49 o                         
  -2   7   4          6.72         19.24        25.30 o                         
  -1   7   4        691.13        619.54        30.94 o                         
   0   7   4          8.78          0.01        18.39 o                         
   1   7   4       8750.93       8724.39       452.72 o                         
   2   7   4         20.63         52.90        49.69 o                         
   3   7   4        239.81        242.05        54.78 o                         
   4   7   4          1.63        -55.33        92.39 o                         
  -4   8   4        104.14        139.43        58.64 o                         
  -3   8   4        525.18        542.19        48.76 o                         
  -2   8   4       1082.23       1072.52        53.86 o                         
  -1   8   4        439.52        377.80        32.28 o                         
   0   8   4        118.83         84.32        27.13 o                         
   1   8   4         32.99         12.98        22.56 o                         
   2   8   4         20.86         35.15        33.86 o                         
   3   8   4          0.06          4.80        54.26 o                         
  -4   9   4         15.12        -29.97        83.72 o                         
  -3   9   4         44.38          1.25        43.01 o                         
  -2   9   4        615.31        791.35        81.32 o                         
  -1   9   4        644.52        589.33        39.40 o                         
   0   9   4       2859.89       3202.50       111.53 o                         
   1   9   4        254.09        181.06        36.19 o                         
   2   9   4        495.38        498.67        33.09 o                         
   3   9   4         68.08         97.33        77.18 o                         
  -2  10   4         26.46        -25.27        81.21 o                         
   0  10   4        512.25        524.56        62.17 o                         
   1  10   4         32.19         34.72        31.24 o                         
   2  10   4        352.12        308.34        36.85 o                         
   3  10   4        587.41        564.21        95.03 o                         
   0  11   4          1.58        -46.80        46.80 o                         
   1  11   4          3.20         39.90        49.62 o                         
   2  11   4         66.96          9.05        55.89 o                         
   3  11   4          1.71         76.31        73.87 o                         
   1  12   4         47.91         15.18        47.45 o                         
   3  12   4         21.46         43.40       317.25 o                         
  -5   0   5        184.77        196.23        56.17 o                         
  -3   0   5       3614.28       3676.81        96.62 o                         
  -6   1   5          4.68        -38.68        61.16 o                         
  -5   1   5        103.08        160.76        63.36 o                         
  -4   1   5        434.03        401.85        20.67 o                         
  -3   1   5       1322.90       1319.78        50.07 o                         
  -2   1   5        944.38        982.44        47.28 o                         
  -6   2   5          5.54         -6.62        82.02 o                         
  -5   2   5         35.59         61.65        33.33 o                         
  -4   2   5         99.28         73.42        13.84 o                         
  -3   2   5        536.18        577.66        41.53 o                         
  -2   2   5       5270.59       5005.02       148.76 o                         
  -1   2   5        427.39        391.01        26.95 o                         
   0   2   5         76.14         65.92        16.17 o                         
   1   2   5        433.73        505.98        56.62 o                         
   2   2   5       2739.98       2467.25      1390.37 o                         
   3   2   5        263.56        245.16        78.20 o                         
   4   2   5          2.05         -9.00        33.99 o                         
  -5   3   5        137.54        120.93        62.20 o                         
  -4   3   5        148.14        157.71        26.63 o                         
  -3   3   5        963.70        910.73        39.95 o                         
  -2   3   5         96.53         94.27        17.55 o                         
  -1   3   5       9736.16       9512.62       275.48 o                         
   0   3   5       4920.90       4851.47       111.01 o                         
   1   3   5       4108.84       3857.29       115.94 o                         
   2   3   5        462.21        496.46        26.09 o                         
   3   3   5        661.70        644.55        33.38 o                         
   4   3   5          9.53         52.51        71.89 o                         
  -5   4   5          9.49         75.48        81.46 o                         
  -4   4   5        886.23        946.76        42.47 o                         
  -3   4   5         78.45         82.60        18.53 o                         
  -2   4   5         70.62         88.93        21.92 o                         
  -1   4   5        234.00        284.13        22.33 o                         
   0   4   5          0.44         -1.29        13.41 o                         
   1   4   5        372.85        339.76        21.09 o                         
   2   4   5         85.60         57.88        19.66 o                         
   3   4   5         97.28        103.93        30.23 o                         
   4   4   5        220.34        191.12        52.45 o                         
  -5   5   5         57.31        157.94        72.09 o                         
  -4   5   5        602.55        651.71       128.08 o                         
  -3   5   5          3.48          0.42        32.80 o                         
  -2   5   5         20.59         22.57        25.39 o                         
  -1   5   5       1502.67       1387.19        93.74 o                         
   0   5   5      12371.83      12481.55       278.47 o                         
   1   5   5        228.43        212.97        23.69 o                         
   2   5   5        183.61        194.80        28.81 o                         
   3   5   5          8.72        -16.55        26.04 o                         
   4   5   5        114.83         56.51        65.37 o                         
  -5   6   5          0.08        -72.94        72.94 o                         
  -4   6   5        120.40        141.89        41.43 o                         
  -3   6   5        982.59       1008.44        61.26 o                         
  -2   6   5       4368.42       3977.87       144.71 o                         
  -1   6   5       1399.40       1430.49        40.24 o                         
   0   6   5        520.63        539.12        28.49 o                         
   1   6   5        873.99        915.21        50.19 o                         
   2   6   5       1099.92       1223.36        72.81 o                         
   3   6   5        505.35        483.31        40.59 o                         
   4   6   5         36.00         28.94        62.33 o                         
  -5   7   5          5.15         -6.70        72.87 o                         
  -4   7   5          6.37         -5.09        52.09 o                         
  -3   7   5          3.21          7.48        35.77 o                         
  -2   7   5        715.90        697.54        30.73 o                         
  -1   7   5         29.60         21.47        20.33 o                         
   0   7   5         11.99         14.08        24.05 o                         
   1   7   5         83.54         82.75        19.36 o                         
   2   7   5        830.99        713.76        45.62 o                         
   3   7   5         23.37        -44.63        54.61 o                         
   4   7   5         36.09         -3.44        87.46 o                         
  -4   8   5          0.88        -55.91        55.91 o                         
  -3   8   5        436.86        496.51        48.26 o                         
  -2   8   5       1991.30       2024.74        76.70 o                         
  -1   8   5       1448.31       1406.86        64.16 o                         
   0   8   5         24.27         32.14        23.93 o                         
   1   8   5       1576.55       1628.54        81.71 o                         
   2   8   5       1045.64       1022.66        52.69 o                         
   3   8   5        102.99         91.90        54.17 o                         
   4   8   5          6.83         55.23        88.29 o                         
  -4   9   5         83.29         91.08        91.89 o                         
  -3   9   5        218.79        257.44        63.24 o                         
  -2   9   5          0.63         25.74        39.85 o                         
  -1   9   5         51.79         89.31        36.41 o                         
   0   9   5       2461.34       2531.70        85.28 o                         
   1   9   5        163.91        144.19        35.14 o                         
   2   9   5         65.75         58.01        33.75 o                         
   3   9   5         77.81         66.94        79.05 o                         
  -4  10   5        175.34          4.85       102.77 o                         
  -3  10   5          0.90         90.12        74.65 o                         
  -2  10   5         62.39        157.53        54.05 o                         
  -1  10   5        713.64        651.40        89.97 o                         
   0  10   5          5.53         23.15        39.64 o                         
   1  10   5        586.71        623.83        39.22 o                         
   2  10   5         13.13         34.77        32.52 o                         
   3  10   5          2.58         71.44        89.51 o                         
  -3  11   5        308.03        193.29       108.69 o                         
  -2  11   5         12.44        -17.73       102.41 o                         
   0  11   5        575.26        598.85       113.15 o                         
   1  11   5        466.43        571.98       230.78 o                         
   2  11   5          5.44        -18.74        58.26 o                         
  -1  12   5         48.31        152.30        90.58 o                         
   0  12   5          1.96        -25.68        49.82 o                         
   1  12   5        170.41        166.17        56.38 o                         
   2  12   5        106.50         75.19        54.80 o                         
   1  13   5          3.68         15.22        57.37 o                         
   2  13   5          0.93        -43.00       101.27 o                         
  -6   0   6         33.71        -87.07        87.07 o                         
  -4   0   6        182.76        192.11        36.00 o                         
  -6   1   6          1.85        -39.87        59.11 o                         
  -5   1   6         50.35         70.93        44.99 o                         
  -4   1   6        750.28        637.40       105.28 o                         
  -3   1   6         40.40          9.48        34.81 o                         
  -2   1   6       3180.41       3224.41       174.40 o                         
  -5   2   6         53.10         74.38        50.91 o                         
  -4   2   6        130.87        140.28        33.37 o                         
  -3   2   6        637.33        586.08        61.68 o                         
  -2   2   6       4799.88       4703.47       246.32 o                         
  -1   2   6        116.15        101.25        34.62 o                         
  -5   3   6          5.03        -14.62        47.83 o                         
  -4   3   6          1.88          1.14        26.69 o                         
  -3   3   6         86.49         91.77        19.39 o                         
  -2   3   6        564.05        548.33        31.97 o                         
  -1   3   6        985.39        957.08        68.52 o                         
   0   3   6       1832.51       2012.38        83.43 o                         
   1   3   6        751.41        907.06        71.20 o                         
   2   3   6        476.14        624.68        56.02 o                         
   3   3   6          2.92         -9.74        20.78 o                         
   4   3   6        192.13        160.61       121.16 o                         
  -5   4   6          0.74         37.07        61.98 o                         
  -4   4   6         39.42         46.94        27.49 o                         
  -3   4   6       4242.59       4334.40       162.97 o                         
  -2   4   6       1010.13        971.63        38.45 o                         
  -1   4   6         54.21         69.20        23.47 o                         
   0   4   6        937.20        906.20        38.75 o                         
   1   4   6       6791.22       6853.31       175.38 o                         
   2   4   6        132.75        154.63        25.49 o                         
   3   4   6          4.28         -5.13        33.74 o                         
   4   4   6          7.26        -72.99        72.99 o                         
  -5   5   6          0.73          6.17        74.15 o                         
  -4   5   6        111.96         12.87        65.41 o                         
  -3   5   6        178.27        208.72        45.00 o                         
  -2   5   6        902.84        890.69        42.49 o                         
  -1   5   6        352.41        361.07        27.10 o                         
   0   5   6       3067.76       2929.38        84.35 o                         
   1   5   6       2513.72       2544.18        59.10 o                         
   2   5   6        263.36        220.76        28.19 o                         
   3   5   6          1.13        -13.32        43.89 o                         
   4   5   6         18.82         72.00        71.88 o                         
  -5   6   6         68.41         63.18        78.01 o                         
  -4   6   6        205.06        269.40        55.14 o                         
  -3   6   6        397.74        424.75        41.82 o                         
  -2   6   6        844.56        841.64        44.14 o                         
  -1   6   6        274.05        260.12        19.45 o                         
   0   6   6        158.08        146.08        26.40 o                         
   1   6   6        219.05        212.76        34.71 o                         
   2   6   6        694.68        625.13        35.35 o                         
   3   6   6        270.81        327.51        47.29 o                         
   4   6   6         22.25        -68.78        68.78 o                         
  -4   7   6          1.60         12.03        55.58 o                         
  -3   7   6         30.48          2.78        38.54 o                         
  -2   7   6         22.83         25.46        26.00 o                         
  -1   7   6       7719.72       7872.47       163.51 o                         
   0   7   6          9.46        -17.99        22.51 o                         
   1   7   6          0.10         35.98        32.84 o                         
   2   7   6         87.07        143.54        34.98 o                         
   3   7   6        198.50        274.73        37.53 o                         
   4   7   6         12.93         43.13        92.84 o                         
  -4   8   6        143.54        200.19        73.30 o                         
  -3   8   6          0.22        -24.87        55.61 o                         
  -2   8   6         42.12         58.45        35.39 o                         
  -1   8   6         16.14        -10.75        19.93 o                         
   0   8   6         48.53         11.77        27.05 o                         
   1   8   6        150.82        213.00        33.44 o                         
   2   8   6        476.63        517.71        40.59 o                         
   3   8   6        278.38        346.60        59.58 o                         
   4   8   6         25.41        -25.03        94.62 o                         
  -4   9   6        194.59        279.94       100.44 o                         
  -3   9   6         79.09        180.57        49.49 o                         
  -2   9   6       1108.79       1111.56        46.34 o                         
  -1   9   6         89.28        100.70        27.81 o                         
   0   9   6       1276.09       1261.48        57.38 o                         
   1   9   6        298.73        285.63        28.46 o                         
   2   9   6        269.43        344.69        44.95 o                         
   3   9   6          3.64        -61.68        61.68 o                         
   4   9   6          0.74        -93.23        93.23 o                         
  -4  10   6          3.21        100.50       109.37 o                         
  -3  10   6        752.26        787.43        71.69 o                         
  -2  10   6        358.23        319.06        43.00 o                         
  -1  10   6         22.57         49.14        41.76 o                         
   0  10   6        939.88       1049.90       109.60 o                         
   1  10   6       1223.44       1190.78        56.02 o                         
   2  10   6          9.41         46.69        45.27 o                         
   4  10   6         16.46        -28.71        86.76 o                         
  -3  11   6          4.18         59.07       111.67 o                         
  -2  11   6          0.00         42.36        59.18 o                         
  -1  11   6          5.58        108.40        54.81 o                         
   0  11   6         94.41         64.07        47.79 o                         
   1  11   6         82.80         85.46        56.84 o                         
   2  11   6        192.50        239.21        76.64 o                         
  -1  12   6          0.04         38.96        60.52 o                         
   0  12   6        603.31        605.05        99.28 o                         
   1  12   6         24.49         78.96        86.56 o                         
   2  12   6         44.73         66.05        76.96 o                         
   0  13   6         75.66         68.16        93.15 o                         
   1  13   6        132.29         38.48        61.05 o                         
  -5   1   7         21.73        -26.93        68.15 o                         
  -4   1   7         19.82         52.80        41.67 o                         
  -3   1   7        168.64        125.29       138.09 o                         
  -5   2   7         44.02          2.35        61.33 o                         
  -4   2   7        604.70        712.65        80.84 o                         
  -3   2   7         52.00         18.26        53.35 o                         
  -2   2   7        905.61        871.52        78.42 o                         
  -5   3   7        182.51        227.64        57.43 o                         
  -4   3   7         26.33         37.62        38.99 o                         
  -3   3   7        534.15        512.06        39.02 o                         
  -2   3   7       1317.63       1362.00        74.13 o                         
  -1   3   7       7878.52       7894.64       402.56 o                         
   0   3   7        103.92        -21.26        50.14 o                         
  -5   4   7         14.34         -7.36        53.47 o                         
  -4   4   7         50.41         77.95        29.29 o                         
  -3   4   7          5.69         36.58        29.15 o                         
  -2   4   7        845.08        784.17        39.29 o                         
  -1   4   7        345.80        354.74        59.68 o                         
   0   4   7          2.59         13.14        29.88 o                         
   1   4   7         39.63         61.71        29.25 o                         
   3   4   7        157.81        161.77        35.87 o                         
  -5   5   7          6.34        -60.95        79.69 o                         
  -4   5   7         55.13         67.51        51.08 o                         
  -3   5   7         50.85          4.41        44.15 o                         
  -2   5   7       4591.26       4417.39       101.26 o                         
  -1   5   7        831.14        794.27        28.53 o                         
   0   5   7         17.13          7.82        21.49 o                         
   1   5   7        539.55        500.67        32.57 o                         
   2   5   7        198.85        213.81        40.63 o                         
   3   5   7        208.34        219.22        42.08 o                         
   4   5   7          0.41        -61.63       130.95 o                         
  -5   6   7         73.85        170.43       114.76 o                         
  -4   6   7        363.64        382.84        58.78 o                         
  -3   6   7        619.14        683.71        58.28 o                         
  -2   6   7          0.47         34.69        32.71 o                         
  -1   6   7         58.18         54.06        20.71 o                         
   0   6   7       1828.74       1688.48        55.28 o                         
   1   6   7       1069.69       1046.11        53.10 o                         
   2   6   7         89.37        341.07       109.16 o                         
   3   6   7         53.08         69.14        39.25 o                         
   4   6   7          2.61         51.71        88.11 o                         
  -4   7   7         20.93          7.01        84.41 o                         
  -3   7   7          0.45        -52.45        52.45 o                         
  -2   7   7          0.92          8.94        45.77 o                         
  -1   7   7        244.09        233.98        22.90 o                         
   0   7   7       2411.45       2487.68        74.49 o                         
   1   7   7        104.33         78.48        31.66 o                         
   2   7   7          9.25         53.71        30.35 o                         
   3   7   7         12.63         31.50        40.20 o                         
   4   7   7        120.24        148.77       111.39 o                         
  -4   8   7        363.14        325.30       106.17 o                         
  -3   8   7        621.23        665.89        52.42 o                         
  -2   8   7        171.86        166.62        41.34 o                         
  -1   8   7        406.74        415.27        34.61 o                         
   0   8   7       1989.80       2073.41       101.21 o                         
   1   8   7        430.07        437.59        54.50 o                         
   2   8   7         32.60         -9.43        31.28 o                         
   3   8   7          0.03          5.08        44.94 o                         
   4   8   7          0.00        -22.26        99.61 o                         
  -4   9   7         13.18         29.84        78.83 o                         
  -3   9   7          2.37         44.12        46.06 o                         
  -2   9   7        984.14       1075.11        59.09 o                         
  -1   9   7        440.33        551.38        61.76 o                         
   0   9   7          1.15         -9.66        39.80 o                         
   1   9   7        545.30        588.47        49.55 o                         
   2   9   7        165.64        169.26        56.28 o                         
   3   9   7        156.85        108.57        75.91 o                         
  -4  10   7         84.15        121.67       111.05 o                         
  -3  10   7        144.65        122.94        51.84 o                         
  -2  10   7        108.89        134.79        36.53 o                         
  -1  10   7        493.29        409.44        35.37 o                         
   0  10   7          8.75         29.52        34.62 o                         
   1  10   7         34.65          4.73        44.03 o                         
   2  10   7        434.61        579.39        71.19 o                         
   3  10   7         29.57        138.46       154.50 o                         
  -3  11   7        266.29        262.81       130.19 o                         
  -2  11   7        194.05        229.05        53.63 o                         
  -1  11   7        852.53        896.28        49.65 o                         
   0  11   7          7.48          7.09        36.89 o                         
   1  11   7        246.19        325.38        60.45 o                         
   2  11   7         19.54        -33.77        76.45 o                         
  -1  12   7        264.71        302.85        58.43 o                         
   0  12   7         98.03        125.06        42.13 o                         
   1  12   7        100.11        112.25        42.79 o                         
   2  12   7         24.58          3.17       102.92 o                         
  -1  13   7         41.94        104.05       125.67 o                         
   0  13   7         31.55         68.49        76.67 o                         
   1  13   7        158.55        151.61        80.86 o                         
   0  14   7         16.62        119.16        65.86 o                         
  -5   2   8         42.61          2.45        61.07 o                         
  -4   2   8        690.66        863.97        94.63 o                         
  -3   2   8        276.60        218.90        59.56 o                         
  -5   3   8         19.19         68.86        57.51 o                         
  -4   3   8          0.09        -36.61        76.78 o                         
  -3   3   8        195.68        219.03        36.84 o                         
  -2   3   8        607.33        743.95        80.32 o                         
  -4   4   8        250.77        247.00        73.92 o                         
  -3   4   8        404.01        357.35        42.16 o                         
  -2   4   8        135.01         65.37        39.26 o                         
  -1   4   8       2417.02       2185.88       138.97 o                         
   0   4   8        404.44        372.27        65.25 o                         
   1   4   8        132.10        128.09        77.99 o                         
  -5   5   8          4.90        -40.63        78.66 o                         
  -4   5   8         35.68         46.78        40.63 o                         
  -3   5   8         35.12         24.93        12.72 o                         
  -2   5   8       1137.39       1117.39        46.06 o                         
  -1   5   8       2758.28       2587.95        97.86 o                         
   0   5   8         15.54        -14.13        44.14 o                         
   1   5   8         77.96         69.24        35.89 o                         
   2   5   8         53.35        115.59        39.71 o                         
   3   5   8        306.70        191.57        65.84 o                         
  -5   6   8          2.06         85.12        88.43 o                         
  -4   6   8        358.06        345.50        88.74 o                         
  -3   6   8         18.80         -2.99        49.84 o                         
  -2   6   8         29.40         26.45        24.73 o                         
  -1   6   8        607.90        589.83        54.36 o                         
   0   6   8       1123.30       1139.02        55.63 o                         
   1   6   8       1101.67       1087.08        70.32 o                         
   2   6   8        203.14        242.33        48.90 o                         
   3   6   8         10.73         98.82        65.89 o                         
  -5   7   8         42.50         82.15       108.36 o                         
  -4   7   8         13.56         29.61        88.06 o                         
  -3   7   8       1588.32       1737.24        92.11 o                         
  -2   7   8          0.07         43.43        37.78 o                         
  -1   7   8        288.65        288.26        33.52 o                         
   0   7   8        240.92        196.56        39.87 o                         
   1   7   8        331.77        308.81        44.00 o                         
   2   7   8         53.04         87.28        47.51 o                         
   3   7   8          0.50        -48.75        66.42 o                         
  -5   8   8          7.64         18.67       134.44 o                         
  -4   8   8         44.54         70.35        98.68 o                         
  -3   8   8        137.96        103.16        56.23 o                         
  -2   8   8        150.83        180.40        53.54 o                         
  -1   8   8        415.60        432.19        32.12 o                         
   0   8   8        527.57        490.34        45.69 o                         
   1   8   8       1177.00       1230.43        78.79 o                         
   2   8   8        315.51        313.32        41.18 o                         
   3   8   8          4.66        -62.08        62.35 o                         
  -4   9   8          0.41         89.29       111.87 o                         
  -3   9   8         22.22        -25.25        60.72 o                         
  -2   9   8        994.89       1030.46       111.75 o                         
  -1   9   8        332.44        364.14        39.17 o                         
   0   9   8         29.63         25.57        35.09 o                         
   1   9   8        120.51        156.03        57.72 o                         
   2   9   8          2.71         32.06        36.38 o                         
   3   9   8        135.48        186.06       106.54 o                         
  -3  10   8        238.64        199.96        69.95 o                         
  -2  10   8        293.41        337.97        51.15 o                         
  -1  10   8        578.16        583.05        43.65 o                         
   0  10   8          4.23         37.57        40.65 o                         
   1  10   8         97.65         53.60        33.92 o                         
   2  10   8         52.48         10.66        88.69 o                         
   3  10   8          0.49        -81.49       123.09 o                         
  -2  11   8        106.65         72.33        62.54 o                         
  -1  11   8        121.52        104.39        47.82 o                         
   0  11   8        702.88        707.04        51.31 o                         
   1  11   8          9.12         22.39        59.98 o                         
   2  11   8        138.81        211.99       101.42 o                         
   3  11   8         15.05         97.24       215.64 o                         
  -1  12   8         35.71         63.88        77.94 o                         
   0  12   8        135.43         63.60        55.23 o                         
   1  12   8         44.47         10.89        68.25 o                         
   2  12   8         17.19        111.59       121.90 o                         
  -1  13   8        211.41        331.62       112.14 o                         
   0  13   8        238.21        344.26        67.32 o                         
   1  13   8          3.72        -18.91        86.83 o                         
   0  14   8         59.37         21.24        71.51 o                         
  -5   2   9         16.01         13.07        64.83 o                         
  -4   3   9        213.58        255.84        86.88 o                         
  -3   3   9       1659.77       1598.56       144.78 o                         
  -4   4   9        222.48        324.67        89.10 o                         
  -3   4   9        318.27        256.83        73.77 o                         
  -2   4   9        228.73        231.11        58.69 o                         
  -1   4   9         18.91         65.55        62.12 o                         
  -4   5   9        213.26        318.92        94.39 o                         
  -3   5   9        238.10        190.67        47.50 o                         
  -2   5   9        277.49        268.04        31.34 o                         
  -1   5   9        755.69        811.77       103.40 o                         
   0   5   9         90.86        125.50        53.47 o                         
   1   5   9         80.64         98.24        69.97 o                         
  -5   6   9         69.85         -3.77        91.87 o                         
  -4   6   9         27.27         30.72        88.34 o                         
  -3   6   9        196.27         93.18        76.75 o                         
  -2   6   9        861.00        786.34        42.36 o                         
  -1   6   9        745.73        810.20        38.64 o                         
   0   6   9        211.64        258.45        78.04 o                         
   1   6   9        599.57        642.24        57.30 o                         
   2   6   9          0.40         -6.69        80.72 o                         
  -5   7   9          0.01        -29.92       104.55 o                         
  -4   7   9         12.99        161.36       100.72 o                         
  -3   7   9          8.33         58.33        95.43 o                         
  -2   7   9       1778.66       1864.19        73.74 o                         
  -1   7   9          3.73        -48.38        51.91 o                         
   0   7   9        444.54        530.26        59.62 o                         
   1   7   9         21.78          7.98        58.84 o                         
   2   7   9        796.03        960.89        68.20 o                         
  -4   8   9         28.53         81.58       103.28 o                         
  -3   8   9          0.60        -57.87        57.87 o                         
  -2   8   9        276.32        303.74        57.92 o                         
  -1   8   9        370.59        320.33        46.46 o                         
   0   8   9          9.91         15.33        43.94 o                         
   1   8   9         34.76         56.98        60.07 o                         
   2   8   9          7.60         56.64        84.87 o                         
   3   8   9         18.05         30.94       102.42 o                         
  -3   9   9         15.65         48.67        93.81 o                         
  -2   9   9         22.76         82.12        57.52 o                         
  -1   9   9       1204.24       1418.99        71.36 o                         
   0   9   9        154.48        127.85        56.36 o                         
   1   9   9        166.43         67.82        61.07 o                         
   2   9   9         32.94        -11.13        91.09 o                         
   3   9   9         60.81         73.94       115.16 o                         
  -2  10   9         96.15         48.42        60.55 o                         
  -1  10   9          0.74          0.53        56.97 o                         
   0  10   9        811.76        859.79        72.15 o                         
   1  10   9         95.38        101.83        76.46 o                         
   2  10   9         51.67         54.97        93.49 o                         
   3  10   9         11.82        -89.92       136.47 o                         
  -1  11   9         11.93         64.16        71.99 o                         
   0  11   9          3.79        -47.71        48.29 o                         
   1  11   9          0.02         26.26        65.51 o                         
   2  11   9          2.04         21.84       103.52 o                         
  -1  12   9         54.97         79.67        58.28 o                         
   0  12   9        110.43         86.15        59.68 o                         
   0  13   9          3.01         -5.86        64.21 o                         
  -4   4  10          3.50         -8.02        93.43 o                         
  -4   5  10        167.66        177.16        98.93 o                         
  -3   5  10        435.84        524.36        82.06 o                         
  -2   5  10        168.94        174.49        52.77 o                         
  -4   6  10         97.54         70.68       104.48 o                         
  -3   6  10        193.44        276.69        67.04 o                         
  -2   6  10         64.09         50.88        26.29 o                         
  -1   6  10        967.58       1008.79        75.41 o                         
   0   6  10        926.43       1016.43        76.44 o                         
   1   6  10         41.34        140.69       123.97 o                         
  -4   7  10          0.93        -43.89       106.10 o                         
  -3   7  10        187.01         31.68        87.38 o                         
  -2   7  10         72.05        109.91        39.55 o                         
  -1   7  10          0.62         27.30        37.64 o                         
   0   7  10          3.35         39.27        60.85 o                         
   1   7  10          7.05        -76.62       106.33 o                         
   2   7  10          8.89        118.46       117.11 o                         
  -3   8  10        154.80        218.26        96.07 o                         
  -2   8  10         59.76         58.14        58.88 o                         
  -1   8  10        612.85        616.07        71.78 o                         
   0   8  10        852.32        884.70       109.95 o                         
   1   8  10        144.92        108.92        72.02 o                         
   2   8  10         20.27          8.94       104.88 o                         
  -2   9  10          3.10         19.57        60.18 o                         
  -1   9  10        179.80        123.69        64.25 o                         
   0   9  10         34.50         76.49       109.58 o                         
   1   9  10        306.49        323.54        70.06 o                         
   2   9  10         33.55        -65.63       109.45 o                         
   0  10  10        163.19        203.52        89.88 o                         
   1  10  10         60.05        111.92        69.77 o                         
   2  10  10         20.42          4.48       103.52 o                         
  -1  11  10        125.13        132.37        66.09 o                         
   0  11  10         33.01        -72.32        91.00 o                         
   0  12  10          0.11        -19.56        96.02 o                         
  -4   5  11         33.96        -17.88        99.16 o                         
  -3   6  11         13.79         49.55        58.46 o                         
  -2   6  11         25.04         60.30        59.85 o                         
  -3   7  11          0.80        -34.01        80.45 o                         
  -2   7  11        648.57        579.52        70.02 o                         
  -1   7  11         26.82          8.80        43.70 o                         
   0   7  11        583.25        616.29       109.50 o                         
  -2   8  11          3.95         87.69        89.03 o                         
  -1   8  11         66.44         93.80        64.11 o                         
   0   8  11         31.63         61.79       104.43 o                         
   1   8  11        155.55        403.78       138.80 o                         
  -1   9  11          3.66        -97.20        97.20 o                         
   0  11  11         19.72         67.85       104.65 o                         
  -2   8  12        353.46        347.91       103.02 o                         
  -1   8  12        203.58        215.57       100.17 o                         
  -2   9  12         77.24         41.64       100.55 o                         
                                                                                
