# Supplementary material for: Studying weak inter­actions in crystals at high pressures: when hardware matters
Source: Acta Crystallogr E Crystallogr Commun. 2018 Apr 17;74(Pt 5):613–9. doi: 10.1107/S205698901800470X (PMC5947472; doi:10.1107/S205698901800470X)
Supplement: Supplementary file 6 [file e-74-00613-Mo-Absorb7-raw_dsup5.hkl]

data_Mo-Absorb7-raw_d                                                           
_shelx_title ' '                                                                
_shelx_refln_list_code          4                                               
_shelx_F_calc_maximum      159.90                                               
_exptl_crystal_F_000       356.00                                               
_reflns_d_resolution_high  0.7544                                               
                                                                                
loop_                                                                           
 _space_group_symop_operation_xyz                                               
 'x, y, z'                                                                      
 '-x+1/2, y+1/2, -z+1/2'                                                        
 '-x, -y, -z'                                                                   
 'x-1/2, -y-1/2, z-1/2'                                                         
                                                                                
_cell_length_a     3.9431                                                       
_cell_length_b    10.7566                                                       
_cell_length_c     9.9643                                                       
_cell_angle_alpha  90.000                                                       
_cell_angle_beta  100.557                                                       
_cell_angle_gamma  90.000                                                       
                                                                                
_shelx_F_squared_multiplier     1.000                                           
                                                                                
loop_                                                                           
 _refln_index_h                                                                 
 _refln_index_k                                                                 
 _refln_index_l                                                                 
 _refln_F_squared_calc                                                          
 _refln_F_squared_meas                                                          
 _refln_F_squared_sigma                                                         
 _refln_observed_status                                                         
   2   0   0        857.69        859.32        75.65 o                         
   4   0   0       1181.61        924.17       174.94 o                         
   1   1   0       5760.08       6391.13       110.35 o                         
   2   1   0       1476.15       1494.55        60.76 o                         
   3   1   0       1365.08       1418.16       100.67 o                         
   4   1   0        868.29        701.38        99.95 o                         
   5   1   0          0.30       -198.92       198.92 o                         
   1   2   0       7811.35       7650.95       338.30 o                         
   2   2   0       1257.27       1406.80        69.53 o                         
   3   2   0        628.98        643.70        64.66 o                         
   4   2   0          3.91        -25.71        50.39 o                         
   5   2   0        124.86        230.80       130.88 o                         
   1   3   0       5614.82       5422.73       249.18 o                         
   2   3   0      10769.35      10325.99       204.06 o                         
   3   3   0         59.02         13.69        33.25 o                         
   4   3   0         50.46        266.43       155.29 o                         
   5   3   0         63.51        253.42       190.15 o                         
   1   4   0        903.97       1896.76       252.60 o                         
   2   4   0        335.53        230.46        39.94 o                         
   3   4   0        704.20        575.67        99.64 o                         
   4   4   0          2.25         -9.91       117.95 o                         
   2   5   0        935.85       1595.29       146.97 o                         
   3   5   0        740.39        529.51        79.68 o                         
   4   5   0        164.99        344.07       254.16 o                         
   2   6   0        254.61        124.13       198.06 o                         
   3   6   0       2038.00       3037.37       273.83 o                         
   4   6   0        328.89        503.08       419.73 o                         
   3   7   0        960.52        386.42       882.86 o                         
   4   7   0          7.66       3812.78      1913.19 o                         
  -5   0   1         24.28         -4.23       385.34 o                         
  -3   0   1        656.43        756.85        95.07 o                         
  -1   0   1       1106.06       1358.33        38.37 o                         
   1   0   1      25568.01      26989.54       430.03 o                         
   3   0   1         91.44         72.47        55.59 o                         
  -5   1   1         72.52        117.35       109.96 o                         
  -4   1   1        317.76        261.55        54.58 o                         
  -3   1   1       4057.17       4016.93       145.81 o                         
  -2   1   1       4782.86       5239.09        99.38 o                         
  -1   1   1        232.25        298.54        20.04 o                         
   0   1   1        358.19        448.88        23.60 o                         
   1   1   1      19969.02      23022.77       263.13 o                         
   2   1   1       7612.67       8219.31       205.35 o                         
   3   1   1        491.97        492.29        68.14 o                         
   4   1   1          0.58         16.06        87.72 o                         
   5   1   1          0.29        609.02       224.66 o                         
  -5   2   1         79.45        176.73       147.02 o                         
  -4   2   1          8.81        -59.60        73.29 o                         
  -3   2   1        456.75        495.72        40.87 o                         
  -2   2   1        764.53        809.50        40.95 o                         
  -1   2   1      21081.90      24647.70       402.59 o                         
   0   2   1       3807.32       4159.10        67.12 o                         
   1   2   1        371.86        305.40        21.28 o                         
   2   2   1        561.29        506.17        72.36 o                         
   3   2   1       1751.18       1667.83       142.46 o                         
   4   2   1        241.76        228.69        96.14 o                         
   5   2   1          0.40        658.21       423.07 o                         
  -5   3   1         87.31        232.08       306.94 o                         
  -4   3   1          0.56        -22.59       129.05 o                         
  -3   3   1        530.86        513.64        50.94 o                         
  -2   3   1       1112.63        975.38        92.76 o                         
  -1   3   1        520.05        504.31        73.05 o                         
   0   3   1       3819.49       4713.84       390.02 o                         
   1   3   1        596.20        549.98        38.16 o                         
   2   3   1        112.56         72.12        24.45 o                         
   3   3   1       2313.94       2797.81       208.47 o                         
   4   3   1        179.83        160.37        86.87 o                         
  -4   4   1       1092.99        948.74       382.64 o                         
  -3   4   1         45.20        130.87        55.84 o                         
  -2   4   1       4591.38       6747.94       565.80 o                         
  -1   4   1       4356.28       6923.18       635.63 o                         
   0   4   1      22891.31      33839.62      1242.84 o                         
   1   4   1         29.11          1.05        16.47 o                         
   2   4   1       3518.40       3401.79       119.31 o                         
   3   4   1        362.85        348.13        85.24 o                         
   4   4   1         88.08         62.28       119.48 o                         
  -4   5   1        256.51        458.00       164.27 o                         
  -3   5   1       1424.71       1673.04       190.91 o                         
   0   5   1       4656.42        909.76       304.55 o                         
   1   5   1       5048.05       5760.31       227.48 o                         
   2   5   1       1646.08       1687.86       104.31 o                         
   3   5   1        274.77        154.65        57.48 o                         
   4   5   1        557.32        659.79       186.45 o                         
  -4   6   1        360.03        205.29       221.54 o                         
   1   6   1       2160.46       2890.90       297.19 o                         
   2   6   1       3578.92       4234.01       199.59 o                         
   3   6   1        297.86        235.01        74.15 o                         
   4   6   1        298.48        152.50       147.76 o                         
   2   7   1       3232.14       5829.62       398.90 o                         
   3   7   1         14.43        276.59       114.68 o                         
   4   7   1         56.76       -180.79       219.84 o                         
   3   8   1         47.41        -11.06       752.70 o                         
  -4   0   2        343.09        257.10       135.12 o                         
  -2   0   2      18997.64      20770.70       370.01 o                         
   2   0   2       1979.43       2093.22       184.81 o                         
   4   0   2         33.90        104.18       254.38 o                         
  -5   1   2         95.28        134.83        96.74 o                         
  -4   1   2         54.19         12.59        72.93 o                         
  -3   1   2        687.77        733.29        63.59 o                         
  -2   1   2        176.75        233.24        34.58 o                         
  -1   1   2        384.82        352.30        25.04 o                         
   1   1   2       3513.27       3594.75       239.69 o                         
   2   1   2       7070.86       7092.98       311.53 o                         
   3   1   2       1564.98       1475.60       181.71 o                         
   4   1   2          0.76        260.95       167.37 o                         
  -5   2   2        174.20        126.77       114.36 o                         
  -4   2   2        162.35        204.98        72.53 o                         
  -3   2   2        530.05        442.88        36.55 o                         
  -2   2   2       1056.09       1246.73        83.90 o                         
  -1   2   2      14243.09      16715.62       287.69 o                         
   0   2   2       7758.88       8685.92       110.43 o                         
   1   2   2        254.69        254.38        25.53 o                         
   2   2   2       1057.60       1176.59       111.28 o                         
   3   2   2        772.34        971.19       136.77 o                         
   4   2   2        999.88        896.64       230.74 o                         
  -5   3   2         24.14        -64.43       303.19 o                         
  -4   3   2       1649.30       1832.35       394.79 o                         
  -3   3   2        838.74        808.02        69.66 o                         
  -2   3   2       2163.50       2201.67       204.76 o                         
  -1   3   2       2338.42       2143.60        77.47 o                         
   0   3   2      17094.83      19190.00       187.77 o                         
   1   3   2        676.97        753.96        49.93 o                         
   2   3   2       1262.53       1409.07       114.22 o                         
   3   3   2        328.71        152.25       116.88 o                         
   4   3   2         89.66         -4.08        96.45 o                         
  -4   4   2          2.82        -11.36        60.59 o                         
  -3   4   2          3.30        187.67        64.28 o                         
  -2   4   2        106.26         58.73        19.57 o                         
  -1   4   2       1307.31       1336.36        90.86 o                         
   0   4   2        934.61        770.41        44.79 o                         
   1   4   2      10892.13       9443.92       192.44 o                         
   2   4   2        363.24        487.41        58.51 o                         
   3   4   2       1902.93       1844.18       318.41 o                         
   4   4   2        151.85         56.90       214.77 o                         
  -4   5   2        153.23        -15.23        95.66 o                         
  -3   5   2       4474.74       4231.17       322.73 o                         
  -2   5   2        451.03        443.18        65.48 o                         
  -1   5   2       5215.39       6418.66       328.76 o                         
   0   5   2         61.98        -16.41        28.02 o                         
   1   5   2       2835.14       2013.09        91.32 o                         
   2   5   2       2493.31       2365.34       128.01 o                         
   3   5   2        233.96        227.42       102.08 o                         
   4   5   2          8.67        -94.42       154.22 o                         
  -2   6   2       2327.14       3923.82       362.01 o                         
  -1   6   2       4085.71       4930.38      1152.88 o                         
   0   6   2       3199.05       4169.16       300.70 o                         
   1   6   2       3696.00       3219.08       199.85 o                         
   2   6   2        181.57        115.31        38.53 o                         
   3   6   2         28.46        -31.31       117.09 o                         
   4   6   2        211.32        105.02       250.35 o                         
   0   7   2        812.93        451.07       361.01 o                         
   1   7   2       2223.16       2698.66       244.13 o                         
   2   7   2         10.48         26.65        51.91 o                         
   3   7   2       2001.05       2117.01       294.52 o                         
   4   7   2         22.10         94.82       164.87 o                         
   1   8   2       1939.80        267.43       149.79 o                         
   2   8   2        481.66        609.66       147.25 o                         
   3   8   2         79.73        403.05       369.61 o                         
   3   9   2         76.60      -2243.57      2243.57 o                         
  -5   0   3          9.29        103.23        84.82 o                         
  -3   0   3         45.51         65.34        38.54 o                         
  -1   0   3      12824.91        -49.55        97.43 o                         
  -5   1   3        229.33        208.83       142.65 o                         
  -4   1   3       1130.67       1017.82       136.14 o                         
  -3   1   3        699.18        888.24        79.72 o                         
  -2   1   3         68.40         66.02        14.46 o                         
  -1   1   3      11470.95      13109.24       303.59 o                         
   0   1   3       5652.32       1259.03       182.29 o                         
   1   1   3        553.10        716.43       188.00 o                         
   2   1   3        527.61        701.02       122.37 o                         
   3   1   3          1.39        -50.03        55.38 o                         
  -5   2   3        101.32        198.13       218.85 o                         
  -4   2   3         11.08         67.33        62.92 o                         
  -3   2   3       4175.00       4196.54       149.94 o                         
  -2   2   3       1414.92       1596.97       112.14 o                         
  -1   2   3        181.19        151.52        19.28 o                         
   0   2   3       9705.65      10608.26       226.23 o                         
   1   2   3       2329.79       2573.99       228.26 o                         
   2   2   3        925.56        904.01       116.43 o                         
   3   2   3        126.36         43.19        83.84 o                         
   4   2   3        689.83        414.60       342.50 o                         
  -5   3   3         36.60        -58.58       334.50 o                         
  -4   3   3         42.17         33.99        71.79 o                         
  -3   3   3       1134.38        802.28       127.50 o                         
  -2   3   3        813.58        799.15        85.23 o                         
  -1   3   3        860.97       1082.18        64.32 o                         
   0   3   3        121.84        126.98        18.23 o                         
   1   3   3      13590.65      14836.85       289.70 o                         
   2   3   3       2286.88       2301.35       173.11 o                         
   3   3   3        584.28        803.86       202.16 o                         
   4   3   3         59.99         26.36        98.23 o                         
  -4   4   3         77.79        134.79        73.21 o                         
  -3   4   3        532.90        562.32        81.45 o                         
  -2   4   3       9846.18       9272.35       341.58 o                         
  -1   4   3        380.93        552.77        67.99 o                         
   0   4   3        945.11        504.87        51.59 o                         
   1   4   3       1247.02       1697.45       104.78 o                         
   2   4   3        131.48        214.04        59.54 o                         
   3   4   3         54.86        292.94       119.80 o                         
   4   4   3         84.97         23.31       148.43 o                         
  -4   5   3         24.43        194.76       112.89 o                         
  -3   5   3        516.08        558.01        97.00 o                         
  -2   5   3       3543.86       3401.13       180.96 o                         
  -1   5   3       1688.01       1253.10        87.61 o                         
   0   5   3       1248.99       1667.91        83.23 o                         
   1   5   3       1163.27       1300.81       100.13 o                         
   2   5   3       4928.29       4627.93       235.14 o                         
   3   5   3         14.58        -52.75       140.85 o                         
   4   5   3        225.57        547.26       211.26 o                         
  -4   6   3          6.44        207.69       313.08 o                         
  -3   6   3        594.64        675.56       161.72 o                         
  -2   6   3        407.91        631.87       145.12 o                         
  -1   6   3       3933.31       4349.23       207.66 o                         
   0   6   3       7113.59       7565.41       538.09 o                         
   1   6   3          0.07          0.01        43.96 o                         
   2   6   3        468.62        437.71       101.24 o                         
   3   6   3        576.58        582.06       194.01 o                         
   4   6   3        153.15        238.56       240.28 o                         
  -3   7   3         62.87       -284.99       376.14 o                         
  -2   7   3        859.51       1837.76       231.97 o                         
  -1   7   3        221.37        320.75        66.68 o                         
   0   7   3       4398.97       4942.32       223.68 o                         
   1   7   3        549.85        646.94        92.95 o                         
   2   7   3         48.20         63.15        56.29 o                         
   3   7   3          7.78          2.81       110.01 o                         
  -1   8   3       2421.82       2692.99       341.88 o                         
   0   8   3       6007.48       9282.98       370.30 o                         
   1   8   3        345.17        535.59        97.77 o                         
   2   8   3        486.04        692.50       126.04 o                         
   3   8   3        891.39       1065.72       257.34 o                         
   1   9   3        323.49       -102.69       102.69 o                         
   2   9   3       1546.22       2040.04       281.96 o                         
   3   9   3          3.36        154.75       251.87 o                         
   2  10   3        416.60       1019.77       657.47 o                         
  -4   0   4       1625.90       1152.78       182.88 o                         
  -2   0   4       4126.76       4647.27       282.98 o                         
  -5   1   4        291.07        145.53       163.40 o                         
  -4   1   4         40.33         98.73        63.47 o                         
  -3   1   4       1062.32       1177.52        87.06 o                         
  -2   1   4       4016.24       4345.22       137.16 o                         
  -1   1   4       3987.23       2187.90      2257.90 o                         
  -4   2   4        135.13        108.27        79.21 o                         
  -3   2   4       2060.31       2042.80       152.75 o                         
  -2   2   4       4369.89       4785.26       148.22 o                         
  -1   2   4        285.09        334.03        64.95 o                         
   0   2   4       3126.15       3656.26       180.63 o                         
   1   2   4         72.77        195.46        73.09 o                         
   2   2   4       3817.78       4873.98       300.54 o                         
   3   2   4        110.54        702.20       335.44 o                         
  -4   3   4        727.30        906.58       184.32 o                         
  -3   3   4        188.38        120.64        80.97 o                         
  -2   3   4       2067.11       2298.42       153.67 o                         
  -1   3   4       1208.07       1046.63        87.06 o                         
   0   3   4       1433.94       1939.45       122.56 o                         
   1   3   4       2116.04       2114.61       101.94 o                         
   2   3   4        239.71        153.83        85.57 o                         
   3   3   4        255.18        257.99       208.53 o                         
   4   3   4         25.22       -183.92       183.92 o                         
  -4   4   4         29.20        -44.17        70.41 o                         
  -3   4   4        161.77        127.60        55.66 o                         
  -2   4   4        552.00        642.80        86.05 o                         
  -1   4   4      14429.15      14061.75       286.82 o                         
   0   4   4       1918.93       1928.69       133.65 o                         
   1   4   4       1108.99       1196.92        79.59 o                         
   2   4   4       1387.14       1566.18       227.54 o                         
   3   4   4       1842.30       1823.30       299.75 o                         
   4   4   4          9.79        139.11       511.57 o                         
  -4   5   4        278.54        376.15       236.64 o                         
  -3   5   4        117.27        116.80        59.30 o                         
  -2   5   4         35.22        -11.01        33.99 o                         
  -1   5   4       2453.59       2579.01       221.15 o                         
   0   5   4       3534.39       3017.86       133.38 o                         
   1   5   4        271.12        286.96        66.12 o                         
   2   5   4        603.54        917.60       152.28 o                         
   3   5   4        249.02        101.26       107.92 o                         
   4   5   4        103.12       -139.77       289.07 o                         
  -4   6   4         92.96        280.09        88.47 o                         
  -3   6   4       1781.79       1635.77       163.01 o                         
  -2   6   4       3167.93       3021.94       226.62 o                         
  -1   6   4       3029.13       3100.06       206.32 o                         
   0   6   4        159.76        285.15        48.07 o                         
   1   6   4         54.64          5.60        36.98 o                         
   2   6   4        956.64       1271.30       144.86 o                         
   3   6   4         81.41        157.77       105.96 o                         
  -4   7   4          2.91       -155.12       392.51 o                         
  -3   7   4       2028.16       2194.59       300.01 o                         
  -2   7   4          2.06        -44.73        55.80 o                         
  -1   7   4        794.78        933.23       147.96 o                         
   0   7   4          7.19         17.46        35.92 o                         
   1   7   4       9015.40       8482.58       324.34 o                         
   2   7   4         11.92         49.37        65.96 o                         
   3   7   4        188.06        208.80       145.73 o                         
  -3   8   4        552.52        727.31       402.36 o                         
  -2   8   4       1337.78       1880.65       285.42 o                         
  -1   8   4        254.61        450.93       142.66 o                         
   0   8   4        170.38        177.90       111.19 o                         
   1   8   4          5.01        -20.86        53.94 o                         
   2   8   4          5.91        105.90       116.90 o                         
   3   8   4          2.98          5.87       136.20 o                         
  -1   9   4        908.20       1329.74       256.97 o                         
   0   9   4       4378.63       4994.85       996.87 o                         
   1   9   4        287.16        334.49       109.16 o                         
   2   9   4        600.34        592.56       361.98 o                         
   3   9   4         59.15        -76.61       263.36 o                         
   0  10   4        599.90        164.44       350.25 o                         
   1  10   4         82.71         41.62       273.79 o                         
   2  10   4        582.65       1572.20       831.31 o                         
  -3   0   5       3713.37       5295.62       340.32 o                         
  -4   1   5        507.54        654.94       129.86 o                         
  -3   1   5       1237.11       1282.23       247.86 o                         
  -2   1   5        711.46       1111.53       145.77 o                         
  -4   2   5        107.74         34.99        79.39 o                         
  -3   2   5        485.17        361.98       111.44 o                         
  -2   2   5       5398.68       5739.48       183.48 o                         
  -1   2   5        314.23        358.09       116.50 o                         
  -4   3   5        199.15        203.62       187.40 o                         
  -3   3   5       1063.07       1251.20       137.45 o                         
  -2   3   5         82.94         50.27        34.21 o                         
  -1   3   5       9020.19      10265.37       234.39 o                         
   0   3   5       4757.42       5370.68       236.39 o                         
   1   3   5       3541.65       4344.62       265.67 o                         
   2   3   5        489.96        421.53       122.00 o                         
   3   3   5        540.35        771.93       231.27 o                         
  -4   4   5       1136.66        837.01       179.43 o                         
  -3   4   5         77.01        137.25        67.76 o                         
  -2   4   5         62.37         51.27        36.45 o                         
  -1   4   5        188.19        237.06        35.15 o                         
   0   4   5          4.71        -13.10        19.00 o                         
   1   4   5        353.99        354.43        61.74 o                         
   2   4   5         25.94        -30.31       224.48 o                         
   3   4   5         84.35         29.22       242.40 o                         
  -4   5   5        805.06        508.52       316.28 o                         
  -3   5   5          5.82        -41.70        41.70 o                         
  -2   5   5         25.11         58.59        48.15 o                         
  -1   5   5       1418.32       1556.20        98.89 o                         
   0   5   5      12393.37      12728.09       310.47 o                         
   1   5   5        257.00        207.83        49.57 o                         
   2   5   5        220.12        217.37       151.78 o                         
   3   5   5         16.13        -55.08       115.95 o                         
  -4   6   5         85.69        -85.19        85.19 o                         
  -3   6   5       1083.63        878.03       125.20 o                         
  -2   6   5       4702.88       4702.61       254.17 o                         
  -1   6   5       1586.18       1606.37       127.19 o                         
   0   6   5        445.18        543.93        70.87 o                         
   1   6   5        992.87        898.61       121.33 o                         
   2   6   5       1282.82       1038.08       196.26 o                         
   3   6   5        401.03        669.54       179.23 o                         
  -4   7   5          9.22        -53.47       225.76 o                         
  -3   7   5          8.08         15.57       105.79 o                         
  -2   7   5        706.54        600.64        99.61 o                         
  -1   7   5         27.79        -60.90        60.90 o                         
   0   7   5         44.20         60.50        59.27 o                         
   1   7   5        107.61        103.24        70.00 o                         
   2   7   5        638.58        611.46       224.12 o                         
   3   7   5         29.96         67.69       104.94 o                         
  -3   8   5        628.18        729.58       183.17 o                         
  -2   8   5       2202.44       2400.75       249.57 o                         
  -1   8   5       1820.95       1873.43       287.41 o                         
   0   8   5          0.62        -44.40        60.45 o                         
   1   8   5       2076.94       1549.37       173.93 o                         
   2   8   5       1263.19        840.62       222.36 o                         
   3   8   5         89.51        161.66       110.50 o                         
  -3   9   5        320.95         55.05       357.29 o                         
  -2   9   5          0.96        144.59       171.41 o                         
  -1   9   5         20.44        138.55       159.01 o                         
   0   9   5       2994.13       2881.55       311.75 o                         
   1   9   5        279.39         32.91        85.66 o                         
   2   9   5         81.37        -43.11       142.47 o                         
  -1  10   5        862.91       1065.59       249.32 o                         
   0  10   5          0.05        -51.57       126.98 o                         
   1  10   5        749.67        901.60       241.55 o                         
   2  10   5         27.78        -13.14       209.20 o                         
   0  11   5        724.81        291.69       167.24 o                         
   1  11   5        733.56        392.03       284.14 o                         
  -4   0   6        179.13        103.91       204.60 o                         
  -4   1   6        813.80        875.35       181.50 o                         
  -3   1   6         43.01         47.11        90.58 o                         
  -4   2   6        165.40        124.06       139.89 o                         
  -3   2   6        552.14        729.75       161.92 o                         
  -2   2   6       4334.90       5804.61       303.33 o                         
  -4   3   6         16.13        -95.62       152.38 o                         
  -3   3   6         72.29         69.26        47.15 o                         
  -2   3   6        402.39        506.19        74.96 o                         
  -1   3   6        962.17       1138.13       119.15 o                         
   0   3   6       1651.91       1753.17       268.44 o                         
   1   3   6        730.43        793.09       287.33 o                         
  -4   4   6         53.15        139.65       178.53 o                         
  -3   4   6       4775.11       4581.45       275.97 o                         
  -2   4   6        949.46       1040.64       121.25 o                         
  -1   4   6         62.95         52.99        29.00 o                         
   0   4   6        775.61        869.06        96.61 o                         
   1   4   6       6138.94       7523.98       384.75 o                         
   2   4   6        108.70        587.65       193.79 o                         
  -4   5   6        249.38        147.44       119.14 o                         
  -3   5   6        170.37        121.67        48.02 o                         
  -2   5   6        942.59        882.20       116.42 o                         
  -1   5   6        408.05        363.80        53.53 o                         
   0   5   6       2675.66       2993.53       177.42 o                         
   1   5   6       2426.01       3012.47       200.52 o                         
   2   5   6        228.55        394.32       118.36 o                         
   3   5   6          0.05         43.48       136.72 o                         
  -4   6   6        313.32        384.56       149.66 o                         
  -3   6   6        325.44        596.54       108.52 o                         
  -2   6   6        873.03       1064.49       123.45 o                         
  -1   6   6        231.08        294.12        45.87 o                         
   0   6   6        107.07         57.44        45.18 o                         
   1   6   6        302.77        273.79        76.00 o                         
   2   6   6        784.12        753.06       264.47 o                         
   3   6   6        292.58        199.17       107.49 o                         
  -4   7   6          0.16        -61.98       204.96 o                         
  -3   7   6         19.80         18.44        86.75 o                         
  -2   7   6          5.76         11.04        49.49 o                         
  -1   7   6       7775.15       7855.00       390.09 o                         
   0   7   6          8.86        -39.55        39.55 o                         
   1   7   6         16.84         13.90        47.75 o                         
   2   7   6         92.11         45.04        90.31 o                         
   3   7   6        327.36        422.97       214.20 o                         
  -3   8   6          1.34         14.22       100.87 o                         
  -2   8   6         56.95         44.86        87.66 o                         
  -1   8   6         20.02        -30.61        68.19 o                         
   0   8   6         85.07         77.35        55.31 o                         
   1   8   6        200.29        340.31        98.05 o                         
   2   8   6        603.00        649.06       199.75 o                         
  -3   9   6         94.79        181.56       126.46 o                         
  -2   9   6       1463.53       1454.08       230.01 o                         
  -1   9   6         65.84        -64.22       129.93 o                         
   0   9   6       1433.14       1601.74       241.12 o                         
   1   9   6        310.63        353.75       114.73 o                         
   2   9   6        338.17        449.89       206.64 o                         
  -2  10   6        504.05        830.25       325.66 o                         
  -1  10   6         44.03        -59.91       266.53 o                         
   0  10   6       1280.42       1417.37       322.46 o                         
   1  10   6       1426.55       1233.07       206.88 o                         
   2  10   6         15.61         55.49       213.44 o                         
  -1  11   6          8.85        488.28       480.88 o                         
   0  11   6        161.71        -97.58       149.73 o                         
   1  11   6        143.73          8.78       267.25 o                         
   1  12   6         79.67        814.21       548.49 o                         
  -4   1   7          2.47        141.99       169.37 o                         
  -4   2   7        643.14       1018.29       249.66 o                         
  -3   2   7         30.02         64.49        94.35 o                         
  -4   3   7         24.61        188.51       120.57 o                         
  -3   3   7        461.92        520.99       108.95 o                         
  -2   3   7       1248.61       1344.53       221.50 o                         
  -1   3   7       6207.82        -76.77        76.77 o                         
  -4   4   7         18.85         78.51       128.42 o                         
  -3   4   7          1.69        -57.74        68.57 o                         
  -2   4   7        934.45       1133.77       136.91 o                         
  -1   4   7        331.07        431.34        85.92 o                         
   0   4   7         23.27         29.72        43.99 o                         
   1   4   7         28.73         11.62        63.08 o                         
  -4   5   7         94.69        -19.06       116.74 o                         
  -3   5   7         13.65         96.90        69.71 o                         
  -2   5   7       4442.71       4818.36       255.01 o                         
  -1   5   7        819.33       1081.40       117.40 o                         
   0   5   7         17.65        222.44        79.90 o                         
   1   5   7        410.42        761.54       189.29 o                         
   2   5   7        190.16        356.92       141.89 o                         
  -4   6   7        332.88        462.55       149.63 o                         
  -3   6   7        833.75        546.75        90.98 o                         
  -2   6   7          4.40         18.29        44.73 o                         
  -1   6   7         39.97        121.35        62.98 o                         
   0   6   7       1923.31       1718.93       138.93 o                         
   1   6   7        833.27       1096.99       153.45 o                         
   2   6   7        130.32        550.84       244.56 o                         
  -4   7   7          2.25        -72.67       268.95 o                         
  -3   7   7         11.26        -58.17        58.17 o                         
  -2   7   7          1.49        138.69        60.97 o                         
  -1   7   7        171.93        197.04        65.67 o                         
   0   7   7       2204.17       2515.01       215.94 o                         
   1   7   7         77.02        195.69        84.74 o                         
   2   7   7         47.55        -41.36       120.65 o                         
  -3   8   7        867.90        878.16       180.19 o                         
  -2   8   7        176.20        324.97        85.19 o                         
  -1   8   7        459.61        228.95       229.30 o                         
   0   8   7       1874.05       1965.23       240.72 o                         
   1   8   7        406.60        422.17       101.51 o                         
   2   8   7         18.90       -151.66       174.34 o                         
  -3   9   7          0.02        -15.18       157.75 o                         
  -2   9   7       1103.45       1139.50       199.31 o                         
  -1   9   7        488.08        553.39       168.84 o                         
   0   9   7         10.43        135.50       102.40 o                         
   1   9   7        682.31        620.88       138.95 o                         
   2   9   7        208.34        441.68       240.12 o                         
  -2  10   7        154.45        211.09       148.28 o                         
  -1  10   7        693.08       1010.82       244.01 o                         
   0  10   7          9.29        187.95       170.25 o                         
   1  10   7         64.77         28.95        99.92 o                         
  -1  11   7       1130.68       1794.65       433.55 o                         
   0  11   7          5.59        -99.61       223.49 o                         
   1  11   7        302.66        631.91       290.87 o                         
  -4   3   8          1.29        -87.82       160.17 o                         
  -3   3   8        200.29         71.11       127.07 o                         
  -4   4   8        225.69        210.55       152.70 o                         
  -3   4   8        333.85        423.29       103.75 o                         
  -2   4   8         98.60       1233.17       581.15 o                         
  -1   4   8       1903.71       1344.53       291.11 o                         
  -4   5   8         52.61        317.05       325.25 o                         
  -3   5   8         79.02        110.02        63.15 o                         
  -2   5   8        869.63       1536.95       191.87 o                         
  -1   5   8       2392.06       2936.39       289.84 o                         
   0   5   8         26.11         30.32        61.10 o                         
  -4   6   8        328.88        491.33       306.05 o                         
  -3   6   8          7.63          2.52        99.76 o                         
  -2   6   8         67.11         28.89        75.48 o                         
  -1   6   8        688.66        360.88       112.68 o                         
   0   6   8        880.02       1045.72       131.28 o                         
   1   6   8       1067.77       1498.44       292.45 o                         
  -3   7   8       1423.33       1652.70       226.62 o                         
  -2   7   8          6.98         73.29        65.95 o                         
  -1   7   8        335.18       1690.99       309.61 o                         
   0   7   8        188.87        313.71       109.37 o                         
   1   7   8        335.86        226.31       161.01 o                         
   2   7   8         23.05        -50.33       214.32 o                         
  -3   8   8        190.63        168.26        71.69 o                         
  -2   8   8        244.27        227.01       123.56 o                         
  -1   8   8        367.43        692.69       166.50 o                         
   0   8   8        496.76        585.76       141.39 o                         
   1   8   8        974.34       1117.85       191.09 o                         
   2   8   8        305.04        -95.67       220.20 o                         
  -2   9   8       1144.10       1051.37       232.41 o                         
  -1   9   8        312.71        272.02       207.60 o                         
   0   9   8         48.52         84.81       144.47 o                         
   1   9   8        156.14        147.64        88.72 o                         
  -2  10   8        473.73        -28.30       161.00 o                         
  -1  10   8        654.39        824.99       267.97 o                         
   0  10   8         13.92         28.52       232.80 o                         
   1  10   8        108.00       -101.86       101.86 o                         
  -3   5   9        231.69        142.71        90.11 o                         
  -2   5   9        170.32       -106.00       106.00 o                         
  -3   6   9        172.51         67.39       199.42 o                         
  -2   6   9        865.75        929.38       150.11 o                         
  -1   6   9        499.57        781.89       146.40 o                         
   0   6   9        232.22         72.02       132.55 o                         
  -3   7   9          2.50        176.85       134.26 o                         
  -2   7   9       1473.11       2071.05       296.59 o                         
  -1   7   9          0.21        100.75        82.73 o                         
   0   7   9        467.11        342.83       107.49 o                         
   1   7   9         13.11        309.22       227.02 o                         
  -2   8   9        203.25        469.33       183.47 o                         
  -1   8   9        274.12        464.50       230.70 o                         
   0   8   9          3.14         81.35       128.09 o                         
   1   8   9         18.06        310.69       264.27 o                         
  -2   9   9         35.18       -180.12       180.12 o                         
  -1   9   9       1369.70       1374.00       316.41 o                         
   0   9   9        174.38        -53.95       152.98 o                         
   1   9   9        166.76         62.35       286.07 o                         
  -2   7  10         58.41        -51.23       112.73 o                         
  -1   7  10          0.69       -171.71       171.71 o                         
  -2   8  10         63.77         99.33       141.48 o                         
  -1   8  10        437.65        354.06       362.23 o                         
                                                                                
