# Supplementary material for: Studying weak inter­actions in crystals at high pressures: when hardware matters
Source: Acta Crystallogr E Crystallogr Commun. 2018 Apr 17;74(Pt 5):613–9. doi: 10.1107/S205698901800470X (PMC5947472; doi:10.1107/S205698901800470X)
Supplement: Supplementary file 7 [file e-74-00613-Mo-Absorb7_esup6.hkl]

data_Mo-Absorb7_e                                                               
_shelx_title ' '                                                                
_shelx_refln_list_code          4                                               
_shelx_F_calc_maximum      159.85                                               
_exptl_crystal_F_000       356.00                                               
_reflns_d_resolution_high  0.7544                                               
                                                                                
loop_                                                                           
 _space_group_symop_operation_xyz                                               
 'x, y, z'                                                                      
 '-x+1/2, y+1/2, -z+1/2'                                                        
 '-x, -y, -z'                                                                   
 'x-1/2, -y-1/2, z-1/2'                                                         
                                                                                
_cell_length_a     3.9431                                                       
_cell_length_b    10.7566                                                       
_cell_length_c     9.9643                                                       
_cell_angle_alpha  90.000                                                       
_cell_angle_beta  100.557                                                       
_cell_angle_gamma  90.000                                                       
                                                                                
_shelx_F_squared_multiplier     1.000                                           
                                                                                
loop_                                                                           
 _refln_index_h                                                                 
 _refln_index_k                                                                 
 _refln_index_l                                                                 
 _refln_F_squared_calc                                                          
 _refln_F_squared_meas                                                          
 _refln_F_squared_sigma                                                         
 _refln_observed_status                                                         
   2   0   0        840.49        782.27        68.87 o                         
   4   0   0        955.32        841.31       159.25 o                         
   1   1   0       5578.38       5818.08       100.46 o                         
   2   1   0       1416.80       1360.54        55.32 o                         
   3   1   0       1247.21       1291.00        91.65 o                         
   4   1   0        716.36        638.49        90.98 o                         
   5   1   0          1.70       -181.08       181.08 o                         
   1   2   0       7496.06       6964.95       307.96 o                         
   2   2   0       1316.00       1280.67        63.29 o                         
   3   2   0        606.76        585.99        58.86 o                         
   4   2   0          2.71        -23.40        45.87 o                         
   5   2   0         74.03        210.10       119.14 o                         
   1   3   0       4870.37       4936.51       226.84 o                         
   2   3   0      10166.66       9400.13       185.77 o                         
   3   3   0         69.47         12.46        30.27 o                         
   4   3   0         23.16        242.54       141.36 o                         
   5   3   0         44.22        230.70       173.10 o                         
   2   4   0        231.04        209.79        36.36 o                         
   3   4   0        573.73        524.06        90.71 o                         
   4   4   0          4.67         -9.02       107.37 o                         
   3   5   0        593.57        482.03        72.54 o                         
   4   5   0         85.75        313.22       231.37 o                         
   2   6   0        246.83        113.00       180.30 o                         
   3   6   0       1947.43       2765.03       249.28 o                         
   4   6   0        281.21        457.97       382.10 o                         
   3   7   0        897.15        351.78       803.70 o                         
   4   7   0         18.24       3470.91      1741.64 o                         
  -5   0   1         19.38         -3.85       350.79 o                         
  -3   0   1        621.24        688.99        86.55 o                         
  -1   0   1       1165.81       1236.54        34.93 o                         
   1   0   1      25551.76      24569.57       391.48 o                         
   3   0   1         98.64         65.97        50.61 o                         
  -5   1   1         50.76        106.83       100.10 o                         
  -4   1   1        270.81        238.09        49.69 o                         
  -3   1   1       3708.03       3656.76       132.74 o                         
  -2   1   1       4636.64       4769.34        90.47 o                         
  -1   1   1        220.09        271.78        18.24 o                         
   0   1   1        354.63        408.63        21.49 o                         
   1   1   1      19814.79      20958.47       239.54 o                         
   2   1   1       7259.14       7482.34       186.94 o                         
   3   1   1        443.20        448.15        62.03 o                         
   4   1   1          0.12         14.62        79.85 o                         
   5   1   1          0.22        554.42       204.52 o                         
  -5   2   1         65.48        160.89       133.83 o                         
  -4   2   1          3.69        -54.25        66.72 o                         
  -3   2   1        461.47        451.27        37.21 o                         
  -2   2   1        743.36        736.91        37.28 o                         
  -1   2   1      21480.42      22437.71       366.49 o                         
   0   2   1       3675.45       3786.18        61.10 o                         
   1   2   1        289.51        278.02        19.37 o                         
   2   2   1        512.77        460.79        65.87 o                         
   3   2   1       1545.23       1518.29       129.68 o                         
   4   2   1        236.00        208.19        87.52 o                         
   5   2   1          1.80        599.20       385.13 o                         
  -5   3   1         91.93        211.27       279.42 o                         
  -4   3   1          0.37        -20.57       117.48 o                         
  -3   3   1        432.45        467.58        46.37 o                         
  -2   3   1        908.36        887.92        84.44 o                         
  -1   3   1        402.88        459.09        66.50 o                         
   0   3   1       3230.56       4291.19       355.05 o                         
   1   3   1        529.89        500.67        34.74 o                         
   2   3   1         73.04         65.66        22.26 o                         
   3   3   1       2148.52       2546.95       189.77 o                         
   4   3   1        162.53        145.99        79.08 o                         
  -4   4   1        823.24        863.67       348.33 o                         
  -3   4   1         29.05        119.14        50.83 o                         
  -2   4   1       4345.20       6142.90       515.07 o                         
   2   4   1       3207.32       3096.77       108.61 o                         
   3   4   1        391.19        316.91        77.59 o                         
   4   4   1         95.43         56.70       108.77 o                         
  -4   5   1        189.30        416.93       149.54 o                         
  -3   5   1       1134.88       1523.03       173.79 o                         
   1   5   1       4578.48       5243.82       207.08 o                         
   2   5   1       1654.35       1536.53        94.96 o                         
   3   5   1        266.04        140.79        52.32 o                         
   4   5   1        402.80        600.64       169.73 o                         
  -4   6   1        412.65        186.89       201.68 o                         
   1   6   1       1990.04       2631.69       270.54 o                         
   2   6   1       3337.20       3854.37       181.69 o                         
   3   6   1        244.33        213.94        67.50 o                         
   4   6   1        278.91        138.82       134.51 o                         
   3   7   1          9.83        251.79       104.39 o                         
   4   7   1         43.44       -164.58       200.13 o                         
   3   8   1         18.81        -10.07       685.21 o                         
  -4   0   2        287.88        234.04       123.00 o                         
  -2   0   2      18796.31      18908.33       336.83 o                         
   2   0   2       1847.95       1905.54       168.24 o                         
   4   0   2         39.85         94.84       231.57 o                         
  -5   1   2         93.33        122.74        88.07 o                         
  -4   1   2         50.67         11.46        66.39 o                         
  -3   1   2        618.41        667.54        57.89 o                         
  -2   1   2        176.14        212.32        31.48 o                         
  -1   1   2        325.49        320.71        22.79 o                         
   1   1   2       3421.79       3272.43       218.20 o                         
   2   1   2       6914.35       6457.00       283.60 o                         
   3   1   2       1426.64       1343.29       165.42 o                         
   4   1   2          0.73        237.55       152.36 o                         
  -5   2   2        151.10        115.41       104.10 o                         
  -4   2   2        156.46        186.60        66.03 o                         
  -3   2   2        466.38        403.17        33.27 o                         
  -2   2   2       1134.17       1134.94        76.38 o                         
  -1   2   2      14406.55      15216.85       261.89 o                         
   0   2   2       7893.36       7907.11       100.53 o                         
   1   2   2        247.38        231.58        23.24 o                         
   2   2   2        950.26       1071.10       101.30 o                         
   3   2   2        722.06        884.11       124.51 o                         
   4   2   2        847.28        816.24       210.05 o                         
  -5   3   2         16.41        -58.65       276.01 o                         
  -4   3   2       1416.12       1668.06       359.39 o                         
  -3   3   2        709.04        735.57        63.41 o                         
  -2   3   2       2193.56       2004.26       186.40 o                         
  -1   3   2       2002.40       1951.40        70.53 o                         
   0   3   2      17945.96      17469.36       170.93 o                         
   1   3   2        741.39        686.35        45.45 o                         
   2   3   2       1184.55       1282.73       103.98 o                         
   3   3   2        316.54        138.60       106.40 o                         
   4   3   2         67.85         -3.71        87.81 o                         
  -4   4   2          1.39        -10.34        55.16 o                         
  -3   4   2          1.26        170.84        58.51 o                         
  -2   4   2         77.13         53.47        17.82 o                         
  -1   4   2       1558.25       1216.54        82.71 o                         
   0   4   2        694.41        701.33        40.78 o                         
   1   4   2       9825.64       8597.15       175.18 o                         
   2   4   2        419.78        443.71        53.27 o                         
   3   4   2       1685.75       1678.82       289.86 o                         
   4   4   2        158.73         51.79       195.51 o                         
  -4   5   2        142.03        -13.87        87.09 o                         
  -3   5   2       3865.91       3851.79       293.79 o                         
  -2   5   2        453.76        403.44        59.61 o                         
  -1   5   2       5295.92       5843.14       299.28 o                         
   1   5   2       2301.83       1832.59        83.13 o                         
   2   5   2       2178.74       2153.26       116.53 o                         
   3   5   2        157.26        207.03        92.93 o                         
   4   5   2         10.20        -85.95       140.39 o                         
  -1   6   2       3787.71       4488.31      1049.51 o                         
   0   6   2       2763.46       3795.34       273.74 o                         
   1   6   2       3584.22       2930.45       181.93 o                         
   2   6   2        139.00        104.97        35.08 o                         
   3   6   2         27.99        -28.51       106.59 o                         
   4   6   2        197.13         95.60       227.90 o                         
   0   7   2        881.09        410.62       328.64 o                         
   1   7   2       1943.10       2456.69       222.24 o                         
   2   7   2         17.87         24.26        47.26 o                         
   3   7   2       1666.38       1927.19       268.12 o                         
   4   7   2         11.17         86.31       150.09 o                         
   2   8   2        427.60        555.00       134.04 o                         
   3   8   2         36.25        366.91       336.47 o                         
   3   9   2         95.39      -2042.40      2042.40 o                         
  -5   0   3          0.68         93.98        77.21 o                         
  -3   0   3         58.11         59.48        35.08 o                         
  -5   1   3        184.18        190.10       129.86 o                         
  -4   1   3       1039.81        926.56       123.93 o                         
  -3   1   3        636.18        808.59        72.57 o                         
  -2   1   3         44.03         60.10        13.16 o                         
  -1   1   3      11580.13      11933.82       276.37 o                         
   1   1   3        566.10        652.19       171.14 o                         
   2   1   3        501.10        638.17       111.40 o                         
   3   1   3          4.10        -45.54        50.42 o                         
  -5   2   3        101.90        180.37       199.22 o                         
  -4   2   3          7.48         61.29        57.27 o                         
  -3   2   3       3962.18       3820.26       136.50 o                         
  -2   2   3       1308.25       1453.78       102.09 o                         
  -1   2   3        192.75        137.93        17.55 o                         
   0   2   3       9806.07       9657.09       205.94 o                         
   1   2   3       2420.58       2343.20       207.80 o                         
   2   2   3        896.60        822.96       105.99 o                         
   3   2   3         99.96         39.31        76.32 o                         
   4   2   3        603.99        377.42       311.79 o                         
  -5   3   3         30.51        -53.33       304.51 o                         
  -4   3   3         38.67         30.94        65.36 o                         
  -3   3   3        960.14        730.34       116.07 o                         
  -2   3   3        723.98        727.49        77.59 o                         
  -1   3   3       1060.15        985.14        58.55 o                         
   0   3   3        128.10        115.59        16.60 o                         
   1   3   3      13943.13      13506.53       263.73 o                         
   2   3   3       2141.89       2095.00       157.59 o                         
   3   3   3        535.15        731.78       184.04 o                         
   4   3   3         58.30         23.99        89.42 o                         
  -4   4   3         79.86        122.70        66.65 o                         
  -3   4   3        491.28        511.90        74.15 o                         
  -2   4   3       8772.09       8440.96       310.95 o                         
  -1   4   3        441.74        503.21        61.89 o                         
   0   4   3        614.15        459.60        46.96 o                         
   1   4   3       1367.08       1545.25        95.38 o                         
   2   4   3        155.22        194.85        54.21 o                         
   3   4   3         60.68        266.68       109.05 o                         
   4   4   3         83.14         21.22       135.13 o                         
  -4   5   3         14.29        177.29       102.77 o                         
  -3   5   3        419.98        507.98        88.30 o                         
  -2   5   3       3350.16       3096.18       164.73 o                         
  -1   5   3       1319.04       1140.75        79.75 o                         
   0   5   3       1450.99       1518.36        75.77 o                         
   1   5   3       1351.64       1184.18        91.15 o                         
   2   5   3       4183.86       4212.98       214.06 o                         
   3   5   3         10.39        -48.02       128.22 o                         
   4   5   3        151.74        498.19       192.32 o                         
  -4   6   3         10.40        189.07       285.01 o                         
  -3   6   3        579.80        614.99       147.22 o                         
  -2   6   3        384.38        575.21       132.11 o                         
  -1   6   3       3562.78       3959.27       189.04 o                         
   0   6   3       7148.52       6887.07       489.84 o                         
   1   6   3          6.33          0.01        40.01 o                         
   2   6   3        467.99        398.46        92.16 o                         
   3   6   3        432.26        529.87       176.62 o                         
   4   6   3        131.59        217.17       218.74 o                         
  -3   7   3         19.73       -259.44       342.42 o                         
  -2   7   3       1039.68       1672.98       211.17 o                         
  -1   7   3        278.39        291.99        60.70 o                         
   0   7   3       3889.63       4499.18       203.63 o                         
   1   7   3        555.25        588.93        84.62 o                         
   2   7   3         74.44         57.49        51.24 o                         
   3   7   3          1.23          2.56       100.14 o                         
  -1   8   3       1747.60       2451.53       311.23 o                         
   1   8   3        297.75        487.57        89.00 o                         
   2   8   3        558.44        630.41       114.74 o                         
   3   8   3        706.86        970.16       234.27 o                         
   2   9   3       1392.52       1857.13       256.68 o                         
   3   9   3          0.67        140.87       229.29 o                         
   2  10   3        475.09        928.33       598.52 o                         
  -4   0   4       1384.81       1049.42       166.48 o                         
  -2   0   4       3753.46       4230.58       257.60 o                         
  -5   1   4        181.78        132.48       148.75 o                         
  -4   1   4         36.66         89.88        57.78 o                         
  -3   1   4        987.77       1071.94        79.25 o                         
  -2   1   4       4059.12       3955.61       124.87 o                         
  -4   2   4        142.74         98.56        72.11 o                         
  -3   2   4       1964.55       1859.63       139.05 o                         
  -2   2   4       4261.70       4356.20       134.93 o                         
  -1   2   4        343.62        304.08        59.12 o                         
   0   2   4       3476.54       3328.43       164.43 o                         
   1   2   4        111.83        177.93        66.53 o                         
   2   2   4       3961.81       4436.96       273.59 o                         
   3   2   4        104.54        639.24       305.36 o                         
  -4   3   4        694.26        825.29       167.79 o                         
  -3   3   4        178.33        109.83        73.71 o                         
  -2   3   4       2121.93       2092.33       139.90 o                         
  -1   3   4       1172.68        952.79        79.25 o                         
   0   3   4       1419.69       1765.55       111.57 o                         
   1   3   4       1855.33       1925.00        92.80 o                         
   2   3   4        243.03        140.03        77.90 o                         
   3   3   4        210.74        234.86       189.84 o                         
   4   3   4         22.27       -167.43       167.43 o                         
  -4   4   4         35.62        -40.21        64.10 o                         
  -3   4   4        173.42        116.16        50.67 o                         
  -2   4   4        520.20        585.16        78.33 o                         
  -1   4   4      13504.07      12800.93       261.10 o                         
   0   4   4       1959.79       1755.76       121.67 o                         
   1   4   4        972.05       1089.60        72.46 o                         
   2   4   4       1340.49       1425.75       207.14 o                         
   3   4   4       1646.66       1659.81       272.87 o                         
   4   4   4          7.00        126.64       465.70 o                         
  -4   5   4        294.13        342.43       215.42 o                         
  -3   5   4        109.66        106.33        53.99 o                         
  -2   5   4         20.40        -10.03        30.94 o                         
  -1   5   4       2249.09       2347.77       201.32 o                         
   0   5   4       2990.06       2747.26       121.42 o                         
   1   5   4        165.69        261.23        60.19 o                         
   2   5   4        667.14        835.33       138.63 o                         
   3   5   4        180.08         92.18        98.24 o                         
   4   5   4         79.05       -127.24       263.15 o                         
  -4   6   4         57.76        254.98        80.54 o                         
  -3   6   4       1603.72       1489.10       148.39 o                         
  -2   6   4       2915.97       2750.98       206.30 o                         
  -1   6   4       3097.14       2822.10       187.82 o                         
   0   6   4        180.62        259.58        43.76 o                         
   1   6   4        105.88          5.10        33.67 o                         
   2   6   4       1070.54       1157.31       131.87 o                         
   3   6   4         57.56        143.63        96.46 o                         
  -4   7   4          1.47       -141.21       357.32 o                         
  -3   7   4       1890.79       1997.82       273.11 o                         
  -2   7   4          6.57        -40.72        50.79 o                         
  -1   7   4        793.61        849.55       134.69 o                         
   0   7   4         11.31         15.89        32.70 o                         
   1   7   4       8692.70       7722.00       295.26 o                         
   2   7   4         13.30         44.94        60.04 o                         
   3   7   4        221.38        190.08       132.66 o                         
  -3   8   4        530.34        662.10       366.28 o                         
  -2   8   4       1242.41       1712.02       259.83 o                         
  -1   8   4        431.96        410.50       129.86 o                         
   0   8   4        163.84        161.95       101.22 o                         
   1   8   4         33.81        -18.99        49.10 o                         
   2   8   4         15.59         96.41       106.42 o                         
   3   8   4          0.32          5.34       123.99 o                         
  -1   9   4        829.96       1210.51       233.93 o                         
   0   9   4       3055.40       4546.99       907.49 o                         
   1   9   4        301.42        304.50        99.37 o                         
   2   9   4        622.72        539.43       329.52 o                         
   3   9   4         58.28        -69.74       239.75 o                         
   0  10   4        470.34        149.69       318.84 o                         
   1  10   4         11.97         37.89       249.24 o                         
   2  10   4        370.96       1431.23       756.77 o                         
  -3   0   5       3683.01       4820.79       309.81 o                         
  -4   1   5        444.83        596.21       118.22 o                         
  -3   1   5       1245.90       1167.26       225.64 o                         
  -2   1   5        796.70       1011.86       132.70 o                         
  -4   2   5         81.64         31.85        72.27 o                         
  -3   2   5        463.09        329.53       101.45 o                         
  -2   2   5       5195.84       5224.86       167.03 o                         
  -1   2   5        345.71        325.98       106.05 o                         
  -4   3   5        183.79        185.36       170.60 o                         
  -3   3   5       1069.37       1139.01       125.12 o                         
  -2   3   5         75.82         45.76        31.14 o                         
  -1   3   5       9056.74       9344.95       213.37 o                         
   0   3   5       4535.21       4889.12       215.19 o                         
   1   3   5       3828.87       3955.06       241.85 o                         
   2   3   5        365.58        383.73       111.06 o                         
   3   3   5        568.17        702.72       210.53 o                         
  -4   4   5        823.67        761.96       163.35 o                         
  -3   4   5         67.28        124.95        61.69 o                         
  -2   4   5         69.29         46.67        33.18 o                         
  -1   4   5        194.11        215.80        31.99 o                         
   0   4   5          2.75        -11.92        17.29 o                         
   1   4   5        298.02        322.65        56.21 o                         
   2   4   5         52.25        -27.59       204.35 o                         
   3   4   5         63.46         26.60       220.67 o                         
  -4   5   5        714.47        462.92       287.92 o                         
  -3   5   5          0.35        -37.96        37.96 o                         
  -2   5   5         16.47         53.33        43.83 o                         
  -1   5   5       1499.17       1416.67        90.02 o                         
   0   5   5      12031.29      11586.85       282.64 o                         
   1   5   5        196.11        189.20        45.13 o                         
   2   5   5        182.71        197.88       138.17 o                         
   3   5   5         14.02        -50.14       105.55 o                         
  -4   6   5        126.34        -77.55        77.55 o                         
  -3   6   5       1002.22        799.31       113.97 o                         
  -2   6   5       4621.71       4280.96       231.38 o                         
  -1   6   5       1507.46       1462.34       115.78 o                         
   0   6   5        537.12        495.16        64.52 o                         
   1   6   5        868.50        818.04       110.45 o                         
   2   6   5       1037.72        945.00       178.67 o                         
   3   6   5        449.75        609.51       163.16 o                         
  -4   7   5          7.13        -48.67       205.52 o                         
  -3   7   5          4.70         14.17        96.31 o                         
  -2   7   5        624.89        546.78        90.67 o                         
  -1   7   5         27.70        -55.44        55.44 o                         
   0   7   5         32.69         55.08        53.96 o                         
   1   7   5         94.93         93.99        63.73 o                         
   2   7   5        734.85        556.64       204.02 o                         
   3   7   5         29.29         61.62        95.53 o                         
  -3   8   5        519.68        664.17       166.75 o                         
  -2   8   5       2064.88       2185.49       227.20 o                         
  -1   8   5       1666.15       1705.45       261.64 o                         
   0   8   5         14.06        -40.42        55.03 o                         
   1   8   5       1731.30       1410.44       158.34 o                         
   2   8   5       1039.84        765.25       202.43 o                         
   3   8   5        108.68        147.17       100.59 o                         
  -3   9   5        258.40         50.12       325.26 o                         
  -2   9   5          1.33        131.63       156.05 o                         
  -1   9   5         29.16        126.13       144.76 o                         
   0   9   5       2709.64       2623.18       283.80 o                         
   1   9   5        153.95         29.96        77.98 o                         
   2   9   5         64.51        -39.25       129.70 o                         
  -1  10   5        756.04        970.04       226.97 o                         
   0  10   5          5.98        -46.94       115.59 o                         
   1  10   5        598.81        820.76       219.90 o                         
   2  10   5          5.88        -11.96       190.45 o                         
   0  11   5        638.20        265.53       152.25 o                         
   1  11   5        505.57        356.88       258.67 o                         
  -4   0   6        133.37         94.60       186.25 o                         
  -4   1   6        792.79        796.87       165.22 o                         
  -3   1   6         55.43         42.88        82.46 o                         
  -4   2   6        140.12        112.94       127.35 o                         
  -3   2   6        602.77        664.32       147.41 o                         
  -2   2   6       4504.99       5284.15       276.14 o                         
  -4   3   6          5.43        -87.04       138.71 o                         
  -3   3   6         64.48         63.05        42.92 o                         
  -2   3   6        493.49        460.80        68.23 o                         
  -1   3   6        916.60       1036.09       108.47 o                         
   0   3   6       1609.35       1595.98       244.37 o                         
   1   3   6        644.55        721.98       261.57 o                         
  -4   4   6         38.74        127.13       162.52 o                         
  -3   4   6       4388.09       4170.67       251.22 o                         
  -2   4   6        977.29        947.34       110.38 o                         
  -1   4   6         39.49         48.24        26.40 o                         
   0   4   6        775.06        791.14        87.95 o                         
   1   4   6       6067.46       6849.36       350.25 o                         
   2   4   6        155.99        534.96       176.42 o                         
  -4   5   6        133.72        134.22       108.46 o                         
  -3   5   6        112.79        110.76        43.71 o                         
  -2   5   6        872.45        803.10       105.98 o                         
  -1   5   6        340.98        331.18        48.73 o                         
   0   5   6       2841.86       2725.12       161.51 o                         
   1   5   6       2448.32       2742.37       182.54 o                         
   2   5   6        238.07        358.96       107.75 o                         
   3   5   6          2.03         39.59       124.46 o                         
  -4   6   6        181.50        350.08       136.24 o                         
  -3   6   6        416.45        543.05        98.79 o                         
  -2   6   6        947.34        969.05       112.38 o                         
  -1   6   6        295.95        267.75        41.76 o                         
   0   6   6        120.01         52.29        41.13 o                         
   1   6   6        205.70        249.24        69.18 o                         
   2   6   6        708.07        685.53       240.76 o                         
   3   6   6        234.96        181.31        97.85 o                         
  -4   7   6          0.46        -56.42       186.58 o                         
  -3   7   6         49.66         16.79        78.97 o                         
  -2   7   6         16.86         10.05        45.05 o                         
  -1   7   6       7611.17       7150.69       355.11 o                         
   0   7   6         10.87        -36.00        36.00 o                         
   1   7   6          7.35         12.65        43.47 o                         
   2   7   6         87.47         41.00        82.22 o                         
   3   7   6        215.15        385.05       194.99 o                         
  -3   8   6          0.50         12.95        91.83 o                         
  -2   8   6         70.89         40.83        79.80 o                         
  -1   8   6         16.65        -27.87        62.08 o                         
   0   8   6         67.68         70.42        50.35 o                         
   1   8   6        145.70        309.79        89.26 o                         
   2   8   6        481.54        590.86       181.84 o                         
  -3   9   6         62.46        165.28       115.13 o                         
  -2   9   6       1298.18       1323.70       209.39 o                         
  -1   9   6         68.61        -58.46       118.28 o                         
   0   9   6       1298.55       1458.12       219.50 o                         
   1   9   6        281.79        322.04       104.45 o                         
   2   9   6        316.47        409.56       188.12 o                         
  -2  10   6        436.00        755.81       296.46 o                         
  -1  10   6         23.50        -54.54       242.63 o                         
   0  10   6       1108.26       1290.28       293.55 o                         
   1  10   6       1320.50       1122.51       188.33 o                         
   2  10   6         10.80         50.52       194.30 o                         
  -1  11   6         18.21        444.50       437.77 o                         
   0  11   6        109.33        -88.83       136.30 o                         
   1  11   6        114.26          7.99       243.29 o                         
   1  12   6         31.41        741.21       499.31 o                         
  -4   1   7         10.73        129.26       154.19 o                         
  -4   2   7        574.61        926.99       227.27 o                         
  -3   2   7         37.96         58.71        85.89 o                         
  -4   3   7         24.01        171.61       109.76 o                         
  -3   3   7        436.94        474.27        99.18 o                         
  -2   3   7       1258.95       1223.98       201.64 o                         
  -4   4   7         33.69         71.47       116.91 o                         
  -3   4   7          7.28        -52.57        62.42 o                         
  -2   4   7       1049.61       1032.11       124.63 o                         
  -1   4   7        344.48        392.66        78.22 o                         
   0   4   7          0.20         27.06        40.04 o                         
   1   4   7         25.01         10.57        57.42 o                         
  -4   5   7         43.56        -17.35       106.27 o                         
  -3   5   7         33.27         88.21        63.46 o                         
  -2   5   7       4149.57       4386.33       232.14 o                         
  -1   5   7        889.37        984.43       106.87 o                         
   0   5   7         14.25        202.50        72.74 o                         
   1   5   7        428.47        693.26       172.31 o                         
   2   5   7        147.34        324.92       129.16 o                         
  -4   6   7        401.61        421.08       136.21 o                         
  -3   6   7        567.72        497.73        82.82 o                         
  -2   6   7          0.89         16.65        40.72 o                         
  -1   6   7         24.34        110.47        57.34 o                         
   0   6   7       1729.90       1564.81       126.47 o                         
   1   6   7        903.92        998.63       139.69 o                         
   2   6   7         84.58        501.45       222.63 o                         
  -4   7   7         19.07        -66.15       244.83 o                         
  -3   7   7          1.09        -52.95        52.95 o                         
  -2   7   7          7.28        126.25        55.50 o                         
  -1   7   7        236.42        179.37        59.78 o                         
   0   7   7       2316.58       2289.51       196.58 o                         
   1   7   7         90.25        178.15        77.14 o                         
   2   7   7         19.30        -37.65       109.83 o                         
  -3   8   7        629.32        799.43       164.03 o                         
  -2   8   7        201.20        295.83        77.55 o                         
  -1   8   7        358.37        208.42       208.74 o                         
   0   8   7       1929.79       1789.02       219.13 o                         
   1   8   7        415.93        384.32        92.41 o                         
   2   8   7         15.55       -138.06       158.71 o                         
  -3   9   7          0.04        -13.82       143.60 o                         
  -2   9   7        972.54       1037.33       181.44 o                         
  -1   9   7        549.18        503.77       153.70 o                         
   0   9   7          9.74        123.35        93.22 o                         
   1   9   7        571.66        565.21       126.49 o                         
   2   9   7        188.51        402.08       218.59 o                         
  -2  10   7        150.49        192.17       134.98 o                         
  -1  10   7        598.02        920.19       222.13 o                         
   0  10   7         15.82        171.09       154.98 o                         
   1  10   7         60.64         26.36        90.96 o                         
  -1  11   7        976.60       1633.73       394.68 o                         
   0  11   7          2.55        -90.68       203.46 o                         
   1  11   7        257.31        575.25       264.79 o                         
  -4   3   8          2.23        -79.95       145.81 o                         
  -3   3   8        193.47         64.73       115.68 o                         
  -4   4   8        254.31        191.67       139.01 o                         
  -3   4   8        376.11        385.33        94.45 o                         
  -2   4   8        126.99       1122.60       529.04 o                         
  -1   4   8       1828.20       1223.98       265.01 o                         
  -4   5   8         22.29        288.63       296.09 o                         
  -3   5   8         31.90        100.15        57.49 o                         
  -2   5   8       1040.06       1399.14       174.67 o                         
  -1   5   8       2483.85       2673.10       263.86 o                         
   0   5   8         38.44         27.60        55.62 o                         
  -4   6   8        405.10        447.27       278.61 o                         
  -3   6   8         40.16          2.29        90.82 o                         
  -2   6   8         20.99         26.30        68.71 o                         
  -1   6   8        523.92        328.52       102.58 o                         
   0   6   8        958.43        951.96       119.51 o                         
   1   6   8        986.38       1364.08       266.23 o                         
  -3   7   8       1631.77       1504.51       206.30 o                         
  -2   7   8          0.86         66.72        60.04 o                         
   0   7   8        264.50        285.58        99.57 o                         
   2   7   8         36.36        -45.82       195.10 o                         
  -3   8   8        152.35        153.18        65.27 o                         
  -2   8   8        164.90        206.65       112.48 o                         
  -1   8   8        489.37        630.58       151.57 o                         
   0   8   8        475.26        533.23       128.71 o                         
   1   8   8       1090.19       1017.62       173.95 o                         
   2   8   8        300.26        -87.09       200.46 o                         
  -2   9   8        926.85        957.10       211.57 o                         
  -1   9   8        312.23        247.63       188.99 o                         
   0   9   8          9.04         77.20       131.51 o                         
   1   9   8        142.01        134.40        80.76 o                         
  -2  10   8        302.33        -25.76       146.56 o                         
  -1  10   8        507.25        751.02       243.95 o                         
   0  10   8         10.82         25.97       211.93 o                         
   1  10   8        130.13        -92.73        92.73 o                         
  -3   5   9        179.79        129.92        82.03 o                         
  -3   6   9        261.50         61.35       181.54 o                         
  -2   6   9        655.29        846.05       136.65 o                         
  -1   6   9        705.80        711.78       133.28 o                         
   0   6   9        140.93         65.56       120.67 o                         
  -3   7   9         11.57        160.99       122.22 o                         
  -2   7   9       1850.51       1885.35       269.99 o                         
  -1   7   9         19.01         91.71        75.32 o                         
   0   7   9        381.75        312.09        97.85 o                         
   1   7   9         36.61        281.49       206.66 o                         
  -2   8   9        278.02        427.25       167.02 o                         
  -1   8   9        354.09        422.85       210.01 o                         
   0   8   9         27.77         74.06       116.60 o                         
   1   8   9         26.89        282.83       240.58 o                         
  -2   9   9         20.48       -163.97       163.97 o                         
  -1   9   9       1092.55       1250.80       288.04 o                         
   0   9   9        156.04        -49.11       139.26 o                         
   1   9   9        101.44         56.76       260.42 o                         
  -2   7  10         94.30        -46.63       102.62 o                         
  -1   7  10         14.08       -156.32       156.32 o                         
  -2   8  10         49.88         90.42       128.79 o                         
  -1   8  10        613.91        322.31       329.75 o                         
                                                                                
