# Supplementary material for: Studying weak inter­actions in crystals at high pressures: when hardware matters
Source: Acta Crystallogr E Crystallogr Commun. 2018 Apr 17;74(Pt 5):613–9. doi: 10.1107/S205698901800470X (PMC5947472; doi:10.1107/S205698901800470X)
Supplement: Supplementary file 8 [file e-74-00613-Mo-CAsphere_fsup7.hkl]

data_Mo-CAsphere_f                                                              
_shelx_title ' '                                                                
_shelx_refln_list_code          4                                               
_shelx_F_calc_maximum      159.80                                               
_exptl_crystal_F_000       356.00                                               
_reflns_d_resolution_high  0.7544                                               
                                                                                
loop_                                                                           
 _space_group_symop_operation_xyz                                               
 'x, y, z'                                                                      
 '-x+1/2, y+1/2, -z+1/2'                                                        
 '-x, -y, -z'                                                                   
 'x-1/2, -y-1/2, z-1/2'                                                         
                                                                                
_cell_length_a     3.9431                                                       
_cell_length_b    10.7566                                                       
_cell_length_c     9.9643                                                       
_cell_angle_alpha  90.000                                                       
_cell_angle_beta  100.557                                                       
_cell_angle_gamma  90.000                                                       
                                                                                
_shelx_F_squared_multiplier     1.000                                           
                                                                                
loop_                                                                           
 _refln_index_h                                                                 
 _refln_index_k                                                                 
 _refln_index_l                                                                 
 _refln_F_squared_calc                                                          
 _refln_F_squared_meas                                                          
 _refln_F_squared_sigma                                                         
 _refln_observed_status                                                         
   2   0   0        849.24        792.96        63.27 o                         
   4   0   0        946.23        860.81       149.61 o                         
   1   1   0       5602.38       5884.31        91.05 o                         
   2   1   0       1381.64       1345.90        49.34 o                         
   3   1   0       1254.63       1316.48        84.81 o                         
   4   1   0        699.36        646.56        85.29 o                         
   5   1   0          0.73       -185.69       185.69 o                         
   1   2   0       7500.88       6778.49       469.27 o                         
   2   2   0       1310.90       1249.29        56.07 o                         
   3   2   0        579.10        576.70        53.65 o                         
   4   2   0          4.81        -27.18        49.99 o                         
   5   2   0         79.96        236.26       136.12 o                         
   1   3   0       4872.55       5034.69       207.28 o                         
   2   3   0      10177.58       9274.39       171.53 o                         
   3   3   0         67.42         10.43        25.76 o                         
   4   3   0         29.22        249.50       136.65 o                         
   5   3   0         40.65        265.07       202.32 o                         
   1   4   0        839.61       1297.78       312.89 o                         
   2   4   0        224.37        220.69        35.57 o                         
   3   4   0        551.09        530.50        85.38 o                         
   4   4   0          3.77         -9.14       107.91 o                         
   3   5   0        582.23        481.06        68.35 o                         
   4   5   0         87.51        277.54       195.16 o                         
   2   6   0        246.98         49.95        82.33 o                         
   3   6   0       1950.60       2352.96       293.70 o                         
   4   6   0        286.75        446.40       359.87 o                         
   4   7   0         17.26       1464.17       665.20 o                         
  -5   0   1         21.44          4.46       347.34 o                         
  -3   0   1        592.35        684.70        81.45 o                         
  -1   0   1       1148.84       1234.21        32.48 o                         
   1   0   1      25537.44      24318.82       347.25 o                         
   3   0   1        116.46         71.63        52.25 o                         
  -5   1   1         47.63        107.43        98.69 o                         
  -4   1   1        263.25        247.16        53.46 o                         
  -3   1   1       3670.78       3652.26       119.40 o                         
  -2   1   1       4665.19       4722.93        80.43 o                         
  -1   1   1        221.79        274.94        16.81 o                         
   0   1   1        355.28        402.54        18.99 o                         
   1   1   1      19628.73      20669.17       211.68 o                         
   2   1   1       7239.24       7258.85       204.06 o                         
   3   1   1        432.54        431.41        54.63 o                         
   4   1   1          0.12         16.77        69.68 o                         
   5   1   1          0.16        493.86       183.92 o                         
  -5   2   1         62.58        142.05       116.26 o                         
  -4   2   1          6.69        -60.80        69.63 o                         
  -3   2   1        459.72        460.10        35.93 o                         
  -2   2   1        767.31        741.83        34.09 o                         
  -1   2   1      21542.08      22511.58       264.39 o                         
   0   2   1       3668.21       3784.90        61.01 o                         
   1   2   1        286.08        274.16        17.32 o                         
   2   2   1        489.76        454.34        59.37 o                         
   3   2   1       1501.67       1372.26       114.93 o                         
   4   2   1        216.82        211.39        86.26 o                         
   5   2   1          0.72        568.10       337.58 o                         
  -5   3   1         84.24        244.97       328.73 o                         
  -4   3   1          0.46        -19.52       105.18 o                         
  -3   3   1        464.65        474.37        44.04 o                         
  -2   3   1        909.96        861.89        64.74 o                         
  -1   3   1        415.86        461.37        60.53 o                         
   0   3   1       3252.46       4104.21       435.02 o                         
   1   3   1        517.58        491.95        30.87 o                         
   2   3   1         75.35         68.84        23.05 o                         
   3   3   1       2078.56       2624.19       248.01 o                         
   4   3   1        151.18        153.85        81.98 o                         
  -4   4   1        827.84        694.63       327.04 o                         
  -3   4   1         30.35        117.73        50.00 o                         
  -2   4   1       4330.32       5321.36       379.72 o                         
  -1   4   1       3815.02       5143.08       619.19 o                         
   2   4   1       3140.52       3035.09        95.79 o                         
   3   4   1        392.22        323.11        75.47 o                         
   4   4   1         93.32         61.91       115.34 o                         
  -4   5   1        193.61        376.33       127.27 o                         
  -3   5   1       1165.14       1463.09       153.54 o                         
   1   5   1       4566.74       5219.48       185.01 o                         
   2   5   1       1693.10       1621.61        98.96 o                         
   3   5   1        281.14        202.34        77.92 o                         
   4   5   1        375.61        631.15       168.78 o                         
  -4   6   1        388.85        143.58       159.58 o                         
   1   6   1       1979.92       1799.59       156.72 o                         
   2   6   1       3446.28       4037.76       171.41 o                         
   3   6   1        252.32        215.11        70.88 o                         
   4   6   1        287.72        141.81       144.49 o                         
   3   7   1          7.00        216.97        90.04 o                         
   4   7   1         42.52       -103.92       133.31 o                         
   3   8   1         22.04        -17.85       222.85 o                         
  -4   0   2        287.24        241.84       133.40 o                         
  -2   0   2      18688.51      18908.26       302.04 o                         
   2   0   2       1722.62       1631.81       130.06 o                         
   4   0   2         47.25         61.88       154.25 o                         
  -5   1   2         89.60        136.07        95.24 o                         
  -4   1   2         43.19          9.85        67.67 o                         
  -3   1   2        631.32        681.01        54.07 o                         
  -2   1   2        178.47        207.13        19.63 o                         
  -1   1   2        322.17        316.67        20.35 o                         
   1   1   2       3329.33       3187.92       191.07 o                         
   2   1   2       6736.50       6805.74       321.27 o                         
   3   1   2       1397.70       1397.53       156.53 o                         
   4   1   2          1.91        180.93       111.55 o                         
  -5   2   2        152.92        106.92       101.06 o                         
  -4   2   2        147.72        189.27        67.84 o                         
  -3   2   2        452.95        418.62        33.26 o                         
  -2   2   2       1112.26       1120.51        63.34 o                         
  -1   2   2      14382.26      15173.95       207.10 o                         
   0   2   2       7834.73       7931.33        90.37 o                         
   1   2   2        250.86        231.03        21.18 o                         
   2   2   2        925.79       1115.17        95.41 o                         
   3   2   2        721.48        923.47       118.23 o                         
   4   2   2        800.74        720.13       170.74 o                         
  -5   3   2         15.05        -61.12       278.13 o                         
  -4   3   2       1412.60       1584.57       308.80 o                         
  -3   3   2        711.12        730.77        57.77 o                         
  -2   3   2       2209.28       2028.37       182.77 o                         
  -1   3   2       2023.21       1922.88        62.38 o                         
   0   3   2      17877.30      17351.98       152.14 o                         
   1   3   2        713.84        682.49        40.86 o                         
   2   3   2       1152.48       1334.17        97.99 o                         
   3   3   2        291.49        145.62       106.75 o                         
   4   3   2         71.66         -3.47        88.69 o                         
  -4   4   2          1.47         -6.02        57.00 o                         
  -2   4   2         80.08         55.41        19.27 o                         
  -1   4   2       1508.58       1255.90        77.41 o                         
   0   4   2        713.81        712.43        37.33 o                         
   1   4   2       9709.51       8507.42       155.43 o                         
   2   4   2        408.92        446.92        49.39 o                         
   3   4   2       1635.89       1693.75       318.14 o                         
   4   4   2        148.93         54.83       201.00 o                         
  -4   5   2        140.79        -19.02        80.09 o                         
  -3   5   2       3925.30       3940.48       398.89 o                         
  -2   5   2        453.13        402.65        55.35 o                         
  -1   5   2       5372.62       5825.98       267.71 o                         
   1   5   2       2309.20       1866.07        77.41 o                         
   2   5   2       2089.96       2109.75       116.40 o                         
   3   5   2        143.30        204.53        92.82 o                         
   4   5   2         12.43        -91.37       142.08 o                         
  -2   6   2       1951.49       2439.84       243.96 o                         
  -1   6   2       3862.05       4572.45       700.64 o                         
   0   6   2       2817.21       3346.58       270.11 o                         
   1   6   2       3715.55       3007.68       216.45 o                         
   2   6   2        147.55        108.34        35.38 o                         
   3   6   2         38.51        -29.99       108.92 o                         
   4   6   2        197.14        113.06       244.33 o                         
   0   7   2        879.64        701.21       148.59 o                         
   1   7   2       2005.79       2365.14       181.22 o                         
   2   7   2         12.49         29.24        53.10 o                         
   3   7   2       1645.42       1914.86       243.19 o                         
   4   7   2         16.34         79.87       163.67 o                         
   2   8   2        435.84        449.73       121.92 o                         
   3   8   2         44.09        293.69       285.21 o                         
   3   9   2         96.54       -167.62       196.18 o                         
  -5   0   3          0.79        100.89        94.22 o                         
  -3   0   3         51.83         79.33        50.65 o                         
  -5   1   3        172.00        204.57       134.82 o                         
  -4   1   3       1030.48        920.09       113.43 o                         
  -3   1   3        652.79        805.50        66.14 o                         
  -2   1   3         42.81         59.45        12.78 o                         
  -1   1   3      11574.21      11811.13       245.06 o                         
   1   1   3        572.43        605.42       143.77 o                         
   2   1   3        458.10        515.77        82.18 o                         
   3   1   3          5.82        -41.22        48.61 o                         
  -5   2   3         95.72        181.23       188.70 o                         
  -4   2   3          9.08         63.65        54.84 o                         
  -3   2   3       3911.37       3717.88       130.19 o                         
  -2   2   3       1335.37       1414.82        89.68 o                         
  -1   2   3        184.55        135.57        16.04 o                         
   0   2   3       9494.42       9687.28       194.46 o                         
   1   2   3       2373.21       2299.78       184.14 o                         
   2   2   3        865.21        890.05       103.85 o                         
   3   2   3         96.07         39.57        79.65 o                         
   4   2   3        581.63        309.71       209.51 o                         
  -5   3   3         28.64        -56.53       308.41 o                         
  -4   3   3         38.83         29.15        60.38 o                         
  -3   3   3        997.22        904.62        75.13 o                         
  -2   3   3        719.14        709.28        68.82 o                         
  -1   3   3       1003.72        993.43        53.27 o                         
   0   3   3        129.59        116.71        15.74 o                         
   1   3   3      13531.92      13415.07       234.82 o                         
   2   3   3       2033.56       2188.55       148.52 o                         
   3   3   3        503.21        750.49       173.89 o                         
   4   3   3         49.65         21.37        85.37 o                         
  -4   4   3         71.24        121.92        66.77 o                         
  -3   4   3        498.79        510.60        68.45 o                         
  -2   4   3       8956.77       8435.99       278.85 o                         
  -1   4   3        444.77        497.05        55.84 o                         
   1   4   3       1354.01       1360.89        76.01 o                         
   2   4   3        152.17        160.51        49.29 o                         
   3   4   3         55.35        271.14       109.16 o                         
   4   4   3         82.09         18.77       131.17 o                         
  -4   5   3         11.56        169.87        98.53 o                         
  -3   5   3        425.24        510.90        84.01 o                         
  -2   5   3       3410.66       3104.92       148.60 o                         
  -1   5   3       1417.37       1144.76       101.68 o                         
   0   5   3       1455.04       1504.99        67.61 o                         
   1   5   3       1300.43       1140.75        79.37 o                         
   2   5   3       4049.58       4172.36       235.73 o                         
   3   5   3          6.05        -53.50       123.37 o                         
   4   5   3        142.05        510.84       184.03 o                         
  -4   6   3          7.61        159.11       227.80 o                         
  -3   6   3        575.94        601.34       133.81 o                         
  -2   6   3        396.69        573.64       121.25 o                         
  -1   6   3       3655.65       4125.65       177.05 o                         
   0   6   3       7145.80       6771.29       545.73 o                         
   1   6   3          5.43          1.46        40.73 o                         
   2   6   3        488.15        398.67        87.24 o                         
   3   6   3        416.89        533.89       165.09 o                         
   4   6   3        103.13        248.18       240.17 o                         
  -3   7   3         25.82       -158.10       203.61 o                         
  -2   7   3       1033.74       1404.00       163.22 o                         
  -1   7   3        285.25        302.27        60.26 o                         
   0   7   3       3944.80       4477.13       181.95 o                         
   1   7   3        561.80        599.29        79.41 o                         
   2   7   3         74.60         62.38        51.75 o                         
   3   7   3          2.54          2.28       105.61 o                         
  -1   8   3       1839.18       2196.61       252.83 o                         
   0   8   3       6538.89       7522.82       269.28 o                         
   1   8   3        297.87        437.37        76.96 o                         
   2   8   3        561.13        630.09       108.13 o                         
   3   8   3        685.34        967.39       220.31 o                         
   2   9   3       1408.54       1518.28       196.12 o                         
   3   9   3          0.80        120.53       164.24 o                         
   2  10   3        509.37        693.73       451.29 o                         
  -4   0   4       1367.53       1054.30       154.48 o                         
  -2   0   4       3745.10       4156.81       236.79 o                         
  -5   1   4        191.33        137.42       160.96 o                         
  -4   1   4         34.98         90.20        57.33 o                         
  -3   1   4        976.72       1042.20        70.29 o                         
  -2   1   4       4051.10       4028.64       114.22 o                         
  -4   2   4        131.59         97.74        72.16 o                         
  -3   2   4       1928.83       1444.26       187.48 o                         
  -2   2   4       4218.02       4308.49       119.90 o                         
  -1   2   4        360.86        303.30        57.92 o                         
   0   2   4       3282.97       2833.96       125.87 o                         
   1   2   4        128.13        147.12        52.69 o                         
   2   2   4       3716.66       3897.13       216.82 o                         
   3   2   4         92.39        618.12       304.89 o                         
  -4   3   4        677.90        810.87       150.78 o                         
  -3   3   4        181.08        115.77        69.12 o                         
  -2   3   4       2065.14       2036.08       122.88 o                         
  -1   3   4       1181.14        964.93        70.99 o                         
   0   3   4       1457.79       1853.16       106.25 o                         
   1   3   4       1838.35       1918.16        83.43 o                         
   2   3   4        211.21        142.88        86.96 o                         
   3   3   4        192.06        251.79       178.58 o                         
   4   3   4         20.82       -130.87       130.87 o                         
  -4   4   4         36.40        -44.07        70.26 o                         
  -3   4   4        167.23        116.32        49.07 o                         
  -2   4   4        536.14        565.58        69.36 o                         
  -1   4   4      13635.61      12655.94       231.52 o                         
   0   4   4       1969.81       1856.72        83.79 o                         
   1   4   4       1026.49       1110.76        66.95 o                         
   2   4   4       1288.24       1445.71       225.90 o                         
   3   4   4       1516.06       1675.83       251.37 o                         
   4   4   4          7.19        126.35       426.23 o                         
  -4   5   4        292.21        336.83       201.98 o                         
  -3   5   4        100.44        108.21        53.36 o                         
  -2   5   4         22.74         -5.68        30.88 o                         
  -1   5   4       2243.48       2276.82       174.45 o                         
   0   5   4       3070.77       2720.97       107.94 o                         
   1   5   4        168.30        242.76        51.51 o                         
   2   5   4        626.27        728.25       109.69 o                         
   3   5   4        165.31         94.59       100.40 o                         
   4   5   4         80.61       -131.25       257.05 o                         
  -4   6   4         60.26        246.11        86.36 o                         
  -3   6   4       1648.17       1468.53       132.89 o                         
  -2   6   4       2920.11       2769.78       187.11 o                         
  -1   6   4       3148.95       2721.26       163.22 o                         
   0   6   4        168.32        264.34        42.13 o                         
   1   6   4         97.38          5.70        34.84 o                         
   2   6   4       1020.50       1149.65       119.38 o                         
   3   6   4         45.85        144.76        98.28 o                         
  -4   7   4          1.61        -99.67       245.10 o                         
  -3   7   4       1909.39       1868.97       267.85 o                         
  -2   7   4          4.22        -39.53        52.13 o                         
  -1   7   4        780.17        861.71       124.66 o                         
   0   7   4         12.19         16.68        33.16 o                         
   1   7   4       8530.19       7746.11       266.17 o                         
   2   7   4         14.88         44.67        71.05 o                         
   3   7   4        216.26        197.69       150.08 o                         
  -3   8   4        532.39        550.88       221.93 o                         
  -2   8   4       1232.59       1488.45       208.32 o                         
  -1   8   4        432.00        433.22       122.52 o                         
   0   8   4        173.04        213.28        99.01 o                         
   1   8   4         35.44        -16.45        45.79 o                         
   2   8   4         13.09        102.71       110.78 o                         
   3   8   4          0.20          4.15       133.31 o                         
  -1   9   4        833.96       1156.42       203.65 o                         
   0   9   4       3236.30       4351.92       963.12 o                         
   1   9   4        324.97        263.60        86.98 o                         
   2   9   4        619.32        549.45       301.15 o                         
   3   9   4         54.19        -71.96       232.82 o                         
   0  10   4        506.17        120.45       225.47 o                         
   1  10   4         15.12         42.74       160.20 o                         
   2  10   4        389.44        816.91       398.50 o                         
  -3   0   5       3638.31       4629.76       278.10 o                         
  -4   1   5        448.61        565.67       105.37 o                         
  -3   1   5       1228.18       1169.94       249.99 o                         
  -2   1   5        787.85        970.10       116.03 o                         
  -4   2   5         89.29         29.97        77.89 o                         
  -3   2   5        464.84        335.31        97.37 o                         
  -2   2   5       5065.21       5245.64       150.43 o                         
  -1   2   5        344.85        294.63        88.19 o                         
  -4   3   5        174.66        189.56       169.19 o                         
  -3   3   5       1037.97       1105.25       110.31 o                         
  -2   3   5         71.38         46.76        32.27 o                         
  -1   3   5       8761.55       9324.03       191.04 o                         
   0   3   5       4433.23       4615.80       182.45 o                         
   1   3   5       3675.47       3357.34       184.74 o                         
   2   3   5        361.53        333.87        93.64 o                         
   3   3   5        529.85        675.68       164.20 o                         
  -4   4   5        850.79        755.16       150.30 o                         
  -3   4   5         65.04        131.52        59.81 o                         
  -2   4   5         61.22         50.15        33.88 o                         
  -1   4   5        187.55        217.03        29.91 o                         
   0   4   5          5.03        -13.30        19.56 o                         
   1   4   5        295.13        311.19        50.52 o                         
   2   4   5         55.47        -26.60       198.04 o                         
   3   4   5         57.53         28.12       208.98 o                         
  -4   5   5        717.10        486.68       268.17 o                         
  -3   5   5          0.66        -41.33        41.33 o                         
  -2   5   5         19.94         53.36        42.50 o                         
  -1   5   5       1437.75       1424.16        82.09 o                         
   0   5   5      11788.85      11575.05       253.34 o                         
   1   5   5        188.97        199.99        45.67 o                         
   2   5   5        185.00        201.67       147.41 o                         
   3   5   5         13.45        -49.05       102.87 o                         
  -4   6   5        124.20        -87.44        87.44 o                         
  -3   6   5       1017.59        806.60       105.14 o                         
  -2   6   5       4655.12       4229.65       205.42 o                         
  -1   6   5       1490.83       1450.53       123.16 o                         
   0   6   5        536.74        490.63        59.08 o                         
   1   6   5        873.08        818.84       101.15 o                         
   2   6   5        975.52        966.92       169.47 o                         
   3   6   5        405.12        592.35       212.55 o                         
  -4   7   5          7.72        -45.14       179.84 o                         
  -3   7   5          4.84         13.60        95.64 o                         
  -2   7   5        653.77        553.61        85.06 o                         
  -1   7   5         24.10        -54.01        54.01 o                         
   0   7   5         25.50         57.46        52.77 o                         
   1   7   5         89.83         96.48        61.68 o                         
   2   7   5        665.71        585.76       226.73 o                         
   3   7   5         26.25         66.03       105.93 o                         
  -3   8   5        538.10        621.59       144.93 o                         
  -2   8   5       2116.17       2180.85       205.65 o                         
  -1   8   5       1623.98       1648.71       254.42 o                         
   0   8   5         11.30        -42.19        55.07 o                         
   1   8   5       1744.09       1454.69       148.73 o                         
   2   8   5        987.55        843.09       204.52 o                         
   3   8   5         94.66        160.93       114.48 o                         
  -3   9   5        268.83         29.11       237.04 o                         
  -2   9   5          0.24        136.18       168.84 o                         
  -1   9   5         20.76        130.55       143.77 o                         
   0   9   5       2726.51       2174.37       437.09 o                         
   1   9   5        159.97         26.31        79.53 o                         
   2   9   5         70.58        -45.11       141.18 o                         
  -1  10   5        832.83        945.50       208.81 o                         
   0  10   5          3.05        -38.01        98.45 o                         
   1  10   5        624.28        655.42       164.40 o                         
   2  10   5          4.39         -1.06       190.88 o                         
   1  11   5        529.11        243.49       174.16 o                         
  -4   0   6        141.12         68.15       132.77 o                         
  -4   1   6        778.77        758.41       126.00 o                         
  -3   1   6         51.49         50.93        81.00 o                         
  -4   2   6        143.71        109.80       122.93 o                         
  -3   2   6        601.67        695.61       141.86 o                         
  -2   2   6       4365.05       5176.14       243.21 o                         
  -4   3   6          7.18        -90.18       140.31 o                         
  -3   3   6         67.36         62.53        41.55 o                         
  -2   3   6        474.97        438.54        62.84 o                         
  -1   3   6        885.79        920.94        87.60 o                         
   0   3   6       1454.98       1068.40       169.32 o                         
   1   3   6        610.18        350.39       116.75 o                         
  -4   4   6         38.86        132.14       161.74 o                         
  -3   4   6       4327.87       4085.41       221.42 o                         
  -2   4   6        952.77        939.25       100.03 o                         
  -1   4   6         33.08         48.98        26.21 o                         
   0   4   6        731.16        791.08        80.05 o                         
   1   4   6       5590.31       5991.10       274.91 o                         
   2   4   6        144.83        420.98       131.32 o                         
  -4   5   6        132.23        134.93       107.90 o                         
  -3   5   6        118.31        115.74        47.77 o                         
  -2   5   6        856.06        794.86        96.73 o                         
  -1   5   6        363.22        342.72        46.76 o                         
   0   5   6       2673.85       2872.08       153.49 o                         
   1   5   6       2350.05       2532.31       153.16 o                         
   2   5   6        227.47        321.46        97.01 o                         
   3   5   6          4.01         34.13       107.64 o                         
  -4   6   6        191.72        176.20       203.91 o                         
  -3   6   6        433.55        550.46        93.06 o                         
  -2   6   6        915.32        972.79       102.49 o                         
  -1   6   6        292.77        277.52        42.46 o                         
   0   6   6        109.16         54.24        40.95 o                         
   1   6   6        196.10        253.42        67.12 o                         
   2   6   6        674.86        680.76       247.80 o                         
   3   6   6        202.77        159.63        97.10 o                         
  -4   7   6          1.45        -56.58       184.70 o                         
  -3   7   6         45.19         20.30        82.21 o                         
  -2   7   6         19.38          5.89        46.08 o                         
  -1   7   6       7581.20       7111.05       539.81 o                         
   0   7   6         11.52        -38.30        38.30 o                         
   1   7   6          5.59         13.13        47.98 o                         
   2   7   6         80.45         44.66        93.41 o                         
   3   7   6        204.68        359.81       170.44 o                         
  -3   8   6          0.57         10.60        91.35 o                         
  -2   8   6         67.70         45.36        79.61 o                         
  -1   8   6         15.76        -25.63        62.61 o                         
   0   8   6         60.44         74.80        54.02 o                         
   1   8   6        153.37        325.01        87.90 o                         
   2   8   6        465.44        652.49       201.66 o                         
  -3   9   6         66.69        144.10       101.47 o                         
  -2   9   6       1323.05       1306.12       189.51 o                         
  -1   9   6         69.14        -58.88       119.00 o                         
   0   9   6       1232.63       1339.11       184.30 o                         
   1   9   6        263.06        341.32       104.98 o                         
   2   9   6        306.77        473.81       204.02 o                         
  -2  10   6        460.03        775.91       299.99 o                         
  -1  10   6         20.22        -40.82       233.88 o                         
   0  10   6       1175.37       1155.88       241.46 o                         
   1  10   6       1264.14       1101.89       185.66 o                         
   2  10   6         12.47         41.36       219.14 o                         
  -1  11   6         18.39        417.07       385.76 o                         
   0  11   6         91.65        -67.57       109.10 o                         
   1  11   6        114.94          2.95       123.86 o                         
   1  12   6         22.46        631.85       423.84 o                         
  -4   1   7          9.21         95.97       123.49 o                         
  -4   2   7        561.25        865.33       196.24 o                         
  -3   2   7         36.46         65.86        95.53 o                         
  -4   3   7         23.23        171.26       110.20 o                         
  -3   3   7        433.53        498.09       102.63 o                         
  -2   3   7       1202.37       1079.35       312.07 o                         
  -4   4   7         35.56         73.72       114.37 o                         
  -3   4   7          5.19        -45.57        60.90 o                         
  -2   4   7        958.66        971.31       107.25 o                         
  -1   4   7        319.99        380.15        75.65 o                         
   0   4   7          0.07         21.47        29.49 o                         
   1   4   7         17.40         -8.10        32.11 o                         
  -4   5   7         49.94         -8.74       111.33 o                         
  -3   5   7         37.60         88.62        61.40 o                         
  -2   5   7       4115.79       4324.67       206.10 o                         
  -1   5   7        786.08        995.33        99.23 o                         
   0   5   7         22.71        195.97        66.41 o                         
   1   5   7        388.91        566.61       130.58 o                         
   2   5   7        112.54        215.94       110.99 o                         
  -4   6   7        406.86        435.61       140.06 o                         
  -3   6   7        591.54        512.13        82.37 o                         
  -2   6   7          3.54         20.80        45.49 o                         
  -1   6   7         28.91        113.23        58.63 o                         
   0   6   7       1618.98       1563.91       114.76 o                         
   1   6   7        796.42        865.19       111.51 o                         
   2   6   7         78.09        395.33       163.70 o                         
  -4   7   7         16.22        -67.10       237.41 o                         
  -3   7   7          0.27        -52.51        59.43 o                         
  -2   7   7          7.61        124.77        58.77 o                         
  -1   7   7        246.08        182.85        64.09 o                         
   0   7   7       2205.40       2284.40       177.59 o                         
   1   7   7         86.06        173.16        73.09 o                         
   2   7   7         18.57        -33.97       101.38 o                         
  -3   8   7        636.87        807.33       151.16 o                         
  -2   8   7        203.20        296.25        77.80 o                         
  -1   8   7        350.42        228.65       212.96 o                         
   0   8   7       1894.13       1786.92       198.51 o                         
   1   8   7        393.30        395.28        90.08 o                         
   2   8   7         15.53       -139.86       153.15 o                         
  -3   9   7          0.06        -18.71       136.57 o                         
  -2   9   7        968.63       1058.63       168.35 o                         
  -1   9   7        521.03        501.09       143.50 o                         
   0   9   7         10.79        123.43        90.65 o                         
   1   9   7        526.70        613.83       129.39 o                         
   2   9   7        187.60        440.67       223.03 o                         
  -2  10   7        137.14        200.70       140.04 o                         
  -1  10   7        632.95        918.11       201.73 o                         
   0  10   7         14.30        165.89       136.99 o                         
   1  10   7         68.49         29.68       100.94 o                         
  -1  11   7        960.70       1524.63       338.23 o                         
   0  11   7          2.62        -79.75       170.08 o                         
   1  11   7        292.50        520.85       227.98 o                         
  -4   3   8          1.66        -72.67       146.46 o                         
  -3   3   8        182.76         75.92       129.36 o                         
  -4   4   8        242.82        198.63       140.70 o                         
  -3   4   8        359.68        407.94       100.90 o                         
  -4   5   8         24.34        307.09       295.52 o                         
  -3   5   8         40.23         91.71        51.47 o                         
  -2   5   8       1012.20       1261.18       143.26 o                         
  -1   5   8       2392.31       2295.33       204.57 o                         
   0   5   8         20.97         18.43        40.69 o                         
  -4   6   8        381.44        469.05       274.50 o                         
  -3   6   8         37.36          4.11        88.02 o                         
  -2   6   8         26.57         27.48        66.31 o                         
  -1   6   8        469.79        331.51       100.24 o                         
   0   6   8        879.51        812.27        93.92 o                         
   1   6   8        867.10        952.91       170.19 o                         
  -3   7   8       1573.81       1520.49       197.55 o                         
  -2   7   8          1.05         65.33        64.24 o                         
  -1   7   8        214.92       1136.58       244.51 o                         
   0   7   8        260.72        275.29        91.73 o                         
   1   7   8        266.59        152.89       122.68 o                         
   2   7   8         31.91        -29.76       119.35 o                         
  -3   8   8        157.10        157.99        70.88 o                         
  -2   8   8        150.82        208.55       108.84 o                         
  -1   8   8        475.05        618.59       137.79 o                         
   0   8   8        405.61        533.53       136.17 o                         
   1   8   8       1005.35        899.77       141.25 o                         
   2   8   8        276.42        -66.33       152.26 o                         
  -2   9   8        955.24        988.24       200.12 o                         
  -1   9   8        265.72        253.51       160.58 o                         
   0   9   8         14.11         79.19       130.72 o                         
   1   9   8        155.43        135.80        84.56 o                         
  -2  10   8        359.02        -28.91       176.18 o                         
  -1  10   8        551.45        733.66       222.44 o                         
   0  10   8         17.96         24.11       211.67 o                         
   1  10   8        116.19       -102.10       102.10 o                         
  -3   5   9        173.72        142.51        99.46 o                         
  -3   6   9        222.64         50.54       164.64 o                         
  -2   6   9        640.62        732.98       111.53 o                         
  -1   6   9        613.09        546.86        94.27 o                         
   0   6   9        129.22         38.78        70.34 o                         
  -3   7   9         10.27        146.12       105.64 o                         
  -2   7   9       1695.48       1721.71       223.67 o                         
  -1   7   9         14.38         78.53        67.23 o                         
   0   7   9        319.47        247.85        75.55 o                         
   1   7   9         33.25        149.02       107.92 o                         
  -2   8   9        249.97        428.98       147.65 o                         
  -1   8   9        347.72        389.48       183.01 o                         
   0   8   9         23.48         64.76        97.67 o                         
   1   8   9         10.90        196.52       161.10 o                         
  -2   9   9         21.77       -169.80       169.80 o                         
  -1   9   9       1108.70       1177.78       247.80 o                         
   0   9   9        188.47        -36.47       128.93 o                         
   1   9   9        102.75         36.84       197.71 o                         
  -2   7  10         85.06        -33.20        80.75 o                         
  -1   7  10          7.13        -98.38       105.32 o                         
  -2   8  10         50.83         74.23       116.05 o                         
  -1   8  10        523.68        265.67       278.61 o                         
                                                                                
