# Supplementary material for: Studying weak inter­actions in crystals at high pressures: when hardware matters
Source: Acta Crystallogr E Crystallogr Commun. 2018 Apr 17;74(Pt 5):613–9. doi: 10.1107/S205698901800470X (PMC5947472; doi:10.1107/S205698901800470X)
Supplement: Supplementary file 9 [file e-74-00613-Mo-Absorb7-raw-Ciso_gsup8.hkl]

data_Mo-Absorb7-raw-Ciso_g                                                      
_shelx_title ' '                                                                
_shelx_refln_list_code          4                                               
_shelx_F_calc_maximum      160.35                                               
_exptl_crystal_F_000       356.00                                               
_reflns_d_resolution_high  0.7544                                               
                                                                                
loop_                                                                           
 _space_group_symop_operation_xyz                                               
 'x, y, z'                                                                      
 '-x+1/2, y+1/2, -z+1/2'                                                        
 '-x, -y, -z'                                                                   
 'x-1/2, -y-1/2, z-1/2'                                                         
                                                                                
_cell_length_a     3.9431                                                       
_cell_length_b    10.7566                                                       
_cell_length_c     9.9643                                                       
_cell_angle_alpha  90.000                                                       
_cell_angle_beta  100.557                                                       
_cell_angle_gamma  90.000                                                       
                                                                                
_shelx_F_squared_multiplier     1.000                                           
                                                                                
loop_                                                                           
 _refln_index_h                                                                 
 _refln_index_k                                                                 
 _refln_index_l                                                                 
 _refln_F_squared_calc                                                          
 _refln_F_squared_meas                                                          
 _refln_F_squared_sigma                                                         
 _refln_observed_status                                                         
   2   0   0        807.27        855.78        75.34 o                         
   4   0   0       1158.20        920.36       174.22 o                         
   1   1   0       5617.92       6364.80       109.90 o                         
   2   1   0       1438.01       1488.39        60.51 o                         
   3   1   0       1400.03       1412.31       100.26 o                         
   4   1   0        785.16        698.49        99.53 o                         
   5   1   0          1.38       -198.10       198.10 o                         
   1   2   0       7681.91       7619.43       336.90 o                         
   2   2   0       1358.33       1401.01        69.24 o                         
   3   2   0        698.19        641.05        64.39 o                         
   4   2   0          2.29        -25.60        50.19 o                         
   5   2   0         74.26        229.85       130.34 o                         
   1   3   0       5085.76       5400.38       248.16 o                         
   2   3   0      10936.19      10283.44       203.22 o                         
   3   3   0         60.16         13.63        33.11 o                         
   4   3   0         19.02        265.33       154.65 o                         
   5   3   0         43.54        252.37       189.36 o                         
   1   4   0        897.20       1888.94       251.56 o                         
   2   4   0        307.57        229.51        39.78 o                         
   3   4   0        594.89        573.30        99.23 o                         
   4   4   0          0.65         -9.86       117.46 o                         
   2   5   0        923.55       1588.72       146.37 o                         
   3   5   0        740.75        527.33        79.36 o                         
   4   5   0        124.38        342.65       253.11 o                         
   2   6   0        266.17        123.62       197.24 o                         
   3   6   0       2075.89       3024.85       272.70 o                         
   4   6   0        324.42        501.01       418.00 o                         
   3   7   0       1022.78        384.83       879.22 o                         
   4   7   0          8.60       3797.07      1905.30 o                         
  -5   0   1         18.74         -4.22       383.75 o                         
  -3   0   1        633.78        753.73        94.68 o                         
  -1   0   1       1127.77       1352.74        38.21 o                         
   1   0   1      25711.63      26878.33       428.26 o                         
   3   0   1         99.86         72.17        55.37 o                         
  -5   1   1         51.00        116.87       109.50 o                         
  -4   1   1        308.17        260.47        54.36 o                         
  -3   1   1       3972.72       4000.38       145.21 o                         
  -2   1   1       4826.98       5217.50        98.98 o                         
  -1   1   1        222.76        297.31        19.96 o                         
   0   1   1        348.53        447.03        23.51 o                         
   1   1   1      20063.71      22927.90       262.05 o                         
   2   1   1       7575.32       8185.44       204.50 o                         
   3   1   1        444.39        490.26        67.86 o                         
   4   1   1          0.17         15.99        87.36 o                         
   5   1   1          2.05        606.51       223.73 o                         
  -5   2   1         84.38        176.01       146.41 o                         
  -4   2   1          2.77        -59.35        72.99 o                         
  -3   2   1        467.00        493.67        40.70 o                         
  -2   2   1        773.15        806.16        40.78 o                         
  -1   2   1      21664.26      24546.14       400.93 o                         
   0   2   1       3718.49       4141.96        66.85 o                         
   1   2   1        316.15        304.14        21.19 o                         
   2   2   1        572.41        504.09        72.06 o                         
   3   2   1       1750.88       1660.96       141.87 o                         
   4   2   1        327.94        227.75        95.75 o                         
   5   2   1          3.89        655.50       421.32 o                         
  -5   3   1        134.09        231.12       305.67 o                         
  -4   3   1          1.97        -22.50       128.52 o                         
  -3   3   1        479.19        511.52        50.73 o                         
  -2   3   1       1021.33        971.36        92.38 o                         
  -1   3   1        429.83        502.23        72.75 o                         
   0   3   1       3362.88       4694.42       388.41 o                         
   1   3   1        519.13        547.71        38.01 o                         
   2   3   1         99.48         71.83        24.35 o                         
   3   3   1       2536.09       2786.28       207.61 o                         
   4   3   1        160.73        159.70        86.51 o                         
  -4   4   1        945.66        944.83       381.06 o                         
  -3   4   1         56.66        130.33        55.61 o                         
  -2   4   1       4593.10       6720.14       563.47 o                         
  -1   4   1       4120.47       6894.65       633.01 o                         
   0   4   1      21857.65      33700.18      1237.72 o                         
   1   4   1         49.41          1.05        16.40 o                         
   2   4   1       3304.42       3387.77       118.82 o                         
   3   4   1        375.39        346.69        84.88 o                         
   4   4   1        138.61         62.03       118.99 o                         
  -4   5   1        221.75        456.11       163.59 o                         
  -3   5   1       1324.78       1666.14       190.12 o                         
   0   5   1       4934.99        906.01       303.30 o                         
   1   5   1       4876.80       5736.58       226.54 o                         
   2   5   1       1691.39       1680.91       103.88 o                         
   3   5   1        295.19        154.02        57.24 o                         
   4   5   1        510.02        657.08       185.68 o                         
  -4   6   1        432.04        204.45       220.63 o                         
   1   6   1       2161.01       2878.99       295.96 o                         
   2   6   1       3608.66       4216.56       198.76 o                         
   3   6   1        297.62        234.04        73.85 o                         
   4   6   1        293.20        151.87       147.15 o                         
   2   7   1       3016.14       5805.60       397.25 o                         
   3   7   1         20.51        275.45       114.20 o                         
   4   7   1         64.56       -180.04       218.94 o                         
   3   8   1         30.53        -11.02       749.60 o                         
  -4   0   2        292.98        256.04       134.56 o                         
  -2   0   2      19250.25      20685.11       368.48 o                         
   2   0   2       1954.12       2084.60       184.05 o                         
   4   0   2         54.12        103.75       253.33 o                         
  -5   1   2        133.47        134.28        96.34 o                         
  -4   1   2         47.64         12.54        72.63 o                         
  -3   1   2        678.39        730.27        63.33 o                         
  -2   1   2        176.07        232.28        34.44 o                         
  -1   1   2        317.87        350.85        24.94 o                         
   1   1   2       3417.15       3579.94       238.70 o                         
   2   1   2       7134.01       7063.75       310.25 o                         
   3   1   2       1596.81       1469.52       180.96 o                         
   4   1   2          0.50        259.88       166.68 o                         
  -5   2   2        201.56        126.25       113.89 o                         
  -4   2   2        170.62        204.13        72.24 o                         
  -3   2   2        522.12        441.06        36.40 o                         
  -2   2   2       1084.81       1241.59        83.56 o                         
  -1   2   2      14364.21      16646.75       286.50 o                         
   0   2   2       7775.77       8650.13       109.98 o                         
   1   2   2        238.65        253.34        25.42 o                         
   2   2   2       1071.21       1171.74       110.82 o                         
   3   2   2        731.94        967.18       136.21 o                         
   4   2   2       1064.16        892.94       229.79 o                         
  -5   3   2         16.06        -64.17       301.94 o                         
  -4   3   2       1683.67       1824.80       393.17 o                         
  -3   3   2        826.22        804.69        69.37 o                         
  -2   3   2       2265.79       2192.60       203.91 o                         
  -1   3   2       2178.60       2134.77        77.16 o                         
   0   3   2      17886.69      19110.93       186.99 o                         
   1   3   2        708.89        750.85        49.72 o                         
   2   3   2       1201.10       1403.26       113.75 o                         
   3   3   2        300.78        151.62       116.39 o                         
   4   3   2         56.21         -4.06        96.06 o                         
  -4   4   2          0.27        -11.31        60.34 o                         
  -3   4   2          4.06        186.89        64.01 o                         
  -2   4   2        110.92         58.49        19.49 o                         
  -1   4   2       1533.53       1330.85        90.49 o                         
   0   4   2        807.85        767.24        44.61 o                         
   1   4   2      10382.29       9405.01       191.65 o                         
   2   4   2        385.05        485.40        58.27 o                         
   3   4   2       1844.01       1836.58       317.09 o                         
   4   4   2        165.99         56.66       213.88 o                         
  -4   5   2        172.58        -15.17        95.27 o                         
  -3   5   2       4294.46       4213.74       321.40 o                         
  -2   5   2        459.89        441.36        65.21 o                         
  -1   5   2       5371.28       6392.21       327.40 o                         
   0   5   2        100.97        -16.34        27.90 o                         
   1   5   2       2580.75       2004.80        90.94 o                         
   2   5   2       2505.89       2355.59       127.48 o                         
   3   5   2        202.08        226.49       101.66 o                         
   4   5   2          7.15        -94.03       153.59 o                         
  -2   6   2       2217.12       3907.66       360.52 o                         
  -1   6   2       4206.06       4910.06      1148.13 o                         
   0   6   2       2938.14       4151.98       299.46 o                         
   1   6   2       3795.38       3205.82       199.03 o                         
   2   6   2        152.17        114.84        38.37 o                         
   3   6   2         16.83        -31.19       116.60 o                         
   4   6   2        252.11        104.58       249.32 o                         
   0   7   2        802.73        449.21       359.52 o                         
   1   7   2       2081.41       2687.54       243.12 o                         
   2   7   2         22.76         26.54        51.70 o                         
   3   7   2       2063.92       2108.28       293.31 o                         
   4   7   2          6.06         94.43       164.19 o                         
   1   8   2       2307.76        266.33       149.17 o                         
   2   8   2        457.42        607.15       146.64 o                         
   3   8   2         33.30        401.39       368.08 o                         
   3   9   2        106.64      -2234.32      2234.32 o                         
  -5   0   3          0.02        102.81        84.47 o                         
  -3   0   3         48.01         65.07        38.38 o                         
  -1   0   3      13741.21        -49.35        97.02 o                         
  -5   1   3        220.26        207.97       142.06 o                         
  -4   1   3       1211.16       1013.63       135.58 o                         
  -3   1   3        690.73        884.58        79.39 o                         
  -2   1   3         44.11         65.75        14.40 o                         
  -1   1   3      11772.85      13055.22       302.34 o                         
   0   1   3       6143.35       1253.84       181.54 o                         
   1   1   3        629.37        713.48       187.22 o                         
   2   1   3        537.56        698.14       121.86 o                         
   3   1   3          1.74        -49.82        55.16 o                         
  -5   2   3        122.04        197.31       217.94 o                         
  -4   2   3          8.15         67.05        62.66 o                         
  -3   2   3       4175.88       4179.24       149.32 o                         
  -2   2   3       1388.11       1590.39       111.68 o                         
  -1   2   3        208.57        150.89        19.20 o                         
   0   2   3       9454.22      10564.55       225.29 o                         
   1   2   3       2462.19       2563.39       227.32 o                         
   2   2   3        890.65        900.29       115.95 o                         
   3   2   3        130.04         43.01        83.49 o                         
   4   2   3        650.02        412.89       341.09 o                         
  -5   3   3         42.77        -58.34       333.12 o                         
  -4   3   3         49.16         33.85        71.50 o                         
  -3   3   3       1049.40        798.97       126.98 o                         
  -2   3   3        789.67        795.86        84.88 o                         
  -1   3   3       1012.88       1077.72        64.06 o                         
   0   3   3        117.71        126.45        18.16 o                         
   1   3   3      13795.75      14775.71       288.51 o                         
   2   3   3       2227.67       2291.86       172.39 o                         
   3   3   3        588.43        800.54       201.33 o                         
   4   3   3         55.21         26.25        97.83 o                         
  -4   4   3         94.39        134.23        72.91 o                         
  -3   4   3        565.46        560.00        81.12 o                         
  -2   4   3       9383.44       9234.14       340.17 o                         
  -1   4   3        411.20        550.49        67.71 o                         
   0   4   3        756.11        502.79        51.38 o                         
   1   4   3       1350.99       1690.46       104.35 o                         
   2   4   3        129.54        213.16        59.30 o                         
   3   4   3         61.90        291.74       119.30 o                         
   4   4   3        104.56         23.21       147.82 o                         
  -4   5   3         12.02        193.95       112.42 o                         
  -3   5   3        493.92        555.71        96.60 o                         
  -2   5   3       3573.49       3387.12       180.21 o                         
  -1   5   3       1499.54       1247.94        87.25 o                         
   0   5   3       1397.40       1661.04        82.89 o                         
   1   5   3       1226.27       1295.45        99.72 o                         
   2   5   3       4654.16       4608.86       234.18 o                         
   3   5   3         32.44        -52.53       140.27 o                         
   4   5   3        183.98        545.01       210.39 o                         
  -4   6   3          9.08        206.83       311.79 o                         
  -3   6   3        588.05        672.77       161.06 o                         
  -2   6   3        417.33        629.27       144.52 o                         
  -1   6   3       3957.93       4331.31       206.81 o                         
   0   6   3       7534.67       7534.23       535.87 o                         
   1   6   3          6.37          0.01        43.77 o                         
   2   6   3        422.64        435.90       100.82 o                         
   3   6   3        498.89        579.66       193.21 o                         
   4   6   3        229.82        237.57       239.29 o                         
  -3   7   3         33.60       -283.82       374.59 o                         
  -2   7   3        943.28       1830.19       231.01 o                         
  -1   7   3        239.45        319.43        66.40 o                         
   0   7   3       4496.62       4921.96       222.76 o                         
   1   7   3        561.03        644.27        92.57 o                         
   2   7   3        103.90         62.89        56.05 o                         
   3   7   3          0.09          2.80       109.55 o                         
  -1   8   3       2273.98       2681.90       340.48 o                         
   0   8   3       6569.89       9244.73       368.77 o                         
   1   8   3        281.27        533.38        97.37 o                         
   2   8   3        617.90        689.65       125.52 o                         
   3   8   3        814.13       1061.33       256.28 o                         
   1   9   3        399.88       -102.27       102.27 o                         
   2   9   3       1600.15       2031.64       280.80 o                         
   3   9   3          0.38        154.11       250.83 o                         
   2  10   3        402.08       1015.56       654.76 o                         
  -4   0   4       1512.02       1148.03       182.12 o                         
  -2   0   4       3759.09       4628.12       281.81 o                         
  -5   1   4        213.32        144.93       162.73 o                         
  -4   1   4         43.22         98.33        63.21 o                         
  -3   1   4       1020.78       1172.67        86.70 o                         
  -2   1   4       4179.11       4327.31       136.60 o                         
  -1   1   4       3567.53       2178.88      2248.59 o                         
  -4   2   4        147.07        107.82        78.88 o                         
  -3   2   4       2078.13       2034.38       152.12 o                         
  -2   2   4       4207.48       4765.54       147.61 o                         
  -1   2   4        354.00        332.66        64.68 o                         
   0   2   4       3457.75       3641.19       179.88 o                         
   1   2   4        120.67        194.65        72.78 o                         
   2   2   4       3962.97       4853.90       299.30 o                         
   3   2   4        104.76        699.30       334.06 o                         
  -4   3   4        812.02        902.84       183.56 o                         
  -3   3   4        200.11        120.15        80.64 o                         
  -2   3   4       2169.28       2288.94       153.04 o                         
  -1   3   4       1165.23       1042.32        86.70 o                         
   0   3   4       1404.52       1931.46       122.05 o                         
   1   3   4       1974.84       2105.89       101.52 o                         
   2   3   4        211.96        153.19        85.22 o                         
   3   3   4        246.71        256.93       207.67 o                         
   4   3   4         30.98       -183.16       183.16 o                         
  -4   4   4         43.85        -43.99        70.12 o                         
  -3   4   4        195.45        127.07        55.43 o                         
  -2   4   4        531.51        640.15        85.69 o                         
  -1   4   4      13883.96      14003.81       285.64 o                         
   0   4   4       1993.59       1920.75       133.10 o                         
   1   4   4       1054.01       1191.99        79.27 o                         
   2   4   4       1435.55       1559.73       226.60 o                         
   3   4   4       1716.28       1815.78       298.51 o                         
   4   4   4          5.29        138.54       509.46 o                         
  -4   5   4        321.50        374.60       235.66 o                         
  -3   5   4        122.14        116.32        59.06 o                         
  -2   5   4         25.84        -10.97        33.85 o                         
  -1   5   4       2278.28       2568.38       220.24 o                         
   0   5   4       3204.50       3005.42       132.83 o                         
   1   5   4        221.88        285.78        65.85 o                         
   2   5   4        591.81        913.82       151.65 o                         
   3   5   4        203.57        100.85       107.48 o                         
   4   5   4         55.90       -139.20       287.88 o                         
  -4   6   4         86.30        278.94        88.10 o                         
  -3   6   4       1772.26       1629.03       162.34 o                         
  -2   6   4       2959.13       3009.49       225.69 o                         
  -1   6   4       3303.92       3087.29       205.47 o                         
   0   6   4        215.53        283.97        47.87 o                         
   1   6   4         86.93          5.58        36.83 o                         
   2   6   4       1125.19       1266.06       144.26 o                         
   3   6   4        126.19        157.12       105.53 o                         
  -4   7   4          0.60       -154.48       390.90 o                         
  -3   7   4       1955.23       2185.55       298.77 o                         
  -2   7   4          4.32        -44.55        55.57 o                         
  -1   7   4        669.56        929.38       147.35 o                         
   0   7   4          5.48         17.38        35.77 o                         
   1   7   4       9777.46       8447.62       323.00 o                         
   2   7   4         17.48         49.17        65.68 o                         
   3   7   4        270.32        207.94       145.13 o                         
  -3   8   4        703.23        724.32       400.70 o                         
  -2   8   4       1222.42       1872.90       284.24 o                         
  -1   8   4        425.00        449.07       142.07 o                         
   0   8   4        118.94        177.17       110.73 o                         
   1   8   4         17.51        -20.77        53.72 o                         
   2   8   4         24.56        105.47       116.42 o                         
   3   8   4          0.90          5.85       135.64 o                         
  -1   9   4        864.38       1324.26       255.91 o                         
   0   9   4       3838.49       4974.27       992.77 o                         
   1   9   4        304.77        333.11       108.71 o                         
   2   9   4        600.23        590.12       360.48 o                         
   3   9   4         78.51        -76.29       262.28 o                         
   0  10   4        598.10        163.76       348.80 o                         
   1  10   4         68.28         41.45       272.67 o                         
   2  10   4        500.44       1565.73       827.89 o                         
  -3   0   5       3787.30       5273.79       338.92 o                         
  -4   1   5        471.86        652.24       129.33 o                         
  -3   1   5       1297.27       1276.94       246.84 o                         
  -2   1   5        819.29       1106.95       145.17 o                         
  -4   2   5         89.38         34.84        79.06 o                         
  -3   2   5        494.14        360.49       110.98 o                         
  -2   2   5       5108.56       5715.83       182.73 o                         
  -1   2   5        419.39        356.61       116.02 o                         
  -4   3   5        196.23        202.78       186.63 o                         
  -3   3   5       1135.80       1246.04       136.88 o                         
  -2   3   5         75.72         50.06        34.06 o                         
  -1   3   5       8756.66      10223.07       233.42 o                         
   0   3   5       4537.53       5348.55       235.41 o                         
   1   3   5       3781.85       4326.71       264.58 o                         
   2   3   5        421.29        419.79       121.49 o                         
   3   3   5        622.90        768.75       230.31 o                         
  -4   4   5        955.86        833.56       178.70 o                         
  -3   4   5         79.74        136.69        67.48 o                         
  -2   4   5         61.31         51.06        36.30 o                         
  -1   4   5        217.61        236.08        35.00 o                         
   0   4   5          2.96        -13.04        18.92 o                         
   1   4   5        342.19        352.97        61.49 o                         
   2   4   5         36.20        -30.19       223.55 o                         
   3   4   5         83.18         29.10       241.40 o                         
  -4   5   5        805.38        506.42       314.98 o                         
  -3   5   5          1.86        -41.53        41.53 o                         
  -2   5   5         15.20         58.35        47.95 o                         
  -1   5   5       1492.94       1549.79        98.48 o                         
   0   5   5      12187.57      12675.65       309.20 o                         
   1   5   5        201.46        206.98        49.37 o                         
   2   5   5        201.06        216.48       151.16 o                         
   3   5   5          7.61        -54.85       115.47 o                         
  -4   6   5        115.44        -84.84        84.84 o                         
  -3   6   5       1140.48        874.42       124.68 o                         
  -2   6   5       4876.61       4683.23       253.12 o                         
  -1   6   5       1426.48       1599.75       126.66 o                         
   0   6   5        563.14        541.68        70.58 o                         
   1   6   5        843.94        894.90       120.83 o                         
   2   6   5       1251.91       1033.80       195.45 o                         
   3   6   5        491.60        666.78       178.49 o                         
  -4   7   5         12.19        -53.25       224.83 o                         
  -3   7   5         12.01         15.50       105.36 o                         
  -2   7   5        800.67        598.16        99.19 o                         
  -1   7   5         22.36        -60.65        60.65 o                         
   0   7   5          3.10         60.25        59.03 o                         
   1   7   5        123.76        102.82        69.71 o                         
   2   7   5        867.01        608.94       223.19 o                         
   3   7   5         25.77         67.41       104.51 o                         
  -3   8   5        658.80        726.58       182.41 o                         
  -2   8   5       2446.64       2390.85       248.55 o                         
  -1   8   5       1632.17       1865.71       286.23 o                         
   0   8   5          4.12        -44.22        60.20 o                         
   1   8   5       1754.20       1542.98       173.22 o                         
   2   8   5       1328.89        837.16       221.45 o                         
   3   8   5        124.33        160.99       110.04 o                         
  -3   9   5        234.07         54.83       355.82 o                         
  -2   9   5          1.24        144.00       170.71 o                         
  -1   9   5         32.33        137.98       158.36 o                         
   0   9   5       3006.67       2869.68       310.46 o                         
   1   9   5        248.28         32.78        85.30 o                         
   2   9   5         78.06        -42.94       141.88 o                         
  -1  10   5        828.24       1061.20       248.29 o                         
   0  10   5          0.65        -51.35       126.45 o                         
   1  10   5        711.30        897.88       240.56 o                         
   2  10   5         33.98        -13.08       208.34 o                         
   0  11   5        669.90        290.48       166.55 o                         
   1  11   5        739.20        390.42       282.97 o                         
  -4   0   6        165.75        103.49       203.76 o                         
  -4   1   6        834.68        871.75       180.75 o                         
  -3   1   6         55.39         46.91        90.21 o                         
  -4   2   6        160.41        123.55       139.32 o                         
  -3   2   6        581.80        726.74       161.26 o                         
  -2   2   6       4546.14       5780.69       302.08 o                         
  -4   3   6          4.42        -95.22       151.75 o                         
  -3   3   6         75.36         68.98        46.95 o                         
  -2   3   6        444.26        504.10        74.65 o                         
  -1   3   6        919.58       1133.44       118.66 o                         
   0   3   6       1383.20       1745.95       267.34 o                         
   1   3   6        619.77        789.82       286.15 o                         
  -4   4   6         45.23        139.08       177.79 o                         
  -3   4   6       4544.20       4562.57       274.83 o                         
  -2   4   6       1025.89       1036.35       120.75 o                         
  -1   4   6         47.67         52.77        28.88 o                         
   0   4   6        763.17        865.48        96.22 o                         
   1   4   6       6173.59       7492.98       383.16 o                         
   2   4   6        145.02        585.22       192.99 o                         
  -4   5   6        166.20        146.83       118.65 o                         
  -3   5   6        129.77        121.17        47.82 o                         
  -2   5   6        864.13        878.56       115.94 o                         
  -1   5   6        412.51        362.30        53.31 o                         
   0   5   6       2865.97       2981.20       176.69 o                         
   1   5   6       2473.42       3000.06       199.70 o                         
   2   5   6        262.24        392.69       117.88 o                         
   3   5   6          0.00         43.30       136.16 o                         
  -4   6   6        252.73        382.97       149.04 o                         
  -3   6   6        423.35        594.08       108.07 o                         
  -2   6   6        958.21       1060.11       122.94 o                         
  -1   6   6        304.42        292.90        45.68 o                         
   0   6   6        128.61         57.21        44.99 o                         
   1   6   6        245.01        272.66        75.69 o                         
   2   6   6        693.59        749.95       263.38 o                         
   3   6   6        295.41        198.35       107.05 o                         
  -4   7   6          0.17        -61.72       204.11 o                         
  -3   7   6         47.50         18.37        86.40 o                         
  -2   7   6          9.47         11.00        49.28 o                         
  -1   7   6       8240.72       7822.63       388.48 o                         
   0   7   6         23.05        -39.38        39.38 o                         
   1   7   6          0.17         13.84        47.56 o                         
   2   7   6        120.66         44.86        89.94 o                         
   3   7   6        253.70        421.23       213.31 o                         
  -3   8   6          1.91         14.17       100.46 o                         
  -2   8   6         69.51         44.67        87.30 o                         
  -1   8   6         20.95        -30.49        67.91 o                         
   0   8   6         59.24         77.03        55.08 o                         
   1   8   6        269.37        338.91        97.64 o                         
   2   8   6        487.67        646.39       198.93 o                         
  -3   9   6        100.01        180.81       125.94 o                         
  -2   9   6       1338.07       1448.09       229.07 o                         
  -1   9   6        105.74        -63.95       129.40 o                         
   0   9   6       1364.38       1595.14       240.13 o                         
   1   9   6        328.72        352.30       114.26 o                         
   2   9   6        262.61        448.04       205.79 o                         
  -2  10   6        433.23        826.83       324.32 o                         
  -1  10   6         40.41        -59.66       265.43 o                         
   0  10   6       1178.69       1411.53       321.14 o                         
   1  10   6       1364.44       1227.99       206.03 o                         
   2  10   6          7.18         55.26       212.56 o                         
  -1  11   6          3.94        486.27       478.90 o                         
   0  11   6        125.16        -97.17       149.11 o                         
   1  11   6        100.45          8.74       266.15 o                         
   1  12   6         53.70        810.86       546.23 o                         
  -4   1   7          8.15        141.41       168.67 o                         
  -4   2   7        616.34       1014.09       248.63 o                         
  -3   2   7         49.52         64.23        93.96 o                         
  -4   3   7         22.88        187.73       120.08 o                         
  -3   3   7        443.34        518.84       108.50 o                         
  -2   3   7       1249.38       1338.99       220.59 o                         
  -1   3   7       6879.91        -76.46        76.46 o                         
  -4   4   7         30.87         78.19       127.89 o                         
  -3   4   7          7.46        -57.50        68.28 o                         
  -2   4   7        951.12       1129.10       136.35 o                         
  -1   4   7        343.49        429.56        85.57 o                         
   0   4   7         15.52         29.60        43.81 o                         
   1   4   7          9.90         11.57        62.82 o                         
  -4   5   7         73.12        -18.98       116.26 o                         
  -3   5   7         30.17         96.50        69.42 o                         
  -2   5   7       4285.75       4798.51       253.96 o                         
  -1   5   7        738.84       1076.94       116.92 o                         
   0   5   7         31.62        221.53        79.57 o                         
   1   5   7        491.81        758.40       188.51 o                         
   2   5   7        165.16        355.45       141.30 o                         
  -4   6   7        418.82        460.65       149.01 o                         
  -3   6   7        681.88        544.50        90.60 o                         
  -2   6   7          0.24         18.22        44.55 o                         
  -1   6   7         25.80        120.85        62.72 o                         
   0   6   7       1796.54       1711.85       138.35 o                         
   1   6   7        856.18       1092.47       152.82 o                         
   2   6   7         97.68        548.57       243.55 o                         
  -4   7   7         13.28        -72.37       267.84 o                         
  -3   7   7          3.49        -57.93        57.93 o                         
  -2   7   7          9.56        138.12        60.71 o                         
  -1   7   7        219.12        196.23        65.40 o                         
   0   7   7       2406.41       2504.65       215.05 o                         
   1   7   7        124.80        194.89        84.39 o                         
   2   7   7         28.15        -41.19       120.15 o                         
  -3   8   7        749.08        874.55       179.45 o                         
  -2   8   7        183.32        323.63        84.84 o                         
  -1   8   7        409.66        228.01       228.35 o                         
   0   8   7       2105.15       1957.13       239.73 o                         
   1   8   7        444.90        420.43       101.09 o                         
   2   8   7         61.65       -151.04       173.62 o                         
  -3   9   7          0.09        -15.11       157.10 o                         
  -2   9   7       1192.85       1134.81       198.49 o                         
  -1   9   7        478.73        551.11       168.14 o                         
   0   9   7          2.73        134.94       101.98 o                         
   1   9   7        588.58        618.32       138.37 o                         
   2   9   7        210.59        439.86       239.13 o                         
  -2  10   7        152.17        210.22       147.67 o                         
  -1  10   7        600.20       1006.65       243.00 o                         
   0  10   7          5.72        187.17       169.54 o                         
   1  10   7         43.19         28.83        99.51 o                         
  -1  11   7       1112.75       1787.25       431.77 o                         
   0  11   7         12.58        -99.20       222.57 o                         
   1  11   7        335.06        629.31       289.67 o                         
  -4   3   8          0.88        -87.46       159.51 o                         
  -3   3   8        201.69         70.82       126.55 o                         
  -4   4   8        242.05        209.69       152.07 o                         
  -3   4   8        326.88        421.54       103.32 o                         
  -2   4   8        117.23       1228.09       578.75 o                         
  -1   4   8       1802.53       1338.99       289.91 o                         
  -4   5   8         36.67        315.75       323.91 o                         
  -3   5   8         70.04        109.56        62.89 o                         
  -2   5   8        929.78       1530.61       191.08 o                         
  -1   5   8       2409.84       2924.29       288.65 o                         
   0   5   8         20.23         30.19        60.85 o                         
  -4   6   8        365.43        489.30       304.79 o                         
  -3   6   8         20.58          2.51        99.35 o                         
  -2   6   8         38.90         28.77        75.17 o                         
  -1   6   8        663.52        359.39       112.22 o                         
   0   6   8        853.95       1041.41       130.74 o                         
   1   6   8       1040.91       1492.26       291.24 o                         
  -3   7   8       1616.33       1645.89       225.68 o                         
  -2   7   8          0.57         72.99        65.68 o                         
  -1   7   8        228.15       1684.03       308.34 o                         
   0   7   8        231.92        312.41       108.92 o                         
   1   7   8        322.65        225.38       160.35 o                         
   2   7   8         46.30        -50.12       213.44 o                         
  -3   8   8        164.07        167.57        71.40 o                         
  -2   8   8        206.60        226.07       123.05 o                         
  -1   8   8        488.17        689.83       165.82 o                         
   0   8   8        453.68        583.34       140.81 o                         
   1   8   8       1153.37       1113.24       190.30 o                         
   2   8   8        329.79        -95.27       219.30 o                         
  -2   9   8       1032.47       1047.04       231.45 o                         
  -1   9   8        358.87        270.90       206.75 o                         
   0   9   8         37.04         84.46       143.87 o                         
   1   9   8        158.76        147.03        88.35 o                         
  -2  10   8        389.17        -28.18       160.34 o                         
  -1  10   8        627.91        821.59       266.87 o                         
   0  10   8          3.81         28.41       231.84 o                         
   1  10   8         99.76       -101.44       101.44 o                         
  -3   5   9        194.11        142.12        89.74 o                         
  -2   5   9        163.16       -105.57       105.57 o                         
  -3   6   9        196.49         67.11       198.60 o                         
  -2   6   9        835.01        925.55       149.50 o                         
  -1   6   9        541.18        778.67       145.80 o                         
   0   6   9        255.94         71.72       132.00 o                         
  -3   7   9          6.08        176.12       133.70 o                         
  -2   7   9       1613.02       2062.51       295.36 o                         
  -1   7   9          3.44        100.33        82.39 o                         
   0   7   9        451.50        341.41       107.04 o                         
   1   7   9         17.23        307.95       226.08 o                         
  -2   8   9        273.19        467.40       182.72 o                         
  -1   8   9        290.66        462.59       229.75 o                         
   0   8   9         20.13         81.02       127.56 o                         
   1   8   9         15.90        309.41       263.18 o                         
  -2   9   9         19.81       -179.38       179.38 o                         
  -1   9   9       1257.94       1368.34       315.11 o                         
   0   9   9        167.88        -53.73       152.35 o                         
   1   9   9        143.88         62.09       284.89 o                         
  -2   7  10         72.53        -51.01       112.26 o                         
  -1   7  10          0.31       -171.01       171.01 o                         
  -2   8  10         48.79         98.92       140.89 o                         
  -1   8  10        523.77        352.60       360.74 o                         
                                                                                
