# Supplementary material for: Studying weak inter­actions in crystals at high pressures: when hardware matters
Source: Acta Crystallogr E Crystallogr Commun. 2018 Apr 17;74(Pt 5):613–9. doi: 10.1107/S205698901800470X (PMC5947472; doi:10.1107/S205698901800470X)
Supplement: Supplementary file 10 [file e-74-00613-Mo-Absorb7-Ciso_hsup9.hkl]

data_Mo-Absorb7-Ciso_h                                                          
_shelx_title ' '                                                                
_shelx_refln_list_code          4                                               
_shelx_F_calc_maximum      160.54                                               
_exptl_crystal_F_000       356.00                                               
_reflns_d_resolution_high  0.7544                                               
                                                                                
loop_                                                                           
 _space_group_symop_operation_xyz                                               
 'x, y, z'                                                                      
 '-x+1/2, y+1/2, -z+1/2'                                                        
 '-x, -y, -z'                                                                   
 'x-1/2, -y-1/2, z-1/2'                                                         
                                                                                
_cell_length_a     3.9431                                                       
_cell_length_b    10.7566                                                       
_cell_length_c     9.9643                                                       
_cell_angle_alpha  90.000                                                       
_cell_angle_beta  100.557                                                       
_cell_angle_gamma  90.000                                                       
                                                                                
_shelx_F_squared_multiplier     1.000                                           
                                                                                
loop_                                                                           
 _refln_index_h                                                                 
 _refln_index_k                                                                 
 _refln_index_l                                                                 
 _refln_F_squared_calc                                                          
 _refln_F_squared_meas                                                          
 _refln_F_squared_sigma                                                         
 _refln_observed_status                                                         
   2   0   0        852.90        784.86        69.10 o                         
   4   0   0       1008.52        844.09       159.78 o                         
   1   1   0       5581.97       5837.32       100.79 o                         
   2   1   0       1428.66       1365.04        55.50 o                         
   3   1   0       1250.75       1295.27        91.95 o                         
   4   1   0        719.92        640.61        91.28 o                         
   5   1   0          0.31       -181.68       181.68 o                         
   1   2   0       7538.51       6987.98       308.98 o                         
   2   2   0       1298.11       1284.90        63.50 o                         
   3   2   0        599.57        587.92        59.05 o                         
   4   2   0          2.75        -23.48        46.03 o                         
   5   2   0         68.40        210.80       119.54 o                         
   1   3   0       4854.19       4952.83       227.59 o                         
   2   3   0      10208.28       9431.21       186.38 o                         
   3   3   0         61.26         12.50        30.37 o                         
   4   3   0         23.17        243.34       141.83 o                         
   5   3   0         38.82        231.46       173.67 o                         
   2   4   0        246.02        210.49        36.48 o                         
   3   4   0        576.36        525.79        91.01 o                         
   4   4   0          1.17         -9.05       107.72 o                         
   3   5   0        631.17        483.63        72.78 o                         
   4   5   0         92.71        314.25       232.13 o                         
   2   6   0        251.83        113.38       180.89 o                         
   3   6   0       1865.02       2774.17       250.10 o                         
   4   6   0        294.40        459.49       383.36 o                         
   3   7   0        890.97        352.94       806.36 o                         
   4   7   0          9.32       3482.39      1747.40 o                         
  -5   0   1         10.77         -3.87       351.95 o                         
  -3   0   1        586.27        691.27        86.83 o                         
  -1   0   1       1161.40       1240.63        35.04 o                         
   1   0   1      25774.10      24650.82       392.77 o                         
   3   0   1        114.10         66.19        50.78 o                         
  -5   1   1         46.10        107.18       100.43 o                         
  -4   1   1        244.13        238.88        49.85 o                         
  -3   1   1       3738.86       3668.85       133.18 o                         
  -2   1   1       4653.31       4785.11        90.77 o                         
  -1   1   1        217.47        272.68        18.30 o                         
   0   1   1        363.72        409.98        21.56 o                         
   1   1   1      19865.17      21027.78       240.33 o                         
   2   1   1       7430.87       7507.08       187.56 o                         
   3   1   1        452.36        449.63        62.24 o                         
   4   1   1          0.26         14.67        80.12 o                         
   5   1   1          0.26        556.25       205.19 o                         
  -5   2   1         59.67        161.42       134.28 o                         
  -4   2   1          3.54        -54.43        66.94 o                         
  -3   2   1        458.58        452.76        37.33 o                         
  -2   2   1        753.69        739.35        37.40 o                         
  -1   2   1      21510.75      22511.90       367.71 o                         
   0   2   1       3678.91       3798.70        61.31 o                         
   1   2   1        293.41        278.93        19.44 o                         
   2   2   1        512.31        462.31        66.09 o                         
   3   2   1       1606.21       1523.31       130.11 o                         
   4   2   1        229.79        208.88        87.81 o                         
   5   2   1          2.19        601.18       386.41 o                         
  -5   3   1        105.13        211.97       280.34 o                         
  -4   3   1          0.63        -20.64       117.87 o                         
  -3   3   1        445.61        469.13        46.53 o                         
  -2   3   1        948.28        890.86        84.72 o                         
  -1   3   1        409.27        460.61        66.72 o                         
   0   3   1       3213.71       4305.38       356.22 o                         
   1   3   1        516.50        502.32        34.86 o                         
   2   3   1         78.50         65.87        22.33 o                         
   3   3   1       2149.27       2555.37       190.40 o                         
   4   3   1        147.00        146.47        79.34 o                         
  -4   4   1        819.28        866.53       349.48 o                         
  -3   4   1         42.88        119.53        51.00 o                         
  -2   4   1       4383.74       6163.21       516.77 o                         
   2   4   1       3163.11       3107.02       108.97 o                         
   3   4   1        375.19        317.96        77.85 o                         
   4   4   1         94.45         56.89       109.13 o                         
  -4   5   1        161.75        418.31       150.03 o                         
  -3   5   1       1158.65       1528.06       174.36 o                         
   1   5   1       4493.16       5261.16       207.77 o                         
   2   5   1       1656.93       1541.61        95.27 o                         
   3   5   1        266.35        141.25        52.50 o                         
   4   5   1        416.88        602.62       170.29 o                         
  -4   6   1        381.41        187.50       202.34 o                         
   1   6   1       1964.28       2640.39       271.44 o                         
   2   6   1       3327.87       3867.12       182.29 o                         
   3   6   1        266.41        214.64        67.73 o                         
   4   6   1        261.31        139.28       134.95 o                         
   3   7   1         15.72        252.62       104.74 o                         
   4   7   1         47.34       -165.12       200.79 o                         
   3   8   1         20.14        -10.10       687.48 o                         
  -4   0   2        258.34        234.82       123.41 o                         
  -2   0   2      18763.75      18970.86       337.95 o                         
   2   0   2       1755.17       1911.84       168.80 o                         
   4   0   2         54.85         95.15       232.33 o                         
  -5   1   2        103.86        123.15        88.36 o                         
  -4   1   2         47.97         11.50        66.61 o                         
  -3   1   2        597.37        669.75        58.08 o                         
  -2   1   2        182.60        213.03        31.59 o                         
  -1   1   2        324.46        321.77        22.87 o                         
   1   1   2       3371.21       3283.25       218.92 o                         
   2   1   2       6950.97       6478.35       284.54 o                         
   3   1   2       1533.76       1347.73       165.97 o                         
   4   1   2          1.21        238.34       152.87 o                         
  -5   2   2        171.74        115.79       104.45 o                         
  -4   2   2        163.14        187.21        66.25 o                         
  -3   2   2        463.98        404.51        33.38 o                         
  -2   2   2       1115.51       1138.69        76.63 o                         
  -1   2   2      14400.87      15267.17       262.76 o                         
   0   2   2       7928.57       7933.26       100.86 o                         
   1   2   2        247.24        232.34        23.32 o                         
   2   2   2       1001.47       1074.64       101.63 o                         
   3   2   2        745.37        887.03       124.92 o                         
   4   2   2        909.92        818.94       210.75 o                         
  -5   3   2         15.53        -58.85       276.92 o                         
  -4   3   2       1451.26       1673.57       360.58 o                         
  -3   3   2        730.16        738.00        63.62 o                         
  -2   3   2       2214.56       2010.89       187.01 o                         
  -1   3   2       2061.78       1957.85        70.76 o                         
   0   3   2      17888.76      17527.13       171.50 o                         
   1   3   2        744.76        688.62        45.60 o                         
   2   3   2       1182.78       1286.97       104.32 o                         
   3   3   2        295.80        139.06       106.75 o                         
   4   3   2         76.48         -3.73        88.10 o                         
  -4   4   2          0.37        -10.37        55.34 o                         
  -3   4   2          1.18        171.41        58.71 o                         
  -2   4   2         92.38         53.64        17.88 o                         
  -1   4   2       1561.69       1220.56        82.99 o                         
   0   4   2        726.55        703.65        40.91 o                         
   1   4   2       9831.18       8625.58       175.76 o                         
   2   4   2        412.13        445.17        53.44 o                         
   3   4   2       1703.32       1684.37       290.81 o                         
   4   4   2        152.18         51.97       196.16 o                         
  -4   5   2        145.49        -13.91        87.37 o                         
  -3   5   2       3761.65       3864.53       294.76 o                         
  -2   5   2        466.71        404.78        59.80 o                         
  -1   5   2       5154.91       5862.46       300.27 o                         
   1   5   2       2349.13       1838.65        83.41 o                         
   2   5   2       2196.48       2160.38       116.91 o                         
   3   5   2        147.07        207.72        93.24 o                         
   4   5   2          6.90        -86.23       140.86 o                         
  -1   6   2       3938.07       4503.15      1052.98 o                         
   0   6   2       2849.85       3807.89       274.64 o                         
   1   6   2       3590.36       2940.14       182.53 o                         
   2   6   2        121.77        105.32        35.19 o                         
   3   6   2         22.34        -28.60       106.94 o                         
   4   6   2        220.42         95.92       228.65 o                         
   0   7   2        820.21        411.98       329.73 o                         
   1   7   2       1927.97       2464.82       222.97 o                         
   2   7   2         23.83         24.34        47.41 o                         
   3   7   2       1759.00       1933.56       269.00 o                         
   4   7   2          9.51         86.60       150.59 o                         
   2   8   2        409.07        556.83       134.49 o                         
   3   8   2         31.62        368.12       337.58 o                         
   3   9   2         94.09      -2049.16      2049.16 o                         
  -5   0   3          0.60         94.29        77.47 o                         
  -3   0   3         53.55         59.68        35.20 o                         
  -5   1   3        170.86        190.73       130.29 o                         
  -4   1   3       1058.34        929.62       124.34 o                         
  -3   1   3        642.62        811.27        72.81 o                         
  -2   1   3         44.18         60.30        13.21 o                         
  -1   1   3      11639.63      11973.29       277.28 o                         
   1   1   3        581.34        654.35       171.71 o                         
   2   1   3        485.05        640.28       111.76 o                         
   3   1   3          4.76        -45.69        50.59 o                         
  -5   2   3        101.69        180.96       199.88 o                         
  -4   2   3         12.05         61.49        57.46 o                         
  -3   2   3       3973.28       3832.89       136.95 o                         
  -2   2   3       1318.93       1458.58       102.43 o                         
  -1   2   3        191.92        138.39        17.61 o                         
   0   2   3       9711.08       9689.02       206.62 o                         
   1   2   3       2373.58       2350.95       208.48 o                         
   2   2   3        885.12        825.68       106.34 o                         
   3   2   3        115.51         39.44        76.57 o                         
   4   2   3        639.16        378.67       312.82 o                         
  -5   3   3         19.45        -53.50       305.52 o                         
  -4   3   3         39.07         31.05        65.57 o                         
  -3   3   3        983.54        732.76       116.46 o                         
  -2   3   3        736.01        729.90        77.84 o                         
  -1   3   3       1037.47        988.40        58.75 o                         
   0   3   3        133.17        115.97        16.65 o                         
   1   3   3      13891.17      13551.19       264.60 o                         
   2   3   3       2176.96       2101.93       158.11 o                         
   3   3   3        555.75        734.20       184.65 o                         
   4   3   3         51.71         24.07        89.72 o                         
  -4   4   3         66.88        123.11        66.87 o                         
  -3   4   3        503.98        513.59        74.40 o                         
  -2   4   3       8776.31       8468.87       311.98 o                         
  -1   4   3        426.75        504.87        62.10 o                         
   0   4   3        636.88        461.12        47.12 o                         
   1   4   3       1377.07       1550.36        95.70 o                         
   2   4   3        148.19        195.49        54.38 o                         
   3   4   3         68.05        267.56       109.42 o                         
   4   4   3        101.29         21.29       135.57 o                         
  -4   5   3         11.32        177.88       103.11 o                         
  -3   5   3        425.85        509.66        88.60 o                         
  -2   5   3       3304.11       3106.41       165.28 o                         
  -1   5   3       1293.93       1144.52        80.02 o                         
   0   5   3       1419.33       1523.38        76.02 o                         
   1   5   3       1325.27       1188.09        91.45 o                         
   2   5   3       4118.19       4226.91       214.77 o                         
   3   5   3         18.75        -48.18       128.65 o                         
   4   5   3        131.28        499.84       192.96 o                         
  -4   6   3         10.03        189.69       285.95 o                         
  -3   6   3        603.39        617.02       147.71 o                         
  -2   6   3        407.79        577.12       132.55 o                         
  -1   6   3       3550.34       3972.36       189.67 o                         
   0   6   3       7219.38       6909.84       491.46 o                         
   1   6   3          9.21          0.01        40.15 o                         
   2   6   3        423.13        399.78        92.47 o                         
   3   6   3        380.51        531.62       177.20 o                         
   4   6   3        157.48        217.88       219.46 o                         
  -3   7   3         27.14       -260.30       343.55 o                         
  -2   7   3       1003.08       1678.51       211.87 o                         
  -1   7   3        250.06        292.96        60.90 o                         
   0   7   3       4003.40       4514.06       204.30 o                         
   1   7   3        568.04        590.88        84.90 o                         
   2   7   3         91.26         57.68        51.41 o                         
   3   7   3          0.02          2.57       100.47 o                         
  -1   8   3       1915.56       2459.64       312.26 o                         
   1   8   3        271.72        489.18        89.30 o                         
   2   8   3        576.02        632.49       115.12 o                         
   3   8   3        681.42        973.37       235.04 o                         
   2   9   3       1354.10       1863.27       257.53 o                         
   3   9   3          0.35        141.34       230.04 o                         
   2  10   3        388.11        931.40       600.50 o                         
  -4   0   4       1391.38       1052.89       167.03 o                         
  -2   0   4       3702.43       4244.57       258.46 o                         
  -5   1   4        189.04        132.92       149.24 o                         
  -4   1   4         31.64         90.18        57.97 o                         
  -3   1   4        985.80       1075.49        79.51 o                         
  -2   1   4       4095.69       3968.69       125.28 o                         
  -4   2   4        145.85         98.89        72.35 o                         
  -3   2   4       1906.02       1865.78       139.51 o                         
  -2   2   4       4261.78       4370.60       135.37 o                         
  -1   2   4        357.04        305.09        59.32 o                         
   0   2   4       3389.81       3339.43       164.98 o                         
   1   2   4        116.14        178.52        66.75 o                         
   2   2   4       3862.61       4451.63       274.49 o                         
   3   2   4        100.92        641.35       306.37 o                         
  -4   3   4        636.35        828.02       168.35 o                         
  -3   3   4        173.88        110.19        73.95 o                         
  -2   3   4       2093.67       2099.25       140.36 o                         
  -1   3   4       1185.15        955.94        79.51 o                         
   0   3   4       1429.69       1771.39       111.94 o                         
   1   3   4       1938.00       1931.37        93.11 o                         
   2   3   4        243.27        140.50        78.16 o                         
   3   3   4        231.43        235.64       190.46 o                         
   4   3   4         30.23       -167.98       167.98 o                         
  -4   4   4         31.23        -40.34        64.31 o                         
  -3   4   4        158.69        116.54        50.84 o                         
  -2   4   4        514.56        587.10        78.59 o                         
  -1   4   4      13449.57      12843.26       261.97 o                         
   0   4   4       1959.06       1761.57       122.07 o                         
   1   4   4        971.22       1093.20        72.70 o                         
   2   4   4       1407.83       1430.47       207.82 o                         
   3   4   4       1611.23       1665.30       273.78 o                         
   4   4   4          2.60        127.06       467.24 o                         
  -4   5   4        256.66        343.56       216.13 o                         
  -3   5   4        107.64        106.68        54.16 o                         
  -2   5   4         16.89        -10.06        31.04 o                         
  -1   5   4       2258.19       2355.53       201.98 o                         
   0   5   4       2939.57       2756.35       121.82 o                         
   1   5   4        163.59        262.10        60.39 o                         
   2   5   4        631.92        838.09       139.08 o                         
   3   5   4        144.19         92.49        98.57 o                         
   4   5   4         57.20       -127.66       264.02 o                         
  -4   6   4         58.46        255.82        80.80 o                         
  -3   6   4       1577.65       1494.03       148.88 o                         
  -2   6   4       2944.11       2760.08       206.98 o                         
  -1   6   4       3188.60       2831.43       188.44 o                         
   0   6   4        193.94        260.44        43.90 o                         
   1   6   4        102.04          5.12        33.78 o                         
   2   6   4       1141.28       1161.13       132.31 o                         
   3   6   4         80.49        144.10        96.78 o                         
  -4   7   4          0.84       -141.68       358.50 o                         
  -3   7   4       1877.30       2004.43       274.01 o                         
  -2   7   4          6.86        -40.86        50.96 o                         
  -1   7   4        753.90        852.36       135.14 o                         
   0   7   4          8.60         15.94        32.81 o                         
   1   7   4       8879.50       7747.54       296.24 o                         
   2   7   4         17.43         45.09        60.24 o                         
   3   7   4        254.48        190.71       133.10 o                         
  -3   8   4        567.36        664.29       367.49 o                         
  -2   8   4       1170.31       1717.69       260.69 o                         
  -1   8   4        416.99        411.86       130.29 o                         
   0   8   4        137.52        162.48       101.55 o                         
   1   8   4         26.49        -19.05        49.27 o                         
   2   8   4         19.41         96.73       106.77 o                         
   3   8   4          0.19          5.36       124.40 o                         
  -1   9   4        756.74       1214.51       234.71 o                         
   0   9   4       3236.96       4562.03       910.49 o                         
   1   9   4        265.60        305.51        99.70 o                         
   2   9   4        580.66        541.21       330.61 o                         
   3   9   4         63.90        -69.97       240.54 o                         
   0  10   4        531.14        150.19       319.90 o                         
   1  10   4         32.01         38.01       250.07 o                         
   2  10   4        386.90       1435.97       759.28 o                         
  -3   0   5       3721.11       4836.73       310.83 o                         
  -4   1   5        447.07        598.19       118.61 o                         
  -3   1   5       1277.52       1171.12       226.38 o                         
  -2   1   5        821.29       1015.21       133.14 o                         
  -4   2   5         98.82         31.95        72.51 o                         
  -3   2   5        445.63        330.62       101.79 o                         
  -2   2   5       5107.19       5242.14       167.58 o                         
  -1   2   5        356.21        327.06       106.41 o                         
  -4   3   5        161.11        185.97       171.16 o                         
  -3   3   5       1006.27       1142.78       125.54 o                         
  -2   3   5         83.76         45.91        31.24 o                         
  -1   3   5       9072.75       9375.85       214.08 o                         
   0   3   5       4561.97       4905.29       215.90 o                         
   1   3   5       3733.80       3968.14       242.65 o                         
   2   3   5        397.50        385.00       111.43 o                         
   3   3   5        548.05        705.04       211.23 o                         
  -4   4   5        893.26        764.48       163.89 o                         
  -3   4   5         82.79        125.36        61.89 o                         
  -2   4   5         67.62         46.83        33.29 o                         
  -1   4   5        199.52        216.52        32.10 o                         
   0   4   5          0.80        -11.96        17.35 o                         
   1   4   5        301.73        323.72        56.39 o                         
   2   4   5         40.54        -27.69       205.03 o                         
   3   4   5         84.06         26.69       221.40 o                         
  -4   5   5        748.69        464.45       288.87 o                         
  -3   5   5          1.39        -38.09        38.09 o                         
  -2   5   5         14.00         53.51        43.98 o                         
  -1   5   5       1596.41       1421.35        90.32 o                         
   0   5   5      12051.04      11625.17       283.57 o                         
   1   5   5        173.70        189.82        45.28 o                         
   2   5   5        169.70        198.54       138.63 o                         
   3   5   5         11.97        -50.30       105.90 o                         
  -4   6   5        106.88        -77.81        77.81 o                         
  -3   6   5        991.98        801.95       114.35 o                         
  -2   6   5       4612.71       4295.12       232.14 o                         
  -1   6   5       1470.82       1467.17       116.17 o                         
   0   6   5        591.30        496.79        64.73 o                         
   1   6   5        840.48        820.74       110.82 o                         
   2   6   5       1047.92        948.13       179.26 o                         
   3   6   5        495.46        611.52       163.70 o                         
  -4   7   5          6.11        -48.83       206.20 o                         
  -3   7   5          9.45         14.22        96.63 o                         
  -2   7   5        630.74        548.59        90.97 o                         
  -1   7   5         29.36        -55.62        55.62 o                         
   0   7   5         23.41         55.26        54.14 o                         
   1   7   5        109.64         94.30        63.94 o                         
   2   7   5        770.41        558.48       204.70 o                         
   3   7   5         25.56         61.82        95.85 o                         
  -3   8   5        514.64        666.36       167.30 o                         
  -2   8   5       2198.93       2192.71       227.95 o                         
  -1   8   5       1629.63       1711.09       262.51 o                         
   0   8   5         12.71        -40.56        55.21 o                         
   1   8   5       1697.20       1415.11       158.86 o                         
   2   8   5       1074.43        767.78       203.10 o                         
   3   8   5        111.67        147.65       100.92 o                         
  -3   9   5        220.19         50.28       326.33 o                         
  -2   9   5          1.13        132.07       156.56 o                         
  -1   9   5         43.34        126.55       145.24 o                         
   0   9   5       2657.38       2631.85       284.74 o                         
   1   9   5        175.17         30.06        78.23 o                         
   2   9   5         65.26        -39.38       130.13 o                         
  -1  10   5        762.09        973.25       227.72 o                         
   0  10   5          6.83        -47.10       115.97 o                         
   1  10   5        616.60        823.47       220.62 o                         
   2  10   5         16.42        -12.00       191.08 o                         
   0  11   5        604.18        266.41       152.75 o                         
   1  11   5        555.96        358.06       259.52 o                         
  -4   0   6        123.35         94.91       186.87 o                         
  -4   1   6        811.05        799.50       165.77 o                         
  -3   1   6         56.57         43.02        82.73 o                         
  -4   2   6        148.83        113.31       127.77 o                         
  -3   2   6        643.62        666.52       147.89 o                         
  -2   2   6       4475.00       5301.62       277.05 o                         
  -4   3   6          9.82        -87.33       139.17 o                         
  -3   3   6         81.41         63.26        43.06 o                         
  -2   3   6        516.43        462.33        68.46 o                         
  -1   3   6        923.87       1039.51       108.82 o                         
   0   3   6       1645.65       1601.25       245.18 o                         
   1   3   6        618.94        724.36       262.43 o                         
  -4   4   6         28.37        127.55       163.06 o                         
  -3   4   6       4466.48       4184.46       252.05 o                         
  -2   4   6       1027.45        950.47       110.74 o                         
  -1   4   6         50.08         48.39        26.49 o                         
   0   4   6        758.57        793.75        88.24 o                         
   1   4   6       6354.59       6872.01       351.41 o                         
   2   4   6        157.43        536.72       177.00 o                         
  -4   5   6        144.89        134.66       108.82 o                         
  -3   5   6        104.16        111.13        43.86 o                         
  -2   5   6        850.92        805.75       106.33 o                         
  -1   5   6        334.75        332.27        48.89 o                         
   0   5   6       3029.35       2734.13       162.04 o                         
   1   5   6       2463.02       2751.43       183.15 o                         
   2   5   6        280.09        360.15       108.11 o                         
   3   5   6          0.52         39.72       124.87 o                         
  -4   6   6        192.07        351.23       136.69 o                         
  -3   6   6        403.78        544.85        99.12 o                         
  -2   6   6        937.45        972.25       112.75 o                         
  -1   6   6        322.65        268.63        41.90 o                         
   0   6   6        134.28         52.47        41.27 o                         
   1   6   6        170.17        250.06        69.41 o                         
   2   6   6        696.88        687.80       241.56 o                         
   3   6   6        225.45        181.91        98.18 o                         
  -4   7   6          0.51        -56.61       187.20 o                         
  -3   7   6         35.98         16.84        79.24 o                         
  -2   7   6         10.85         10.09        45.20 o                         
  -1   7   6       7641.71       7174.34       356.29 o                         
   0   7   6         16.92        -36.12        36.12 o                         
   1   7   6          4.05         12.69        43.61 o                         
   2   7   6        106.43         41.14        82.49 o                         
   3   7   6        207.98        386.32       195.63 o                         
  -3   8   6          0.61         12.99        92.13 o                         
  -2   8   6         53.13         40.97        80.06 o                         
  -1   8   6         26.43        -27.96        62.28 o                         
   0   8   6         66.02         70.65        50.52 o                         
   1   8   6        164.37        310.82        89.55 o                         
   2   8   6        472.19        592.82       182.44 o                         
  -3   9   6         83.14        165.83       115.51 o                         
  -2   9   6       1208.22       1328.08       210.08 o                         
  -1   9   6         81.89        -58.65       118.67 o                         
   0   9   6       1370.13       1462.95       220.23 o                         
   1   9   6        288.46        323.10       104.79 o                         
   2   9   6        289.50        410.91       188.74 o                         
  -2  10   6        387.70        758.31       297.44 o                         
  -1  10   6         43.82        -54.72       243.44 o                         
   0  10   6       1057.19       1294.55       294.52 o                         
   1  10   6       1308.53       1126.22       188.95 o                         
   2  10   6          7.34         50.68       194.94 o                         
  -1  11   6          5.47        445.97       439.21 o                         
   0  11   6        133.40        -89.12       136.75 o                         
   1  11   6         92.66          8.02       244.09 o                         
   1  12   6         44.25        743.66       500.96 o                         
  -4   1   7         13.07        129.69       154.69 o                         
  -4   2   7        552.88        930.05       228.02 o                         
  -3   2   7         35.02         58.91        86.17 o                         
  -4   3   7         27.54        172.18       110.13 o                         
  -3   3   7        404.72        475.84        99.51 o                         
  -2   3   7       1293.36       1228.02       202.31 o                         
  -4   4   7         29.64         71.71       117.30 o                         
  -3   4   7          9.68        -52.74        62.62 o                         
  -2   4   7       1049.07       1035.52       125.05 o                         
  -1   4   7        343.53        393.96        78.48 o                         
   0   4   7          0.90         27.14        40.18 o                         
   1   4   7         15.47         10.61        57.61 o                         
  -4   5   7         44.48        -17.41       106.62 o                         
  -3   5   7         33.19         88.51        63.67 o                         
  -2   5   7       4170.05       4400.84       232.91 o                         
  -1   5   7        831.10        987.69       107.23 o                         
   0   5   7         16.75        203.17        72.98 o                         
   1   5   7        500.00        695.55       172.88 o                         
   2   5   7        138.69        325.99       129.59 o                         
  -4   6   7        399.66        422.47       136.66 o                         
  -3   6   7        608.39        499.38        83.09 o                         
  -2   6   7          1.21         16.71        40.86 o                         
  -1   6   7         25.94        110.83        57.53 o                         
   0   6   7       1643.12       1569.98       126.89 o                         
   1   6   7        908.38       1001.93       140.15 o                         
   2   6   7         61.65        503.11       223.36 o                         
  -4   7   7         12.97        -66.37       245.64 o                         
  -3   7   7          1.58        -53.13        53.13 o                         
  -2   7   7          2.09        126.67        55.68 o                         
  -1   7   7        231.50        179.96        59.98 o                         
   0   7   7       2333.55       2297.08       197.23 o                         
   1   7   7        118.09        178.74        77.40 o                         
   2   7   7         17.53        -37.78       110.20 o                         
  -3   8   7        691.60        802.07       164.58 o                         
  -2   8   7        179.02        296.81        77.81 o                         
  -1   8   7        410.73        209.11       209.43 o                         
   0   8   7       1902.20       1794.94       219.86 o                         
   1   8   7        427.65        385.59        92.71 o                         
   2   8   7         26.25       -138.52       159.24 o                         
  -3   9   7          0.14        -13.86       144.08 o                         
  -2   9   7       1057.91       1040.76       182.04 o                         
  -1   9   7        477.32        505.44       154.21 o                         
   0   9   7          4.61        123.76        93.53 o                         
   1   9   7        583.88        567.08       126.91 o                         
   2   9   7        182.28        403.41       219.31 o                         
  -2  10   7        140.34        192.80       135.43 o                         
  -1  10   7        536.17        923.23       222.86 o                         
   0  10   7          7.67        171.66       155.49 o                         
   1  10   7         44.85         26.44        91.26 o                         
  -1  11   7        946.29       1639.13       395.98 o                         
   0  11   7          9.82        -90.98       204.13 o                         
   1  11   7        238.88        577.15       265.66 o                         
  -4   3   8          1.17        -80.21       146.29 o                         
  -3   3   8        202.48         64.95       116.06 o                         
  -4   4   8        254.51        192.31       139.47 o                         
  -3   4   8        348.97        386.61        94.76 o                         
  -2   4   8        124.20       1126.32       530.79 o                         
  -1   4   8       1814.64       1228.02       265.89 o                         
  -4   5   8         22.89        289.58       297.06 o                         
  -3   5   8         38.11        100.48        57.68 o                         
  -2   5   8       1014.40       1403.77       175.24 o                         
  -1   5   8       2525.99       2681.94       264.73 o                         
   0   5   8         33.30         27.69        55.80 o                         
  -4   6   8        381.10        448.75       279.53 o                         
  -3   6   8         34.94          2.30        91.12 o                         
  -2   6   8         29.33         26.39        68.94 o                         
  -1   6   8        543.42        329.61       102.92 o                         
   0   6   8        969.08        955.11       119.90 o                         
   1   6   8        951.48       1368.59       267.11 o                         
  -3   7   8       1553.12       1509.49       206.98 o                         
  -2   7   8          0.04         66.94        60.24 o                         
   0   7   8        255.69        286.52        99.90 o                         
   2   7   8         47.95        -45.97       195.75 o                         
  -3   8   8        154.82        153.68        65.48 o                         
  -2   8   8        197.01        207.34       112.85 o                         
  -1   8   8        428.10        632.66       152.07 o                         
   0   8   8        499.21        535.00       129.14 o                         
   1   8   8       1083.87       1020.99       174.53 o                         
   2   8   8        312.82        -87.38       201.12 o                         
  -2   9   8        968.77        960.27       212.27 o                         
  -1   9   8        349.84        248.45       189.61 o                         
   0   9   8         23.21         77.46       131.95 o                         
   1   9   8        131.17        134.85        81.03 o                         
  -2  10   8        314.41        -25.85       147.05 o                         
  -1  10   8        551.27        753.50       244.75 o                         
   0  10   8          4.45         26.05       212.63 o                         
   1  10   8        107.20        -93.03        93.03 o                         
  -3   5   9        187.05        130.35        82.30 o                         
  -3   6   9        238.75         61.55       182.14 o                         
  -2   6   9        710.21        848.85       137.11 o                         
  -1   6   9        667.76        714.14       133.72 o                         
   0   6   9        174.06         65.78       121.06 o                         
  -3   7   9         10.42        161.52       122.62 o                         
  -2   7   9       1768.03       1891.58       270.89 o                         
  -1   7   9          7.97         92.02        75.56 o                         
   0   7   9        399.82        313.12        98.17 o                         
   1   7   9         26.21        282.42       207.35 o                         
  -2   8   9        250.77        428.67       167.57 o                         
  -1   8   9        322.96        424.25       210.71 o                         
   0   8   9         12.11         74.30       116.99 o                         
   1   8   9         27.08        283.77       241.37 o                         
  -2   9   9         20.73       -164.51       164.51 o                         
  -1   9   9       1194.31       1254.94       288.99 o                         
   0   9   9        136.48        -49.28       139.72 o                         
   1   9   9        133.55         56.95       261.28 o                         
  -2   7  10         90.27        -46.79       102.96 o                         
  -1   7  10          8.48       -156.84       156.84 o                         
  -2   8  10         48.67         90.72       129.22 o                         
  -1   8  10        562.55        323.38       330.84 o                         
                                                                                
