# Supplementary material for: Studying weak inter­actions in crystals at high pressures: when hardware matters
Source: Acta Crystallogr E Crystallogr Commun. 2018 Apr 17;74(Pt 5):613–9. doi: 10.1107/S205698901800470X (PMC5947472; doi:10.1107/S205698901800470X)
Supplement: Supplementary file 11 [file e-74-00613-Mo-CAsphere-Ciso_isup10.hkl]

data_Mo-CAsphere-Ciso_i                                                         
_shelx_title ' '                                                                
_shelx_refln_list_code          4                                               
_shelx_F_calc_maximum      160.24                                               
_exptl_crystal_F_000       356.00                                               
_reflns_d_resolution_high  0.7544                                               
                                                                                
loop_                                                                           
 _space_group_symop_operation_xyz                                               
 'x, y, z'                                                                      
 '-x+1/2, y+1/2, -z+1/2'                                                        
 '-x, -y, -z'                                                                   
 'x-1/2, -y-1/2, z-1/2'                                                         
                                                                                
_cell_length_a     3.9431                                                       
_cell_length_b    10.7566                                                       
_cell_length_c     9.9643                                                       
_cell_angle_alpha  90.000                                                       
_cell_angle_beta  100.557                                                       
_cell_angle_gamma  90.000                                                       
                                                                                
_shelx_F_squared_multiplier     1.000                                           
                                                                                
loop_                                                                           
 _refln_index_h                                                                 
 _refln_index_k                                                                 
 _refln_index_l                                                                 
 _refln_F_squared_calc                                                          
 _refln_F_squared_meas                                                          
 _refln_F_squared_sigma                                                         
 _refln_observed_status                                                         
   2   0   0        853.30        792.98        63.27 o                         
   4   0   0        976.70        860.83       149.61 o                         
   1   1   0       5591.31       5884.47        91.05 o                         
   2   1   0       1384.66       1345.93        49.34 o                         
   3   1   0       1251.23       1316.52        84.82 o                         
   4   1   0        691.34        646.58        85.30 o                         
   5   1   0          0.21       -185.69       185.69 o                         
   1   2   0       7525.25       6778.67       469.28 o                         
   2   2   0       1296.09       1249.32        56.07 o                         
   3   2   0        584.71        576.71        53.65 o                         
   4   2   0          4.38        -27.18        49.99 o                         
   5   2   0         72.00        236.26       136.12 o                         
   1   3   0       4826.29       5034.81       207.29 o                         
   2   3   0      10229.97       9274.63       171.53 o                         
   3   3   0         60.36         10.43        25.76 o                         
   4   3   0         25.63        249.50       136.65 o                         
   5   3   0         36.37        265.07       202.32 o                         
   1   4   0        851.74       1297.81       312.90 o                         
   2   4   0        237.63        220.70        35.57 o                         
   3   4   0        539.38        530.52        85.38 o                         
   4   4   0          1.23         -9.14       107.91 o                         
   3   5   0        615.64        481.07        68.36 o                         
   4   5   0         87.23        277.55       195.17 o                         
   2   6   0        255.02         49.96        82.33 o                         
   3   6   0       1885.14       2353.02       293.71 o                         
   4   6   0        292.72        446.41       359.88 o                         
   4   7   0         10.50       1464.20       665.22 o                         
  -5   0   1         14.34          4.46       347.35 o                         
  -3   0   1        569.65        684.72        81.45 o                         
  -1   0   1       1146.20       1234.25        32.48 o                         
   1   0   1      25676.74      24319.45       347.26 o                         
   3   0   1        129.74         71.63        52.25 o                         
  -5   1   1         43.68        107.43        98.70 o                         
  -4   1   1        245.44        247.17        53.46 o                         
  -3   1   1       3676.65       3652.36       119.40 o                         
  -2   1   1       4663.92       4723.06        80.43 o                         
  -1   1   1        217.93        274.95        16.81 o                         
   0   1   1        362.85        402.55        18.99 o                         
   1   1   1      19680.86      20669.71       211.68 o                         
   2   1   1       7365.15       7259.03       204.07 o                         
   3   1   1        430.00        431.42        54.63 o                         
   4   1   1          0.21         16.77        69.68 o                         
   5   1   1          0.17        493.87       183.93 o                         
  -5   2   1         57.52        142.05       116.26 o                         
  -4   2   1          5.94        -60.80        69.63 o                         
  -3   2   1        453.60        460.11        35.94 o                         
  -2   2   1        769.76        741.85        34.09 o                         
  -1   2   1      21556.49      22512.16       264.40 o                         
   0   2   1       3655.59       3785.00        61.01 o                         
   1   2   1        284.72        274.17        17.32 o                         
   2   2   1        492.78        454.35        59.37 o                         
   3   2   1       1553.61       1372.29       114.93 o                         
   4   2   1        222.99        211.40        86.26 o                         
   5   2   1          1.24        568.11       337.59 o                         
  -5   3   1         94.24        244.98       328.73 o                         
  -4   3   1          0.67        -19.52       105.18 o                         
  -3   3   1        465.05        474.39        44.04 o                         
  -2   3   1        943.16        861.92        64.74 o                         
  -1   3   1        414.90        461.38        60.53 o                         
   0   3   1       3219.67       4104.32       435.03 o                         
   1   3   1        506.99        491.97        30.87 o                         
   2   3   1         78.17         68.84        23.06 o                         
   3   3   1       2104.32       2624.26       248.01 o                         
   4   3   1        136.54        153.86        81.99 o                         
  -4   4   1        809.02        694.65       327.05 o                         
  -3   4   1         40.77        117.73        50.00 o                         
  -2   4   1       4348.85       5321.49       379.73 o                         
  -1   4   1       3886.62       5143.21       619.20 o                         
   2   4   1       3107.38       3035.17        95.79 o                         
   3   4   1        375.83        323.12        75.47 o                         
   4   4   1         99.96         61.91       115.34 o                         
  -4   5   1        174.46        376.34       127.28 o                         
  -3   5   1       1165.91       1463.13       153.54 o                         
   1   5   1       4521.59       5219.61       185.01 o                         
   2   5   1       1680.21       1621.65        98.96 o                         
   3   5   1        279.84        202.34        77.92 o                         
   4   5   1        386.68        631.17       168.79 o                         
  -4   6   1        373.57        143.58       159.59 o                         
   1   6   1       1950.83       1799.63       156.72 o                         
   2   6   1       3397.95       4037.87       171.41 o                         
   3   6   1        263.95        215.11        70.88 o                         
   4   6   1        271.31        141.81       144.50 o                         
   3   7   1         13.08        216.98        90.04 o                         
   4   7   1         44.94       -103.92       133.32 o                         
   3   8   1         20.10        -17.85       222.85 o                         
  -4   0   2        264.87        241.85       133.40 o                         
  -2   0   2      18670.69      18908.75       302.05 o                         
   2   0   2       1665.42       1631.85       130.06 o                         
   4   0   2         62.81         61.89       154.25 o                         
  -5   1   2         98.23        136.07        95.24 o                         
  -4   1   2         41.36          9.85        67.67 o                         
  -3   1   2        618.12        681.02        54.07 o                         
  -2   1   2        181.73        207.14        19.63 o                         
  -1   1   2        316.61        316.68        20.35 o                         
   1   1   2       3292.65       3188.00       191.07 o                         
   2   1   2       6750.24       6805.92       321.28 o                         
   3   1   2       1480.85       1397.57       156.53 o                         
   4   1   2          1.82        180.93       111.55 o                         
  -5   2   2        163.29        106.92       101.06 o                         
  -4   2   2        153.33        189.27        67.84 o                         
  -3   2   2        452.77        418.63        33.27 o                         
  -2   2   2       1092.85       1120.54        63.34 o                         
  -1   2   2      14407.21      15174.34       207.11 o                         
   0   2   2       7822.75       7931.53        90.37 o                         
   1   2   2        252.81        231.04        21.18 o                         
   2   2   2        965.93       1115.19        95.41 o                         
   3   2   2        730.19        923.49       118.24 o                         
   4   2   2        855.25        720.14       170.75 o                         
  -5   3   2         15.49        -61.12       278.14 o                         
  -4   3   2       1429.54       1584.61       308.81 o                         
  -3   3   2        719.56        730.79        57.77 o                         
  -2   3   2       2224.07       2028.42       182.78 o                         
  -1   3   2       2085.91       1922.93        62.38 o                         
   0   3   2      17906.33      17352.43       152.15 o                         
   1   3   2        714.61        682.51        40.86 o                         
   2   3   2       1153.41       1334.20        97.99 o                         
   3   3   2        273.41        145.62       106.76 o                         
   4   3   2         72.26         -3.47        88.69 o                         
  -4   4   2          0.83         -6.02        57.01 o                         
  -2   4   2         92.93         55.41        19.27 o                         
  -1   4   2       1524.01       1255.93        77.41 o                         
   0   4   2        750.46        712.45        37.33 o                         
   1   4   2       9733.75       8507.64       155.43 o                         
   2   4   2        399.67        446.93        49.39 o                         
   3   4   2       1646.98       1693.79       318.15 o                         
   4   4   2        142.21         54.83       201.00 o                         
  -4   5   2        143.42        -19.02        80.10 o                         
  -3   5   2       3843.75       3940.58       398.90 o                         
  -2   5   2        464.41        402.66        55.35 o                         
  -1   5   2       5242.37       5826.13       267.72 o                         
   1   5   2       2357.08       1866.12        77.41 o                         
   2   5   2       2138.67       2109.80       116.41 o                         
   3   5   2        138.80        204.53        92.82 o                         
   4   5   2          9.03        -91.37       142.08 o                         
  -2   6   2       1902.11       2439.90       243.97 o                         
  -1   6   2       3991.14       4572.57       700.66 o                         
   0   6   2       2865.97       3346.66       270.12 o                         
   1   6   2       3689.23       3007.76       216.46 o                         
   2   6   2        135.40        108.34        35.39 o                         
   3   6   2         27.55        -29.99       108.92 o                         
   4   6   2        211.91        113.07       244.34 o                         
   0   7   2        831.75        701.23       148.59 o                         
   1   7   2       1972.84       2365.20       181.22 o                         
   2   7   2         19.94         29.24        53.10 o                         
   3   7   2       1695.28       1914.91       243.19 o                         
   4   7   2         11.62         79.87       163.67 o                         
   2   8   2        428.90        449.75       121.92 o                         
   3   8   2         34.76        293.69       285.22 o                         
   3   9   2        103.81       -167.62       196.19 o                         
  -5   0   3          0.72        100.90        94.22 o                         
  -3   0   3         50.34         79.33        50.65 o                         
  -5   1   3        165.08        204.57       134.82 o                         
  -4   1   3       1036.06        920.12       113.44 o                         
  -3   1   3        655.79        805.52        66.15 o                         
  -2   1   3         41.47         59.45        12.78 o                         
  -1   1   3      11611.21      11811.44       245.07 o                         
   1   1   3        571.92        605.44       143.78 o                         
   2   1   3        451.23        515.78        82.18 o                         
   3   1   3          5.58        -41.22        48.61 o                         
  -5   2   3         96.54        181.23       188.71 o                         
  -4   2   3         11.40         63.65        54.85 o                         
  -3   2   3       3910.08       3717.97       130.19 o                         
  -2   2   3       1339.96       1414.86        89.68 o                         
  -1   2   3        189.27        135.57        16.04 o                         
   0   2   3       9486.99       9687.53       194.47 o                         
   1   2   3       2358.37       2299.84       184.15 o                         
   2   2   3        861.84        890.08       103.86 o                         
   3   2   3        107.04         39.57        79.65 o                         
   4   2   3        595.16        309.72       209.52 o                         
  -5   3   3         23.45        -56.54       308.41 o                         
  -4   3   3         36.68         29.15        60.38 o                         
  -3   3   3       1001.80        904.65        75.13 o                         
  -2   3   3        725.61        709.30        68.82 o                         
  -1   3   3       1012.43        993.46        53.27 o                         
   0   3   3        126.29        116.71        15.74 o                         
   1   3   3      13532.23      13415.41       234.83 o                         
   2   3   3       2050.16       2188.61       148.52 o                         
   3   3   3        518.85        750.51       173.90 o                         
   4   3   3         43.96         21.37        85.37 o                         
  -4   4   3         65.86        121.92        66.77 o                         
  -3   4   3        498.21        510.61        68.45 o                         
  -2   4   3       8876.40       8436.21       278.86 o                         
  -1   4   3        423.89        497.06        55.84 o                         
   1   4   3       1346.50       1360.93        76.01 o                         
   2   4   3        141.81        160.51        49.29 o                         
   3   4   3         59.47        271.14       109.16 o                         
   4   4   3         97.34         18.77       131.17 o                         
  -4   5   3         10.87        169.87        98.53 o                         
  -3   5   3        419.58        510.92        84.01 o                         
  -2   5   3       3375.30       3105.00       148.61 o                         
  -1   5   3       1361.77       1144.79       101.69 o                         
   0   5   3       1417.07       1505.02        67.61 o                         
   1   5   3       1257.49       1140.78        79.37 o                         
   2   5   3       4010.17       4172.47       235.73 o                         
   3   5   3         15.07        -53.50       123.38 o                         
   4   5   3        126.75        510.85       184.03 o                         
  -4   6   3          7.60        159.11       227.81 o                         
  -3   6   3        584.09        601.36       133.82 o                         
  -2   6   3        423.92        573.66       121.25 o                         
  -1   6   3       3647.09       4125.76       177.06 o                         
   0   6   3       7215.12       6771.47       545.75 o                         
   1   6   3          8.84          1.46        40.74 o                         
   2   6   3        423.23        398.68        87.24 o                         
   3   6   3        380.85        533.91       165.09 o                         
   4   6   3        133.91        248.18       240.18 o                         
  -3   7   3         29.33       -158.11       203.61 o                         
  -2   7   3       1005.51       1404.04       163.22 o                         
  -1   7   3        262.75        302.27        60.26 o                         
   0   7   3       4072.41       4477.25       181.95 o                         
   1   7   3        581.29        599.30        79.41 o                         
   2   7   3         91.76         62.38        51.76 o                         
   3   7   3          0.06          2.28       105.61 o                         
  -1   8   3       1970.00       2196.66       252.84 o                         
   0   8   3       6361.35       7523.01       269.29 o                         
   1   8   3        267.21        437.38        76.96 o                         
   2   8   3        579.54        630.11       108.13 o                         
   3   8   3        675.14        967.42       220.32 o                         
   2   9   3       1377.48       1518.32       196.12 o                         
   3   9   3          0.38        120.53       164.25 o                         
   2  10   3        399.70        693.75       451.30 o                         
  -4   0   4       1380.31       1054.32       154.49 o                         
  -2   0   4       3677.47       4156.92       236.79 o                         
  -5   1   4        197.70        137.42       160.97 o                         
  -4   1   4         31.93         90.21        57.33 o                         
  -3   1   4        959.60       1042.23        70.29 o                         
  -2   1   4       4086.65       4028.75       114.22 o                         
  -4   2   4        133.71         97.74        72.16 o                         
  -3   2   4       1879.31       1444.30       187.48 o                         
  -2   2   4       4194.95       4308.60       119.90 o                         
  -1   2   4        368.60        303.30        57.92 o                         
   0   2   4       3255.01       2834.04       125.88 o                         
   1   2   4        124.78        147.12        52.69 o                         
   2   2   4       3646.79       3897.23       216.82 o                         
   3   2   4         93.31        618.14       304.90 o                         
  -4   3   4        644.33        810.90       150.78 o                         
  -3   3   4        171.75        115.78        69.12 o                         
  -2   3   4       2054.83       2036.13       122.88 o                         
  -1   3   4       1178.16        964.95        70.99 o                         
   0   3   4       1422.80       1853.21       106.25 o                         
   1   3   4       1877.29       1918.21        83.44 o                         
   2   3   4        213.31        142.89        86.96 o                         
   3   3   4        206.67        251.79       178.58 o                         
   4   3   4         26.25       -130.87       130.87 o                         
  -4   4   4         29.48        -44.07        70.27 o                         
  -3   4   4        161.56        116.33        49.08 o                         
  -2   4   4        522.77        565.60        69.36 o                         
  -1   4   4      13421.12      12656.26       231.53 o                         
   0   4   4       1947.09       1856.76        83.79 o                         
   1   4   4       1006.35       1110.79        66.95 o                         
   2   4   4       1336.83       1445.75       225.90 o                         
   3   4   4       1464.76       1675.88       251.37 o                         
   4   4   4          3.22        126.35       426.24 o                         
  -4   5   4        268.81        336.84       201.99 o                         
  -3   5   4        105.86        108.22        53.36 o                         
  -2   5   4         16.47         -5.68        30.88 o                         
  -1   5   4       2241.10       2276.88       174.46 o                         
   0   5   4       2968.42       2721.03       107.94 o                         
   1   5   4        164.71        242.77        51.52 o                         
   2   5   4        575.35        728.27       109.69 o                         
   3   5   4        135.70         94.59       100.41 o                         
   4   5   4         53.91       -131.25       257.06 o                         
  -4   6   4         62.52        246.12        86.36 o                         
  -3   6   4       1624.65       1468.57       132.90 o                         
  -2   6   4       2894.69       2769.85       187.12 o                         
  -1   6   4       3274.10       2721.33       163.23 o                         
   0   6   4        190.47        264.34        42.13 o                         
   1   6   4         91.66          5.70        34.84 o                         
   2   6   4       1093.84       1149.68       119.39 o                         
   3   6   4         75.02        144.76        98.29 o                         
  -4   7   4          0.73        -99.68       245.11 o                         
  -3   7   4       1883.64       1869.02       267.86 o                         
  -2   7   4          5.04        -39.53        52.14 o                         
  -1   7   4        721.21        861.73       124.67 o                         
   0   7   4          9.14         16.68        33.16 o                         
   1   7   4       8799.59       7746.31       266.17 o                         
   2   7   4         21.10         44.68        71.05 o                         
   3   7   4        243.93        197.69       150.09 o                         
  -3   8   4        587.48        550.90       221.94 o                         
  -2   8   4       1164.72       1488.48       208.33 o                         
  -1   8   4        442.15        433.23       122.52 o                         
   0   8   4        141.11        213.28        99.02 o                         
   1   8   4         29.69        -16.45        45.79 o                         
   2   8   4         18.86        102.71       110.78 o                         
   3   8   4          0.24          4.15       133.32 o                         
  -1   9   4        765.50       1156.45       203.65 o                         
   0   9   4       3329.71       4352.03       963.14 o                         
   1   9   4        287.72        263.61        86.99 o                         
   2   9   4        567.52        549.47       301.16 o                         
   3   9   4         60.35        -71.96       232.83 o                         
   0  10   4        562.56        120.46       225.47 o                         
   1  10   4         35.10         42.74       160.21 o                         
   2  10   4        401.59        816.93       398.51 o                         
  -3   0   5       3683.19       4629.88       278.11 o                         
  -4   1   5        456.44        565.69       105.37 o                         
  -3   1   5       1255.56       1169.97       250.00 o                         
  -2   1   5        813.70        970.13       116.04 o                         
  -4   2   5        100.64         29.97        77.89 o                         
  -3   2   5        449.30        335.32        97.37 o                         
  -2   2   5       4941.26       5245.77       150.43 o                         
  -1   2   5        359.30        294.63        88.19 o                         
  -4   3   5        151.28        189.56       169.19 o                         
  -3   3   5        987.74       1105.28       110.31 o                         
  -2   3   5         81.03         46.76        32.27 o                         
  -1   3   5       8768.45       9324.27       191.04 o                         
   0   3   5       4407.08       4615.92       182.45 o                         
   1   3   5       3559.26       3357.43       184.74 o                         
   2   3   5        379.73        333.88        93.65 o                         
   3   3   5        515.58        675.70       164.20 o                         
  -4   4   5        882.27        755.18       150.30 o                         
  -3   4   5         83.93        131.52        59.81 o                         
  -2   4   5         61.84         50.15        33.88 o                         
  -1   4   5        194.14        217.03        29.91 o                         
   0   4   5          0.90        -13.30        19.56 o                         
   1   4   5        294.09        311.19        50.52 o                         
   2   4   5         45.70        -26.60       198.04 o                         
   3   4   5         75.64         28.12       208.98 o                         
  -4   5   5        754.14        486.69       268.18 o                         
  -3   5   5          1.24        -41.33        41.33 o                         
  -2   5   5         14.81         53.36        42.50 o                         
  -1   5   5       1542.60       1424.19        82.10 o                         
   0   5   5      11753.03      11575.34       253.35 o                         
   1   5   5        163.69        200.00        45.67 o                         
   2   5   5        165.00        201.67       147.41 o                         
   3   5   5          8.20        -49.05       102.87 o                         
  -4   6   5        109.67        -87.45        87.45 o                         
  -3   6   5       1021.27        806.62       105.14 o                         
  -2   6   5       4657.18       4229.76       205.42 o                         
  -1   6   5       1421.35       1450.57       123.16 o                         
   0   6   5        598.35        490.64        59.08 o                         
   1   6   5        811.65        818.86       101.16 o                         
   2   6   5        999.76        966.95       169.47 o                         
   3   6   5        453.55        592.37       212.55 o                         
  -4   7   5          6.02        -45.14       179.84 o                         
  -3   7   5          9.64         13.61        95.65 o                         
  -2   7   5        663.95        553.62        85.07 o                         
  -1   7   5         24.67        -54.01        54.01 o                         
   0   7   5         11.95         57.46        52.78 o                         
   1   7   5        105.81         96.48        61.68 o                         
   2   7   5        730.47        585.78       226.73 o                         
   3   7   5         20.60         66.03       105.93 o                         
  -3   8   5        514.11        621.60       144.93 o                         
  -2   8   5       2268.94       2180.91       205.65 o                         
  -1   8   5       1580.69       1648.75       254.43 o                         
   0   8   5         11.58        -42.19        55.07 o                         
   1   8   5       1649.01       1454.73       148.73 o                         
   2   8   5       1028.05        843.11       204.52 o                         
   3   8   5        102.13        160.94       114.49 o                         
  -3   9   5        219.40         29.11       237.05 o                         
  -2   9   5          0.71        136.18       168.85 o                         
  -1   9   5         38.01        130.56       143.78 o                         
   0   9   5       2662.13       2174.42       437.10 o                         
   1   9   5        171.93         26.31        79.54 o                         
   2   9   5         66.34        -45.11       141.19 o                         
  -1  10   5        826.88        945.52       208.81 o                         
   0  10   5          6.37        -38.01        98.45 o                         
   1  10   5        639.83        655.44       164.41 o                         
   2  10   5         13.52         -1.06       190.88 o                         
   1  11   5        552.82        243.49       174.17 o                         
  -4   0   6        123.88         68.16       132.77 o                         
  -4   1   6        790.70        758.43       126.00 o                         
  -3   1   6         56.78         50.93        81.01 o                         
  -4   2   6        146.44        109.80       122.93 o                         
  -3   2   6        640.62        695.63       141.86 o                         
  -2   2   6       4333.29       5176.27       243.22 o                         
  -4   3   6         10.38        -90.18       140.32 o                         
  -3   3   6         84.24         62.53        41.56 o                         
  -2   3   6        501.80        438.55        62.84 o                         
  -1   3   6        896.55        920.96        87.60 o                         
   0   3   6       1482.15       1068.43       169.32 o                         
   1   3   6        573.92        350.40       116.76 o                         
  -4   4   6         27.52        132.15       161.75 o                         
  -3   4   6       4347.46       4085.52       221.43 o                         
  -2   4   6       1016.34        939.27       100.03 o                         
  -1   4   6         42.55         48.98        26.21 o                         
   0   4   6        719.17        791.11        80.05 o                         
   1   4   6       5871.90       5991.25       274.92 o                         
   2   4   6        145.05        421.00       131.32 o                         
  -4   5   6        135.67        134.93       107.90 o                         
  -3   5   6        101.53        115.74        47.78 o                         
  -2   5   6        824.71        794.89        96.74 o                         
  -1   5   6        346.04        342.73        46.76 o                         
   0   5   6       2857.45       2872.15       153.50 o                         
   1   5   6       2326.11       2532.38       153.17 o                         
   2   5   6        262.57        321.46        97.01 o                         
   3   5   6          1.04         34.13       107.64 o                         
  -4   6   6        193.63        176.21       203.92 o                         
  -3   6   6        427.44        550.47        93.06 o                         
  -2   6   6        925.05        972.82       102.49 o                         
  -1   6   6        322.33        277.53        42.46 o                         
   0   6   6        128.63         54.24        40.96 o                         
   1   6   6        160.18        253.43        67.12 o                         
   2   6   6        633.81        680.78       247.81 o                         
   3   6   6        200.96        159.63        97.10 o                         
  -4   7   6          1.14        -56.58       184.70 o                         
  -3   7   6         34.87         20.30        82.21 o                         
  -2   7   6         14.23          5.89        46.08 o                         
  -1   7   6       7608.21       7111.23       539.82 o                         
   0   7   6         19.19        -38.30        38.30 o                         
   1   7   6          1.13         13.13        47.98 o                         
   2   7   6        100.75         44.67        93.41 o                         
   3   7   6        185.54        359.82       170.45 o                         
  -3   8   6          0.74         10.60        91.35 o                         
  -2   8   6         45.89         45.36        79.61 o                         
  -1   8   6         25.05        -25.63        62.62 o                         
   0   8   6         57.45         74.80        54.02 o                         
   1   8   6        175.92        325.02        87.90 o                         
   2   8   6        427.82        652.51       201.66 o                         
  -3   9   6         94.71        144.10       101.47 o                         
  -2   9   6       1207.48       1306.15       189.52 o                         
  -1   9   6         94.43        -58.88       119.00 o                         
   0   9   6       1317.72       1339.14       184.31 o                         
   1   9   6        264.79        341.33       104.99 o                         
   2   9   6        272.91        473.82       204.03 o                         
  -2  10   6        389.04        775.93       300.00 o                         
  -1  10   6         41.65        -40.82       233.88 o                         
   0  10   6       1097.13       1155.91       241.46 o                         
   1  10   6       1277.91       1101.92       185.67 o                         
   2  10   6          8.81         41.36       219.15 o                         
  -1  11   6          5.43        417.08       385.77 o                         
   0  11   6        121.86        -67.57       109.11 o                         
   1  11   6         91.26          2.95       123.86 o                         
   1  12   6         40.79        631.87       423.85 o                         
  -4   1   7         12.97         95.98       123.49 o                         
  -4   2   7        531.48        865.35       196.24 o                         
  -3   2   7         37.12         65.86        95.53 o                         
  -4   3   7         26.18        171.26       110.21 o                         
  -3   3   7        395.44        498.10       102.63 o                         
  -2   3   7       1230.71       1079.38       312.08 o                         
  -4   4   7         31.80         73.72       114.37 o                         
  -3   4   7          8.63        -45.58        60.90 o                         
  -2   4   7        962.40        971.33       107.25 o                         
  -1   4   7        330.50        380.16        75.65 o                         
   0   4   7          1.47         21.48        29.49 o                         
   1   4   7         11.27         -8.10        32.11 o                         
  -4   5   7         47.00         -8.74       111.33 o                         
  -3   5   7         37.08         88.63        61.40 o                         
  -2   5   7       4046.40       4324.78       206.10 o                         
  -1   5   7        733.90        995.36        99.23 o                         
   0   5   7         21.92        195.97        66.41 o                         
   1   5   7        459.34        566.63       130.59 o                         
   2   5   7        114.41        215.95       111.00 o                         
  -4   6   7        401.78        435.62       140.06 o                         
  -3   6   7        599.04        512.14        82.38 o                         
  -2   6   7          4.36         20.80        45.49 o                         
  -1   6   7         26.88        113.23        58.64 o                         
   0   6   7       1521.28       1563.95       114.76 o                         
   1   6   7        816.62        865.21       111.51 o                         
   2   6   7         54.24        395.34       163.71 o                         
  -4   7   7         11.59        -67.10       237.42 o                         
  -3   7   7          0.44        -52.51        59.43 o                         
  -2   7   7          3.87        124.77        58.77 o                         
  -1   7   7        251.53        182.85        64.09 o                         
   0   7   7       2212.24       2284.45       177.60 o                         
   1   7   7        118.39        173.17        73.09 o                         
   2   7   7         13.61        -33.97       101.39 o                         
  -3   8   7        697.29        807.35       151.16 o                         
  -2   8   7        183.81        296.26        77.80 o                         
  -1   8   7        410.97        228.65       212.96 o                         
   0   8   7       1889.58       1786.96       198.51 o                         
   1   8   7        401.76        395.29        90.08 o                         
   2   8   7         30.06       -139.86       153.15 o                         
  -3   9   7          0.06        -18.71       136.58 o                         
  -2   9   7       1089.32       1058.66       168.35 o                         
  -1   9   7        451.33        501.11       143.51 o                         
   0   9   7          2.47        123.43        90.65 o                         
   1   9   7        535.12        613.85       129.39 o                         
   2   9   7        181.29        440.68       223.04 o                         
  -2  10   7        130.26        200.70       140.05 o                         
  -1  10   7        529.03        918.13       201.74 o                         
   0  10   7          5.15        165.90       137.00 o                         
   1  10   7         44.31         29.68       100.94 o                         
  -1  11   7        922.16       1524.67       338.24 o                         
   0  11   7         11.36        -79.75       170.08 o                         
   1  11   7        252.54        520.86       227.98 o                         
  -4   3   8          0.79        -72.67       146.47 o                         
  -3   3   8        187.95         75.92       129.36 o                         
  -4   4   8        244.09        198.63       140.70 o                         
  -3   4   8        330.39        407.95       100.90 o                         
  -4   5   8         23.86        307.09       295.53 o                         
  -3   5   8         41.20         91.71        51.47 o                         
  -2   5   8        966.28       1261.22       143.27 o                         
  -1   5   8       2366.95       2295.39       204.58 o                         
   0   5   8         18.36         18.43        40.69 o                         
  -4   6   8        365.84        469.06       274.50 o                         
  -3   6   8         32.27          4.11        88.03 o                         
  -2   6   8         28.96         27.48        66.31 o                         
  -1   6   8        487.84        331.52       100.25 o                         
   0   6   8        877.16        812.30        93.92 o                         
   1   6   8        814.12        952.93       170.20 o                         
  -3   7   8       1512.51       1520.53       197.55 o                         
  -2   7   8          0.20         65.33        64.24 o                         
  -1   7   8        232.07       1136.61       244.51 o                         
   0   7   8        266.19        275.29        91.73 o                         
   1   7   8        270.71        152.89       122.68 o                         
   2   7   8         49.06        -29.76       119.35 o                         
  -3   8   8        156.66        157.99        70.88 o                         
  -2   8   8        183.09        208.56       108.84 o                         
  -1   8   8        442.17        618.61       137.80 o                         
   0   8   8        444.85        533.54       136.18 o                         
   1   8   8       1031.98        899.79       141.26 o                         
   2   8   8        279.33        -66.33       152.26 o                         
  -2   9   8        963.01        988.27       200.13 o                         
  -1   9   8        328.52        253.52       160.59 o                         
   0   9   8         25.19         79.20       130.73 o                         
   1   9   8        126.24        135.80        84.56 o                         
  -2  10   8        331.23        -28.91       176.18 o                         
  -1  10   8        568.67        733.68       222.44 o                         
   0  10   8          4.36         24.11       211.68 o                         
   1  10   8         90.80       -102.11       102.11 o                         
  -3   5   9        176.31        142.51        99.46 o                         
  -3   6   9        215.12         50.54       164.65 o                         
  -2   6   9        691.61        733.00       111.54 o                         
  -1   6   9        595.78        546.87        94.27 o                         
   0   6   9        159.28         38.79        70.35 o                         
  -3   7   9          9.77        146.12       105.64 o                         
  -2   7   9       1638.95       1721.76       223.68 o                         
  -1   7   9          6.76         78.53        67.23 o                         
   0   7   9        343.61        247.85        75.55 o                         
   1   7   9         28.76        149.02       107.92 o                         
  -2   8   9        235.59        428.99       147.65 o                         
  -1   8   9        306.25        389.49       183.01 o                         
   0   8   9         15.39         64.76        97.67 o                         
   1   8   9         16.15        196.53       161.10 o                         
  -2   9   9         16.30       -169.80       169.80 o                         
  -1   9   9       1144.25       1177.81       247.81 o                         
   0   9   9        144.56        -36.47       128.93 o                         
   1   9   9        119.37         36.84       197.72 o                         
  -2   7  10         81.09        -33.20        80.75 o                         
  -1   7  10          4.95        -98.38       105.33 o                         
  -2   8  10         43.89         74.23       116.05 o                         
  -1   8  10        496.41        265.67       278.62 o                         
                                                                                
